# Supplementary material for: The non‐coding RNome after splenectomy
Source: J Cell Mol Med. 2019 Sep 8;23(11):7844–58. doi: 10.1111/jcmm.14664 (PMC6815812; doi:10.1111/jcmm.14664)
Supplement: Supplementary file 2 [file JCMM-23-7844-s002.xlsx]

## Sheet: Sheet1
miR-down			miR-up
miR-1183	miR-4482	miR-4766-1	hsa-mir-675	hsa-mir-324	hsa-mir-3685	hsa-mir-652	hsa-mir-939	hsa-mir-409	hsa-mir-4326	hsa-mir-1257	hsa-mir-4436b-2	hsa-mir-4437	hsa-mir-4688	hsa-mir-335	hsa-mir-550b-1	hsa-mir-4652	hsa-mir-3610	hsa-mir-340	hsa-mir-555
C11orf58	TNRC6A	VLDLR	RB1	WNT9B	PANK3	SLC7A1	AAED1	AASDHPPT	ABCG8	ABCC12	ABCG4	ACOT2	HBP1	SRSF1	SELENOF	ABHD17C	FAM122B	ABCF3	ACBD7
NPTN	USP42	SNRPE	RUNX1	CREBBP	ST6GAL1	HOXA9	AAR2	ABCA3	ACVR2B	ABCD2	ACACA	ADK	OGT	INSIG1	EIF1AX	ALDH1A3	SCARB1	ABCG2	AMBRA1
TMED7	ONECUT1	PDCD10	CALN1	DVL2	SESN3	PRKAA1	ABCC5	ACAP2	ADRM1	ABHD4	ADCY9	ALDH5A1	SOX4	NUFIP2	ZNFX1	ANO8	TOMM40	ABHD2	AQP6
KLHDC10	SOD2	IFFO2	NOMO1	PIKFYVE	LYSMD3	SLC12A6	ABCF2	AIRE	AMOTL1	AGAP9	ADRB1	AMOTL2	CALM3	TMBIM6	XBP1P1	ARID1A	WASF2	ACER3	ASB16
PLEKHF2	RNF217	PSTK	F2R	RPL10A	HNRNPF	ZNF567	ABCF3	AKAP1	AQR	AKAP17A	AGO1	AP5B1	U2AF2	NECAP1	MTRNR2L10	ASXL2		ACIN1	C10orf76
PEX3	PDZD8	RNASEL	TGFBI	ACOT7	COIL	NDE1	ABHD2	AKT1	ARHGDIA	AKAP6	ALS2CL	APOBEC3C	MBD6	MIDN	MTRNR2L3	ATP6V0E1		ACSL3	C6orf223
BICD2	UGCG	DPY19L1	MITF	ACACA	SNX16	CCDC74B	ABL2	ANG	ARMC10	AKIRIN1	AMER1	ARHGDIA	TMPRSS5	ARFGEF2	PARD6B	B3GALNT2		ACTC1	CAPRIN2
IPMK	PLEKHF2	DDX19A	CDC6	TOMM40	EN2	TUBA1B	ACAD8	ATAD5	ARSE	AMOTL1	AMOTL2	BAP1	SLC4A2	MBNL1	ZNF732	BCAS2		ADCYAP1R1	CARD8
DEK	PARD6B	MOB3B	DDA1	RPS3	CREBRF	ARCN1	ADAMTS14	ATP5G3	AURKA	ATP13A4	ARL6IP1	BDP1	SLC29A1	ANKRD44	CEBPG	BCL2L2-PABPN1		ADI1	CC2D2A
IST1	KIF13A	STX7	REXO1	RACK1	GULP1	EEF1A1	ADAMTS17	ATXN3	B3GAT2	ATP7A	ATP1B3	BPNT1	MTRF1L	ALKBH4	MAP10	BCL7B		AGBL5	CDR1
TNKS	CAMSAP2	ZNF91	KMT2D	ANKRD27	KIAA1551	CSNK1A1	ADCY9	C17orf105	BTNL9	BAK1	ATP6V0A2	CC2D1B	NOS1AP	TOB1	EPHX4	BDP1		AGTRAP	CHMP1B
C21orf91	MBNL1	USP14	NAGK	DLX2	GAS7	COX2	ADGRL1	C1QTNF3	C16orf72	CCND1	ATXN2	CHST3	CAMK2A	TXLNG	PNN	BLCAP		AHCY	CRLF3
SERPINA4	ZNF695	RAB6C	AACS	PNMA2	MYD88	SMAD2	ADK	C20orf24	C1orf210	CCNE2	ATXN3	CLUAP1	KLHL38	GATAD2B	ZNF410	BRCC3		AIG1	CYB5R4
TMEM164	STX7	VMP1	MICAL2	VOPP1	ZNF699	MSI2	ADRA2B	C5orf15	C1QTNF3	CDC14B	ATXN7L3B	CPNE5	C20orf27	CHERP	BARHL2	BTD		AIMP1	DCTN5
ALG13	SEMA4F	NACC1	GGA2	CTNND1	MIA3	RPL26	AGO2	CAMSAP1	C3orf14	CERS2	AURKA	DRAXIN	ZC3HAV1L	RPS21	ARNT	C17orf102		AKT1	DCX
MOB1B	FAM102B	GTF2A1	MINOS1	BAHD1	ADD2	KMT2C	AGTPBP1	CCDC117	CCBE1	CLVS2	B4GALNT3	DUSP7	WIPF2	SSB	RC3H1	C18orf21		AMOT	DIABLO
OSMR	BCLAF3	EEF1A1	STRIP2	TUBB	C8orf33	MXRA7	AHCYL2	CCDC38	CCNT1	CMTM4	BASP1	EDARADD	UST	NFIB	NLGN4X	C9orf66		ANAPC16	DYNC1LI1
N4BP2	BTBD1	CTNND1	PRPF6	CDIP1	ACVR2B	HMGB1	AKR7A2	CCDC80	CDK6	COL18A1	BCL2L1	EIF5AL1	URM1	SREK1IP1	RAPGEF1	CACNG8		ANKRD29	EP300
SELENOF	VAV3	ARF1	TFDP2	PTP4A1	CDKN2AIP	MRPL36	ALDH1B1	CCT5	CLTC	COL4A4	BCL2L12	EMP1	UBQLN4	TMEM131L	YY2	CALHM5		ANKRD40	FAM168A
RWDD2A	ZCCHC9	MDM2	ZNF556	HERC1	FEM1A	PHF12	ALDH5A1	CDCP1	CRAMP1	CRCP	BCL7B	EREG	UBE2V1	LBR	CDK9	CALU		ANKRD9	GDE1
CHML	KLHDC10	ZNF99	DIS3L	HSP90AA1	ZNF460	CTC1	ALG1	CPEB4	CTCFL	CRK	BICRAL	EXOSC2	TUBB2A	IFIT1	GRAP2	CCDC113		APOL4	HNRNPA0
TYRP1	TPRKB	FXR1	SCD5	IAH1	ZFP30	CYTB	ALG14	CSDE1	CUL2	CSNK1G1	BSN	F2	TMEM91	MGAT4C	INMT	CCDC6		APOL6	HNRNPC
IL20RB	RCAN2	ZNF546	AAK1	MAGI1	TOX4	LBHD1	AMOTL2	CTNND1	DSTYK	DCTN5	BTG1	FDX1	TMEM189-UBE2V1	ZNF460	TNFSF15	CD82		APPL1	JAK3
ARPP19	KLHL15	PITPNM3	NFX1	APPL1	LUC7L	VPS37B	AMPD2	DCAF5	EIF2B5	DCX	C15orf48	FNDC3B	TMEM189	ZNF426	SLC35B3	CDCP1		ARHGAP12	KANSL1
FEM1C	ARID5B	CLMN	DSTYK	CAPZB	ZNF107	TCP1	ANGPTL3	DCTN6	ERBB2	DDX3X	C1orf109	G3BP1	SREBF2	YWHAZ	PPM1L	CDKN1B		ARL5B	KIAA1210
HECTD1	DSPP	SNAP25	CNNM3	RFC1	RAD51	RAC1	ANKFY1	DDX19A	FEM1B	DIO2	C6orf223	GDE1	PSMD11	HAT1	IKZF5	CHERP		ARL5C	LINC00346
GRAP2	ABT1	C6orf223	HSD17B12	COX7A2L	MTF1	CACNG8	ANKS4B	DIDO1	FER	EIF1AD	CALN1	GIGYF1	PHF12	GNAL	FAM13B	CISD2		ASF1A	MIGA2
DCAF7	TTC37	KIF6	WDR17	HSPA8	MDN1	ND1	ANO7	DYNC1H1	G3BP2	EIF4EBP2	CAPS	GOLGA3	PGAM4	DDIT4	DDHD1	CLDN4		ATP13A3	MRPL36
ZC3H6	SALL1	CTBP1	PIP4P2	NUDCD3	PAPD5	MGST1	ANP32B	EFR3B	GJB7	EIF5	CAVIN1	GPX1	NPTXR	CDKN1B	MTAP	CLNK		ATP1A1	MT1A
LAMTOR1	PBX2P1	DENND4C	GMEB1	IMPDH2	TCF7L2	AP1G1	AP1B1	EIF4EBP2	GMPPA	ELP2	CBX5	GRK1	MSANTD3	MORC1	ACTR1A	CRK		ATP5A1	NAP1L1
GPATCH8	FAM210A	SVOP	FUT11	TUBG1	CLMP	RPS29	AP1G1	ELF2	HEY2	ERH	CBX6	HIP1	MDM4	STAT5B	PXMP4	CYBRD1		ATXN1	NEK7
DONSON	TGOLN2	MAPK6	ESYT2	STK16	ARL5C	UHRF1BP1	APOC3	ELL2	HOXD11	EXOSC2	CCNL1	HKR1	CTDNEP1	MDM2	SLC35F6	CYR61		ATXN2L	NKX2-5
CREB1	PDHB	CD38	C1orf106	ZSWIM6	ADAMTS5	RPL18A	APTX	FAM163A	HOXD4	EZR	CD248	HSD3B7	STMP1	ZNF180	KIAA1143	CYYR1		B2M	ONECUT3
CREB1	TLL1	KLHL15	ZSCAN22	ITCH	TMEM218	RPL27	ARL10	FCHO2	HSD11B1L	FOXN3	CDC42BPG	ID4	HIVEP3	NUPL2	DIP2A	DAB2IP		BAAT	PARP1
SHCBP1	PCK1	ACTG1	AKAP5	EIF4A3	SYT6	HIST1H2BD	ARL8A	FDXR	IGDCC3	FRRS1	CDC42SE1	INAFM1	PAX2	ELK4	BMPR2	DNAJB6		BBS10	PAX3
MAPK14	TRIB2	SBNO1	AGO3	CACNA1I	MRVI1	CDKN2AIP	ARMC12	FGA	KHNYN	GLUD2	CDCA4	ITPKB	B4GALNT4	TACR3	URM1	DNAJC30		BCAS4	PER2
ELL2	GALNT1	NTRK3	VCPIP1	ARHGAP26	OPRM1	RPL21	ARRB1	FGB	L2HGDH	GRPEL2	CDH5	KLHL15	KRT80	RCC2	TUBD1	DPP6		BCL10	POLR3F
ATXN7L1	PSMB5	ZNF366	INMT	DCLRE1C	LILRB2	RAP1GAP2	ARSE	FGG	LONRF2	GTDC1	CDKL2	LAX1	STRN4	YAF2	RBM8A	DTX1		BCL11A	PPP2R2A
ARF6	GABRB1	GDPD1	KIF1C	MAT2A	KIRREL1	HIST1H2BB	AS3MT	FLCN	MKI67	H3F3A	CDKN1A	LMNB2	MNT	TSR1	ABCF2	EIF2AK2		BCL2L11	SIGLEC9
PDPK1	CBX6	NOM1	ATP1B4	AP2A1	SCYL3	HIST1H2BH	ASB8	FOXN3	MLST8	HHLA2	CDKN1B	MEN1	NAV1	PUM1	NDNF	EIF4EBP1		BCOR	SNX24
PDPK1	CTNNBL1	ABCG8	CYP51A1	STAT5B	TRPS1	TAZ	ASCL2	FRAT1	MYO10	HIST2H2AB	CDKN2AIP	METTL27	MKNK2	ID2	NUDT3	EIF4G2		BIVM	SON
FAM53C	STK40	CHRM3	DNAJC10	IQGAP1	MTFR1L	IPO13	ASNA1	G6PC2	NDUFC2-KCTD14	HSPA13	CHCHD10	MGST3	GPRIN1	COMMD6	SHMT1	ELMOD2		BPGM	SOX4
HHLA1	HYPK	ZNF253	FITM2	PRKAR1A	KANSL1	IARS	ASPH	GAB1	NFYA	INSL4	CHD4	MIEF2	CAPN15	DNAJC21	SMYD4	ESCO1		BRIX1	SOX5
ZNF608	POLR3A	ADCY7	FLG2	NOL12	CNN3	MCTS1	ATG12	GCK	NPVF	IPMK	COL22A1	NEGR1	MEF2D	NDNF	STAR	ESS2		BTBD10	TMEM120B
ZNF608	SLC35E4	TCN2	STX4	HMGA1	ZNF652	HIST1H1C	ATP8B3	GDNF	OGDH	JMY	COX19	NTMT1	SPATA2	TFEC	ZYG11B	ESYT1		BTD	TMEM68
SYNM	THG1L	YES1	LYRM4	ZNF23	MACC1	TMEM107	ATXN7L3	GNAI1	PCCA	KIF23	CPPED1	PHAX	NSD1	TAF1D	ARSD	FAXC		BTG3	TTYH2
ZHX3	KIAA0319	SPRY4	FNDC3B	SLC25A1	HOXD12	ND4	AVL9	GNAL	PLGRKT	KLF13	CPSF2	PKMYT1	ANKRD52	SOCS3	MOG	FBRS		BUB1	TVP23A
ZC3H12C	TRAPPC13	SDR16C5	MAFF	EEF2	WNK1	YBX3	B3GALNT2	GPBP1L1	PLSCR1	LIX1L	CTDNEP1	PLAGL2	HOXB6	INSIG2	NAA20	FHL2		C12orf49	UBXN7
PLEKHA1	MAGEB4	PRPF40A	REPS2	HIST1H2BK	MARCH1	SEPT2	B4GALT5	GRAMD2B	POMGNT2	LYPLAL1	CTIF	PLBD2	ACTG1	IKZF5	PSMB9	FIBCD1		C15orf41	VMP1
HSPA4L	ZKSCAN2	GGCX	ATP8A2	RAB18	KPNA6	ATP11C	BAG1	GSK3B	PSME4	MAP3K2	DCUN1D5	PLEKHM1	MED28	JCAD	RUNX1T1	FOXG1		C18orf32	YARS
GATA6	TMEM78	AFF4	TGFB1	PSAP	CYLD	RPL29	BAP1	GUCD1	RAB11FIP4	MCMBP	DMRT2	PLIN5	SRM	PMAIP1	ZNF502	FOXN3		C1orf198	ZFP30
CRLF3	ASB16	PPP1CB	GPR55	DLST	EPB41	ATP11B	BBS5	HCAR2	RBFOX2	MET	DNM2	PRKAR2A	ZNF563	MIB1		FSTL1		C1orf43	ZNF280B
CRLF3	CCSER2	ZNF138	DDB2	CCND2	RAB13	CEBPG	BCAS4	HNRNPR	REL	MLEC	DRG1	PRPSAP1	MTFR1L	LRIG3		GALNT3		C8orf37	ZNF460
ZNF35	VMP1	DBN1	HDAC4	UNC45B	DEPTOR	TMED5	BDP1	HSPA13	RTTN	MRPS23	EIF3F	PRSS8	RAF1	CTTNBP2NL		GIGYF1		C8orf4	ZNF558
RACGAP1	SRSF7	ZNF28	HDAC5	JADE1	APOL6	YIPF6	BICD2	HSPE1-MOB4	SIGLEC8	MTFR1	EIF5AL1	RAB5C	PPIL1	CAMSAP1		GLIPR1L2		CAB39	ZNF610
AMACR	SOX17	SCP2	HDAC6	SUPT5H	MEIOC	ZBTB44	BMP3	IFNG	SLC25A36	NDUFA12	EPHA4	RAB7A	TMCC1	RSRC1		GPRC5A		CALM1	ZNF678
HMGB1	RSF1	LRRC58	ATP6V0E1	MED24	ZNF792	AGO2	BRD2	KDM4C	SLC2A5	NHS	ERCC1	RALY	LIPG	TNFAIP3		GRIK4		CALML4
KIAA0232	GOSR1	HSPA13	CHERP	SLC2A1	TMEM248	IMMT	BROX	KPNA3	SMG7	PCCB	EVX1	RIPOR2	ARHGDIA	PDCD10		H2AFX		CAPRIN2
NUP188	GLIS3	BRPF3	FOXK1	DDOST	GP2	ZBTB4	BTF3L4	KPNA4	SMKR1	PDP2	EXT2	RPS6KA5	HS6ST3	FAM107B		HLA-C		CC2D1B
PRAMEF1	FCHSD2	PDE3A	GATAD2A	FKBP9	WT1	SERBP1	C10orf95	LVRN	THBS2	PIGS	FBXO41	RUSC2	CCDC121	CNKSR3		HOXA7		CC2D2A
ATP6V0A2	DHTKD1	PRKAG1	LDHA	EBI3	TMEM236	SEC13	C12orf49	MALT1	TIMM17A	PISD	FKBP8	SBNO1	MGAT5	FAM114A1		HSP90AB1		CCND1
ERBIN	CSRP1	SEC14L4	NUMA1	MPRIP	SRRM4	GLMP	C17orf105	MC2R	TLDC1	POU2F1	FLCN	SETD5	TMEM192	ZNF786		ITGA3		CCND2
PIAS1	SIX1	RBMXL1	TBL3	FADS2	SCN2B	RPS6	C17orf75	MED10	TMEM120B	PPM1H	FOLR1	SF1	ATP1B3	RAPGEF2		KBTBD7		CCNG2
NFATC2	PLRG1	TRPS1	ARSA	SLC25A39	RUNX1T1	RPL32	C19orf47	MET	TMEM184B	PSMA7	FRK	SH3D19	ARID5B	AOC3		KCNMB1		CCSAP
PEAK3	PKHD1	NOL4	FFAR1	ID4	RICTOR	EML4	C1orf158	MGAT4A	TNS1	PSMB9	FZR1	SKIDA1	ACY1	ZNF616		KDM6B		CD46
LRCH3	KIAA0930	ETS1	KDM6B	CCT6A	LONRF2	PCSK7	C1orf35	MGMT	TRAT1	PURB	GAN	SLC35E4	ABHD14A-ACY1	ZNF268		KIAA0907		CD55
STAT1	VPS8	RDH11	MAPKAPK5	ARRDC4	ITPRIPL1	GRPEL1	C20orf144	MINDY2	TXNIP	REEP3	GDF15	SLC6A8	PKD1	FANCF		KLF12		CD84
TNFSF15	TRPC3	RRAGC	OTUD4	PKM	GDF7	HACD1	C3	MOB3B	VPS13A	REL	GDF7	SNCG	CCDC106	BCOR		KLHDC3		CDC23
RBBP4	ZNF267	MARCH3	RPL10A	RUVBL2	ZNF326	CD46	C5AR2	MOB4	ZNF185	RPN2	GIGYF1	SRCIN1	SYT13	XKR4		KLHL28		CDCA7
POLR3F	KRR1	CD44	NMNAT2	GAPDH	TBCA	GTF3C5	C6orf132	MPLKIP	ZNF34	RPS7	GJB1	SRSF9	FSTL3	CACNA1A		KSR2		CDK6
UBL3	WDR59	DUSP1		HUWE1	ONECUT3	ATP5B	C6orf141	MSH6	ZNF800	RTN4RL1	GJD3	STEAP3	BLVRA	ENTPD4		LARP1		CDK9
CSNK2A1	UBQLN1	SERPINA3		TRAK1	DIO2	RNF152	C8orf82	MSL2	ZWINT	RUBCNL	GRAMD1B	TIMM8A	AGAP1	VPS50		LDB1		CENPBD1
CEP135	LMNB1	PPDPF		PPFIA1	CDK6	DDX39A	C9orf3	MTF2		SERBP1	GXYLT2	TMEM120B	AHDC1	RAB3IP		LEPROT		CEP104
MAP3K9	CD109	CEP57L1		STX16	AAR2	MRAS	C9orf62	MTMR7		SESN2	GYS2	TOMM40	ASB16	GFRA1		LONRF3		CERCAM
FLVCR1	RWDD2A	MUT		ARHGAP17	WNT3	CSNK2A1	CABP4	MYO3A		SH3PXD2A	HEYL	TPD52L3	CEBPB	SLC38A1		LRIG1		CGNL1
SGIP1	MLLT1	MICALCL		GTF2H2	TPM1	G6PC3	CACNA1C	NBEA		SLC25A46	HOXC4	TRIM44	CHD3	LILRB2		MARCKSL1		CHMP4B
MEOX2	PPIP5K2	SOX4		HSPA1B	SMC2	CNN3	CAD	NLK		SLC35F1	HOXD9	UBE2D2	ELFN2	C4orf19		MAZ		CLIP1
PSME4	SPOPL	PAK5		SYNJ2	GID4	AGO1	CALR	NR2F2		SMIM13	HPR	UBE2D4	FAM129B	UBAP2		MEN1		CNNM3
RLN1	DPY19L4	IPO9		EIF3B	ARHGEF33	NUP98	CAMTA2	NUFIP2		SNAP29	HSPA8	WDFY2	HSP90AB1	PCSK2		METAP2		CNTN4
STRBP	MT1A	FNBP1L		SMS	PCGF2	RPL35A	CAPN1	PDE12		SPAG9	ICMT	YPEL1	KMT2B	PKHD1		MFSD6		CPM
GRHL1	RPL37	EBF1		SACM1L	MAP3K9	SUPT6H	CAPS	PDE7A		SPART	INO80C	ZCCHC14	LASP1	FAM89A		MID1IP1		CREBRF
CELF1	KLHL5	NGDN		FASN	SRPX2	HIST2H4B	CAPZB	PDXK		SPATA5	IQSEC1	ZNF419	MAFK	SGO2		MIDN		CREBZF
DDR2	MAPK14	ADD3		RPLP0	POU2F1	SNX5	CARD10	PHF10		SPRTN	IRF2BP2	ZNF785	MIDN	FOXN3		MIER1		CRKL
HDGF	MT1E	MVK		EBP	CREB5	CDC42EP1	CARD6	PPHLN1		ST8SIA5	JMY		MYH9	RNF41		MKNK2		CRY2
HOXA7	MYO18A	ZNF274		FXR2	COQ7	BTF3	CASKIN1	PPP2R2A		SYPL1	KARS		NACC1	GNA14		MRNIP		CSDE1
PRR14L	SBK1	RFX1		RPLP1	DCAF17	IRS4	CAVIN4	PPP3R1		TFDP1	KCNH1		NFIC	BSDC1		MRPL57		CSE1L
PHB2	ARL6IP1	NDUFB5		CCNF	GRK1	SMAP2	CBS	PRNP		TMED4	KMT2A		NLGN2	CRISP1		MSN		CTTN
FAM107B	EEF1A1	PRDM10		CDK5RAP2	GPR155	POM121	CBX5	PRPF8		TMEM70	KMT2D		PEA15	DCTN5		MUC15		CWC27
TSPAN31	IBA57	ST8SIA4		UBE3B	TRAF3IP1	CNOT3	CBX8	QSER1		TNPO3	LAIR1		PGAM1	SLC35G3		MYO1H		CYP1B1
	WSB2	GPR26		PSMD2	ATP1A1	HIST1H2BJ	CCDC69	RAB14		TNR	LCE1A		POLL	PDE11A		MYOCD		DCTN3
	CDC42EP3	BICC1		TNIP1	DPYSL3	RPL4	CCDC8	RASGRP3		TWISTNB	LDB1		PRAG1	GALM		NCAM2		DCTN5
	DDX46	BAG4		CSNK1A1	ZWILCH	CARS	CD300LD	RDX		TXNRD1	LINC01560		RBM20	WDR59		NEK2		DDX21
	ZNF268	TIMM8B		ANXA11	MARK4	HIST1H1E	CDADC1	RECK		UBE2D3	LIPG		RHBDF2	RPS6KA5		NHS		DDX5
	ZRANB1	ZNF786		KLHDC2	CLPB	NFAT5	CDCP1	RECQL		ULBP2	LMNB2		RNF187	COX17		NIPA1		DEGS1
	SMCR8	ZNF208		CXXC1	OAZ1	DGCR8	CDKN1A	RGL2		VKORC1L1	LRAT		RPL7L1	PCNX2		NR3C1		DEPDC1
	WNK3	TMEM199		RBM10	PLCG1	SAT1	CDKN1B	RNASEL		VSNL1	LUZP1		SFN	ARPC1B		NUP54		DLC1
	POLQ	TRPM7		XRCC6	TRIM24	EIF4ENIF1	CDT1	RNF141		ZFP1	LZIC		STIP1	RAP2A		OPRM1		DNMT3A
	TNRC6B	PCGF5		ZMIZ2	CDHR1	MORF4L2	CELSR2	RNF38		ZFX	MAP7		SZRD1	EMC3		PABPN1		DONSON
	TAF13	NR4A3		CLUAP1	CXCL5	QKI	CENPL	RPRD2		ZNF117	MARCKS		TUBB	ZFX		PDCD10		DR1
	SF3B3	CD55		NOLC1	LANCL3	HIST1H3B	CERS1	RPS24		ZNF121	MARK2		ATP6V1E1	VSIG10		PDE3A		DSC3
	REL	NWD1		UBC	NFIX	HIST2H3A	CHAF1B	RPS4X		ZNF138	MAU2		CRCP	UGCG		PGAM1		DSN1
	ARL8A	HNF4A		TACC3		POLR2A	CHERP	RSU1		ZNF195	MCFD2		IL31RA	NR2F6		PKIA		DUSP2
	RHEBL1	C1RL		GNAS		H3F3B	CHRFAM7A	RUFY2		ZNF215	MEI1		MFGE8	KCNN3		PKM		ECH1
	GRIN2A	PLEKHG2		POGZ		SRPK1	CLDN16	SEC62		ZNF268	METTL16		TPRA1	FOXP1		PLEKHA6		EEF1A1
	PRMT3	SALL1		PRRC2B		ACTG1	CLDN4	SECISBP2L		ZNF286B	MEX3A		ZBTB34	DSE		PLXND1		EFCAB14
	ORC4	ERVMER34-1		RPL4		KIF1A	CLPX	SESN3		ZNF394	MIDN			LUC7L2		PNPLA7		EFHD2
	ODF2L	PAQR8		HNRNPA0		NXN	CLSTN1	SGCD		ZNF415	MIER3			MDGA2		POLR2F		EIF2A
	NIPAL1	SP110		EEF1A1		USP10	CLSTN2	SLAIN2		ZNF468	MLLT1			CXorf21		POTED		EIF3L
	DDX19B	TMEM233		MCM4		AGAP3	CLUAP1	SLC26A7		ZNF487	MPHOSPH8			FBXO47		PPM1N		ELAVL1
	FAM71F2	MAT2A		ACLY		ELOVL1	CNBP	SOD2		ZNF525	MPZL3			C7orf55-LUC7L2		PPP1R10		ELAVL4
	TMEM74B	OGT		KDELR2		HSPA1B	CNDP1	SRP54		ZNF584	MRPL19			FRMPD3		PPP1R14C		EP400
	SETD7	KRT8		NSRP1		GRK6	CNKSR3	SRRD		ZNF585B	MSX2			TMTC1		PPP1R15B		ERH
	CCDC80	TMEM239		AMD1		ACTN4	COA4	STAG2		ZNF772	N4BP1			PAX5		PPP1R9B		EXOSC6
	VGLL2	ZNRF3		MYH9		RPS16	COL1A2	TGFBR2		ZNF83	NABP1			COLEC12		PTMA		EZH2
	ZDHHC18	RNF20		CIZ1		ISOC1	COX15	TMPO		ZNF844	NACC2			ZNF134		PUS3		FAM117B
	SDE2	GDE1		FAXC		CBS	COX6B1	TNRC6A		ZNF846	NCS1			FAXC		RAB17		FAM208B
	L2HGDH	FADS1		TCTN1		TNRC6A	CPNE2	TRMT13			NEUROD2			AJAP1		RAB6C		FAM241A
	ATF7IP	CLCN5		SRF		SRM	CRCP	TXNRD1			NFE2L1			TTF2		RASGRP1		FAM71F2
	PRIM1	BBX		PITPNM2		COX20	CSNK1E	UBE2D1			NOA1			C1orf56		RASL11B		FBXL3
	ZNF670	WNT2B		HIST1H1C		HNRNPAB	CTDSP1	UGT2B17			NOC2L			KLHDC10		REXO1		FBXO21
	HSPA5	SNTN		VARS		ADM2	CTNS	UNC13A			NOS1AP			ENTPD5		RNF126		FCHO2
	KCTD7	CREBRF		HIST1H2AJ		NOM1	CXCL10	UQCRFS1			NPLOC4			HSPA6		RNF149		FEM1B
	FUS	C2orf72		MKNK2		ZBTB8A	CXorf36	VGLL4			NR1H2			FBXO17		SELE		FFAR4
	FHL2	SBNO1		PTPN14		KDM2B	CYP4F3	VLDLR			NUDT3			SH3TC2		SEPT9		FGFR1OP
	FAM213A	HIST1H3A		DERL2		ATF7IP	DAZAP1	XKR4			NUMBL			TAOK3		SESN1		FIGN
	RBM27	ARGFX		POLR2C		VPS41	DAZAP2	YWHAE			NUP62			SH3KBP1		SESTD1		FKRP
	ABCA12	SLC1A4		RPL31		MTA3	DCAKD	ZBTB20			PACSIN1			KANSL1L		SFMBT2		FMN1
	PNRC1	RAB44		CD151		SERF1B	DCTN6	ZBTB34			PDCD4			GNA12		SFN		FOSL2
	STAT2	PDZD8		FOXRED1		PNPT1	DDA1	ZDHHC9			PLAGL2			FGF10		SIPA1L3		FOXK1
	ZNF785	RCC2		SRRM2		AGO3	DDX19B	ZEB1			PMEPA1			CCDC6		SKAP2		FOXO3
	TRIM58	FADS6		HDHD5		MASTL	DDX52	ZFHX4			POTEG			NFIA		SLC25A37		FRAT2
	ZFPM1	TNRC6B		SAE1		SF3A1	DEFB105A	ZFP14			POTEM			MAP3K7		SLC38A1		FRS2
	ZYG11A	PYCR3		SF3B3		SLC31A1	DEFB105B	ZFX			PPM1L			SPIB		SLC39A11		FUS
	SLC35E1	SSTR3		ODC1		NFE2L1	DFFB	ZMAT3			PPP1R3F			PCDH19		SMIM14		FYCO1
	ITGA5	SAMD12		ARID1A		ANKRD9	DHTKD1	ZNF12			PRR11			GTF2I		SON		GABPB1
	CDK6	COL1A1		MAST4		FAM120AOS	DIRAS1	ZNF207			PRSS8			HSPD1		SOX1		GALNT3
	NEGR1	ZNF284		TMX4		ZNF431	DIS3L	ZNF224			PUM2			KLHL4		SPOP		GAN
	SARM1	AGBL5		RBM26		CAPZB	DNA2	ZNF367			RAB1B			OMA1		SPRY4		GATC
	RAB1B	RREB1		FUBP1		RPS19	DNAAF3	ZNF512B			RAB25			ZNF326		SRP9		GBP4
	RGP1	BCL2L1		TRIM65		PPIL4	DNAH10OS				RABGEF1			PAPSS2		ST6GALNAC1		GGCT
	GTF3C6	HIST1H2AK		SIX1		CHST6	DNAJC28				RANGAP1			COX19		STK10		GID8
	NNT	AGO2		NEK9		STK4	DOCK7				RBMS2			ZNF283		SYNCRIP		GK5
	ORAI2	TTYH1		HEXIM1		GDPD5	DSEL				RCAN2			SPAST		TAOK3		GLP2R
	PIK3R2			NHP2		LLGL1	DSTYK				RCOR1			SAP30		TBC1D13		GNL3L
	YIPF4			ATP5B		ZEB1	DTX2				REEP4			MRPS18C		TBPL1		GNS
				U2AF2		BSG	DUSP14				REEP5			SULT1C4		TBX2		GPR157
				RPL35A		CHST1	DYRK1B				REPIN1			SNAP29		TCF3		GPX8
				ALDOA		CYTH2	E2F1				RGMB			SLC22A9		TDRKH		GREB1
				HSPA9		GCM1	E2F2				RHBDF2			RUNX1		TG		GRK2
				PLEKHB2		UBE2I	EEF2				RHOG			MYOCD		TIPRL		GRK4
				SPRY1		DOCK11	EEPD1				RPAP1			HS3ST1		TLX1		GRWD1
				SLC1A5		GAN	EFNA1				RPAP2			GTDC1		TMED4		GXYLT1
				MED15		GGCX	EIF3H				RPL13A			GABRB2		TMEM130		H3F3B
				DAZAP2		GPR161	EIF4EBP1				RPL41			FOXF2		TMEM189		H3F3C
				APRT		LAT2	EIF5A				RPLP1			DLX3		TMEM189-UBE2V1		HACD2
				DDX18		LRRC1	EIF5AL1				RPRD2			DERL2		TNC		HAUS8
				RAD23A		PNPLA4	ELK1				RPS24			APPL1		TNNC1		HECTD2
				PTBP3		PRPF38A	ELOVL6				RUBCNL			ADAMTS4		TNRC18		HERPUD2
				MSH6		QSOX1	EMC1				SASH3			TAS2R30		TNRC6C		HIST1H3E
				PUM1		TMEM250	EMC3				SBNO1			MDC1		TRAT1		HMGN2
				TJP1		TMEM33	ENTPD1				SDC2			KCND3		TTF2		HMGN4
				VPS4A		PPP6R3	ERC1				SEC61A1			ZIC4		TTLL12		HNRNPA2B1
				RAB11FIP1		PPP1R15B	EVC				SESN3			RNF165		TTLL7		HOXA10
				PKN3		HDX	EXOSC2				SETD5			ETV6		UBE2V1		HOXA5
				KDM2B		PDE4C	F2				SH3GLB1			ARL4C		UBE2W		HOXA9
				FEN1		MTRNR2L10	F2RL2				SH3TC2			IRX2		UNC13A		HSD17B12
				PRRC2C		RBM12B	F8A2				SIK2			ZBTB7A		USP22		HSDL1
				NFE2L1		C9orf170	F8A3				SLC1A5			FAM126B		VAT1		HSPA1B
				APOLD1		MTRNR2L6	FAHD1				SLC25A22			DCAF7		VKORC1L1		HSPA8
				MCUB		RBM23	FAM109A				SLC6A9			CLIC5		WASF3		HYPK
				NFATC3		NRBF2	FAM117B				SMCR8			RNF150		WNK1		ID4
				COX7C		TANGO2	FAM151B				SMN1			POU3F2		ZBTB37		IER5
				RPL10		BCL2L15	FAM168A				SMN2			ADCYAP1		ZBTB46		IFNLR1
				TMED9		TSLP	FAM192A				SMUG1			NINJ1		ZMIZ1		IGF1R
				ST3GAL2		HNRNPA0	FAM227A				SNX12			PPP2R1A		ZNF322P1		IGSF11
				DUS2		LUZP2	FAM229B				SOCS7			WHAMM		ZNF383		IL4
				RPS8		PLEKHA3	FAM234B				SOD2			EIF3E		ZNF516		IMP3
				SBF1		CADM1	FAM53C				SOWAHC			SSR3				INIP
				AGFG2		HPS4	FAM83F				SPIN4			PRRC2B				INO80D
				ATXN2L		SDC1	FASTK				SPTA1			KCNMB4				INTS8
				KDM5C		PTEN	FBRS				SRCAP			ZNF24				IPO7
				FBXL2		USF3	FBXO47				SRSF1			GOLGA6L4				IPP
				VPS18		FAM71F2	FBXW8				SSTR1			SGCD				ISG20L2
				MYO6		EXOSC6	FEM1B				STXBP5L			PPARA				ITIH5
				PLEKHG2		SLC1A1	FIGNL1				SUV39H1			PHF13				ITPR1
				ATPIF1		PTK6	FITM2				SYNJ2BP			RAB3B				JARID2
				PPIE		ARSB	FKBP5				SYT7			ZNF124				KAT6B
				TAPBP		MRPL12	FKBP8				SYVN1			PLA2G16				KCNJ15
				TTLL12		MTMR12	FLOT1				TAB1			ZNF207				KCNK1
				RAB7A		NUDT16	FOXJ3				TBC1D2B			SLC25A24				KCTD10
				PPP1R10		SIGLEC9	FOXL2NB				TBCK			IER5				KCTD20
				POU2F1		EFR3B	FRMD8				TDGF1P3			FAAP24				KCTD6
				MCRS1		H2AFX	FTSJ3				TFAP2A			RSL1D1				KDELC2
				SAP18		ITGB8	FURIN				THBD			PCLAF				KDELR1
				ACTN4		GDPGP1	FUS				THRB			NUCB1				KIAA0895
				EIF3M		HIVEP3	FUT1				TIAM2			HRH1				KIAA1109
				UBE2Z		ZNF660	FUT9				TIMM22			SNX9				KIAA1586
				SCYL1		ASB16	FYTTD1				TM9SF4			SAR1A				KIF11
				WDR46		TMPPE	G3BP1				TMEM109			ZNF37A				KIF23
				SON		HSF2	GABARAPL1				TMEM246			HLA-DRB1				KLF10
				MED25		ZBTB34	GAPVD1				TMPRSS5			IL6R				KLF6
				ZNF432			GDE1				TPI1			UTP4				KLHL15
				SETDB1			GGPS1				TRAFD1			SLFN12L				KLHL42
				TNKS			GIPC1				TRPC5			ADAMTS8				KRAS
				CXXC5			GJD3				TRPV2			ZNF225				KRT15
				PRKCSH			GK5				TTYH3			ZMAT4				KYAT3
				RPS5			GLB1L3				TUBB2A			VCAN				L2HGDH
				NUP62			GLG1				TXNIP			TMEM33				LAPTM4A
				G3BP2			GMPR				UGT2A1			TMEM107				LBR
				GHITM			GNAI2				UGT2A2			STON2				LCLAT1
				NACC2			GON7				UPK2			SPPL3				LEPROT
				GSE1			GOSR1				VAV3			RIMS2				LIFR
				WNT2B			GPAT4				VCAN			RASGRP3				LIMS1
				TGFB1			GPR107				WNT9B			RAP2B				LINC00346
				HLA-F			GPR173				XKR4			PNRC1				LMNA
				ICAM1			GPR75				YTHDF3			PNO1				LNPK
				MYC			GPRC5B				ZCCHC2			PLCG1				LPCAT1
				FBXO48			GPS1				ZMAT4			PDCD11				LRP2BP
				IGFBP5			GRINA				ZNF185			NOTCH1				LRPPRC
				EFNA1			GSR				ZNF268			HS3ST3B1				LRRC27
				BSCL2			GTDC1				ZNF322P1			HBEGF				LRRD1
				HIC1			GTPBP1				ZNF419			FOXJ3				LRTOMT
				VAV3			GTPBP4				ZNF429			FAM199X				LUZP2
				LRFN1			GXYLT2				ZNF444			CACNA1E				LYRM7
				TOGARAM2			HACD2				ZNF585A			BLOC1S5				LYSMD3
				STK40			HACE1				ZNF614			AGPS				LYVE1
				CCDC71L			HAND2				ZNF644			KCNT2				LZIC
				KMT2D			HAUS3				ZNF648			RNF128				MAT2A
				ZNF783			HBS1L				ZNF84			TBCA				MCAM
				STX17			HDAC5				ZPR1			ZNF362				MCMBP
				MAP3K20			HERPUD1				ZSWIM4			SHMT1				MDM2
				NHLRC4			HERPUD2							NAV2				MECP2
				PABPN1L			HES2							DYRK1A				MED17
				BCL2L1			HEXA							CYLD				MED29
				SMPDL3B			HIC2							ARAP2				MET
				ZNF649			HIP1							PDE7B				MFSD8
				ZBTB46			HLX							CADPS				MGST2
				TRPC5			HMGA1							MAPK14				MINPP1
				YTHDC1			HMGN2							KHSRP				MITF
				RANGAP1			HMX1							PDS5A				MKLN1
				PIGM			HMX3							COL4A1				MKX
				WDR53			HNRNPA3							C1orf52				MON2
				C1orf220			HOXB5							ARL6IP1				MORF4L1
				ATXN1			HOXB6							LILRB1				MPHOSPH9
				VDAC2			HOXC6							MCAM				MRO
				PGK1			HPSE							ZNF160				MRPL12
				MON1B			HSBP1							GLIPR1L2				MRPL36
				KCNK10			HSP90AB1							STMN4				MTF2
				MGLL			ICOSLG							FGD4				MTX3
				PDRG1			IDS							TADA2A				MYLIP
				NDUFV3			IER5							FAM229B				MYORG
				PIGG			IGFBP4							SPN				MYPN
				AAK1			IGSF6							SLC25A21				NCKIPSD
				SUGT1			IKZF3							NT5DC1				NEK7
				GTF2H2C			IL21R							CRIPT				NET1
				SPN			ING4							CCDC39				NKRF
				SLC16A9			IRAK1BP1							CERS4				NLRC3
				GPR45			IRGQ							TRDN				NOL11
				PLCE1			ITPKB							TMEM81				NSG1
				TNFAIP8L1			ITPRIPL2							NCKAP1				NT5DC3
				LNPK			KCNC3							ZNF264				NTM
				USP49			KCNE4							PRPF38A				NUDCD2
				HSPA4L			KCNK1							SCOC				NUFIP2
				HM13			KCNN3							AKR1D1				NUP205
				GRAP2			KDM2B							EPGN				NUP50
				SEC23B			KDSR							TENM1				NUPL2
				EIF2B2			KHSRP							UFL1				OCIAD2
				DNASE2			KIF5A							SLC30A10				OCLN
				NIPAL1			KIF5B							NIPAL2				OSBPL1A
				MGAT5			KLC2							TRAPPC6B				OTUD1
				KREMEN1			KLF10							ABHD15				PAK4
				GTPBP10			KLHDC8A							GALR1				PALM2
				WISP3			KLHL11							MARCH4				PANK3
				MFSD2A			KLK10							ZNF449				PARVB
				GINM1			KLK4							RAD50				PCCB
				IRGQ			LACTB							SSH3				PCGF2
				AGMAT			LAMC3							NEGR1				PDCD4
				HAUS2			LANCL3							CLDND1				PDE4D
				SRCAP			LARP1							LINC00598				PDK3
				LRRD1			LDB1							ZFP36L1				PDS5A
				ISG20L2			LETM2							ZCCHC24				PDZRN4
				SHH			LGALS3BP							FAM208A				PEBP1
				MYO1F			LHFPL4							ESR1				PELI1
				HPSE			LILRA2							PAX6				PEX2
				MSH3			LIMD1							NOS3				PEX26
				PI4K2B			LIMD2							AFMID				PGAP1
				WWC1			LIN9							GRK2				PGM3
				MDGA1			LINC00346							HMGA2				PIAS1
				HMGB1			LIX1L							RTN3				PIM3
				ENAH			LMNB2							ARHGEF39				PIP4K2C
				CPS1			LPCAT3							CDKL2				PLAG1
				MBD1			LPIN3							MAGEA12				PLEKHB2
				KIAA1841			LRRC32							MRPL50				PLPP3
				SLC39A1			LRRC58							PCGF3				PM20D2
				KIAA0930			LYRM7							TCAIM				PNRC2
				SETD1A			LYZ							ZNF18				POFUT2
				SPEM1			MAFK							ACER3				POLI
				PTPN4			MAPRE1							BASP1				POM121C
				MRPL37			MARCH6							CKAP4				PON1
				STAC2			MARCKSL1							CYFIP2				PPFIBP1
				CABP4			MARK2							DMXL1				PPIG
				SAPCD2			MAT1A							FZD2				PPIP5K2
				FAM107A			MCCC2							GSKIP				PPP1R14C
				TGFA			MCRIP2							UQCRFS1				PPP2CA
				PEX16			MCTS1							KIAA1671				PPP3R1
				SLC22A12			MDK							TNC				PPWD1
				COL14A1			MDM2							MERTK				PRICKLE1
				NTN1			MED28							PTPRN2				PRKD3
				CHD4			METTL14							SOX4				PSMG4
				MFSD6			MFRP							ARPC5L				PSPH
				PTGS1			MGST3							RASA1				PTBP1
				ZDHHC8			MIGA1							RB1				PTGIS
				RAB11B			MINOS1-NBL1							UBE2F				PTP4A1
				WDR33			MLH1							RUNX2				PTPDC1
				SEC24B			MNT							BCL2L2				PTPRD
				MEF2D			MOB1B							TFF2				PTPRF
				CCNQ			MOB3A							MAPK1				PUM1
				ITPR2			MOG							LRG1				PUM2
				LRRC20			MPPED1							BIRC5				PURB
				FADS1			MRM3							CD69				QKI
				GGA1			MRPS10							DEFB126				QSOX2
				INSIG1			MRPS16							PPP1R3D				QTRT2
				KLHL11			MRPS21							ZNF609				RAB5B
				TMEM184A			MSANTD3							SYT12				RAP1A
				GDF11			MSC							TNNI1				RASEF
				CAMKV			MSH3							IFNA21				RASSF9
				ASNA1			MSI1							BSN				RBM8A
				FBRS			MSN							EREG				RCAN2
				GRB2			MT1A							SYCP2L				RETSAT
				MAP4			MTHFD1							FBP2				REV3L
				MEX3D			MTRF1L							IL17A				RFWD3
				NFIC			MTURN							KCNH2				RGP1
				SZRD1			MTX3							SCP2D1				RGPD4
				UBALD2			MYBL2							NPY				RHOA
				CENPI			MYPN							CACNB3				RHOC
				EMC10			NACC1							CRYGC				RHOH
				KDM6B			NAGK							USH1C				RIMS4
				CEACAM19			NANOS1							PCDHGC4				RIT1
				SMO			NAT10							FAM167A-AS1				RNASEH1
				GLI1			NAV1							KLRC1				RNF11
				RAB6A			NBL1							XKRX				RNF24
				KIAA0907			NCKAP1							SIX6				ROCK1
				FAM43B			NCS1							FAM99A				RPF2
				JCAD			NECTIN1							HMBOX1				RPL32
				ZMYND11			NEK9							DAZL				RPL37A
				PXDN			NF2							APLP1				RPS6KA5
				TAX1BP3			NFASC							GAGE2D				RRAGD
				SRRM1			NFATC2IP							ADCY6				SAMD12
				PPIAL4G			NFIC							EFNA1				SAMD15
				HIST2H3A			NIPAL3							OR11A1				SCARB2
				PSMA4			NLRC3							DYNC1I1				SCIMP
				RPS2			NLRP9							DNASE1L3				SCML2
				APOF			NME1-NME2							KDM5B				SERTAD2
				HSPD1			NOM1							TGFBR2				SFXN1
				HNRNPH2			NPLOC4							MEF2A				SH3BP5
				RAPH1			NPR1							MIR34C				SH3RF2
				NSD2			NPY4R							TREML3P				SHCBP1
				PAX3			NR1H2							LRRC4				SIGLEC9
				ASF1B			NR2F6							SLC26A3				SIVA1
				PPIA			NRG2							DCST2				SKI
				AGO1			NUFIP2							ZNF641				SKP2
				NME3			NUPL2							IDUA				SLC16A14
				TP53			OCIAD2							ZFAND3				SLC24A2
				TBCB			OGFOD1							ZC3H11B				SLC27A1
				HMGXB3			OLFML2A							TMPRSS12				SLC30A7
				TUBA1B			OR7D2							KCNH3				SLC35G1
				TUBA1C			ORAI2							KLRB1				SLC38A1
				TUBA1A			ORC1							TTC6				SLC38A2
				RPL27			ORC6							MMP20				SLC39A7
				PA2G4			OTUD7B							ARHGAP5				SLC6A8
				TIMELESS			OTULIN							PTPRH				SLC7A11
				WIZ			OXA1L							KRTAP10-2				SLCO1B3
				TCF7L2			PADI3							SYNPO2				SLITRK4
				ANAPC13			PAICS							GCNT2				SLX4
				FLNA			PANK3							DEFB118				SMC3
				VPS51			PAPLN							NBEA				SNRK
				PALM			PARD3							RAB5B				SNRPD3
				EDC3			PARP2							LHX9				SNX24
				MDC1			PCBD2							ALDH2				SNX5
				SCD5			PCNP							SLC46A3				SOCS3
				DNAL1			PCSK9							USH2A				SOD2
				PSMD11			PDE12							CYP21A1P				SON
				SEC23IP			PDF							WNT9A				SOWAHC
				PPM1F			PER3							PRAMEF14				SOX2
				YWHAH			PEX2							VNN2				SOX4
				LACC1			PFN1							DMGDH				SP140L
				SEPT8			PGAM1							NGFR				SPATA5
				CCND3			PGPEP1							UGDH				SPC24
				LDHA			PHAX							PLD4				SPIN4
				FOXC1			PHF7							CFAP65				SPTLC2
				RPL37			PHF8							ST6GALNAC1				SRSF7
				OSTC			PHKG2							SEC14L4				STAT3
				RBBP4			PHYHIP							WASHC4				STOM
				CKB			PI4K2B							CCL15				SULT1B1
				RARS			PIAS2							INHBE				SYNJ2BP
				NANS			PIGR							RXRB				SYPL1
				NELFB			PIK3R1							SYVN1				SZRD1
				UNKL			PLAC8							CYGB				TAF13
				MZT2A			PLCXD2							ORAI3				TAL1
				AHNAK			PLEKHA3							KRT72				TANGO2
				SLC39A10			PLEKHG2							FAM110C				TBXA2R
				H3F3B			PLEKHM1							PIP5KL1				TES
				PSMD4			PLIN5							SVIL				TIGD2
				WASHC5			PLXNA2							KIAA1551				TLN1
				AK3			PLXNA3							RIPPLY2				TLNRD1
				FBL			PNPLA3							GNMT				TLX1
				PKD1			POC1A							ARHGAP12				TM4SF1
				COX5A			POFUT2							KDM4C				TMEM138
				DBT			POLR2E							KAAG1				TMEM245
				CTTNBP2NL			POLR2J3							USP29				TMEM263
				SARS2			POLR3K							SERPINA3				TMEM43
				SLC26A2			PON1							OR2J3				TMLHE
				PFAS			POU2F3							GC				TNFRSF10A
				NUP188			PPIC							PPP1R17				TNFRSF10B
				MTHFD1			PPIL4							NNT				TNFRSF13C
				SPEN			PPIL6							RASL10A				TNIP2
				PARM1			PPP2R2A							CACNG1				TNS1
				ASS1			PRKAR2A							CD24P4				TOR1AIP2
				GNB2			PRND							ECE1				TRAPPC2
				PGAM1			PRPSAP1							SEC24D				TRIM45
				NDUFS1			PRR12							TMEM154				TRIM59
				CDS1			PRSS21							CYTL1				TRIM72
				RPL36AL			PRX							ACOT8				TRMT5
				PACS1			PSAP							ABCC11				TSPAN3
				HNRNPL			PSENEN							POU6F2				TSR1
				UBE2I			PSMB9							SOBP				TTC8
				RELA			PSMD3							HIST1H4I				TUBB3
				ITM2C			PSMF1							ARHGEF3				TVP23C
				TUBGCP6			PSMG4							ASIP				TXK
				DDX11			PTPA							JAG2				TXLNG
				TRAFD1			PTPRF							PRSS53				U2SURP
				DAP3			PURB							SEMA3B				UBE2V2
				ELOVL5			PXDC1							ARRB1				UBE2Z
				HTT			PXMP4							PDE4A				UBXN2A
				NKX2-5			QSOX2							PPP3R2				UHMK1
				XPO6			QTRT2							ARHGEF28				USP28
				MPI			RAB11B							NOL4				WDR35
				STXBP4			RABGAP1L							SOX5				WT1
				ABCC4			RAC1							SERPINA1				YIPF2
				LARS2			RALGAPA2							EGLN1				YWHAZ
				SEC61B			RALY							SH2D3A				YY1
				PIN1			RASSF9							CD14				ZBTB18
				DYRK1B			RBL1							ESAM				ZBTB20
				ACIN1			RBM23							GALNT16				ZBTB8B
				MID2			RBM28							PLEKHG1				ZBTB8OS
				AGAP1			REEP4							SCN1B				ZC3HAV1L
				TRPC4AP			RETREG3							FAM84B				ZCCHC2
				PSME1			RGS17							FBXL8				ZFAND4
				RAB1B			RGS19							ULK2				ZFHX3
				NSMF			RGS6							CCNG2				ZFYVE26
				VANGL1			RHBDD1							ZNF654				ZIC5
				CS			RHNO1							ABTB2				ZKSCAN7
				ACTB			RHPN2							LRP1B				ZNF107
				BOP1			RIMBP3C							C7orf31				ZNF264
				TCOF1			RNF115							POU2F3				ZNF281
				MAPKAPK2			RNF125							PRKN				ZNF324B
				POLR2A			RNF135							VAT1				ZNF35
				PSMC5			RNF170							EDDM3B				ZNF442
				BIVM			RNPEPL1							SLFN5				ZNF619
				MKLN1			RPL12							TRAV22				ZNF699
				RAD51D			RPL23							TSPYL2				ZNF701
				GMNN			RPRM							UBE4B				ZNF776
				PDXP			RPS15A							IL17RD				ZNF83
				GTF3C1			RPS19							FCRL4				ZNF845
				MYO1C			RPS6KA2							TBATA				ZNF878
				TIMM50			RTL8A							CASP14				ZXDA
				CENPB			RTL8C							CHRNA7				ZXDB
				MEA1			RUNX1							PNPLA3
				BTN3A1			RUSC2							ODF3L1
				POLR3H			S100A2							ADAM21
				ANXA7			S1PR2							PARD6B
				COPS3			SAMD5							WNT7B
				SYNGR2			SAMD9L							LINC00313
				ANXA6			SAR1A							ATP10A
				DEAF1			SCAMP4							DNMBP
				CLPB			SCARF2							F10
				RPP30			SCRG1							MEGF11
				ARID5A			SECISBP2L							ATP10D
				CBS			SENP8							APOBEC4
				SLC25A3			SEPT8							C20orf194
				ATP5H			SF3A1							TMEM130
				ARHGEF10L			SFRP1							GDPD1
				CELF2			SH3BP1							KRT19
				HSD17B4			SH3BP2							PFKFB4
				ARF1			SH3D19							HSPA1B
				DNAJC11			SHB							CRISPLD2
				USPL1			SHE							ROR2
				ADGRB2			SHISA6							SPP1
				ARFGAP2			SHROOM4							RNF214
				CLN6			SIN3A							CDRT4
				SNX7			SIX4							ZNF821
				SF3B2			SLC10A6							FABP6
				CUEDC2			SLC11A2							SLC12A7
				TMEM129			SLC16A1							CDR1
				TRAP1			SLC16A4							MBD5
				TUFM			SLC19A3							HRH2
				UBL5			SLC24A4							RHOB
				IPO5			SLC25A16							MAPK4
				NUP160			SLC34A2							ALDOC
				GID8			SLC35E2							SLC37A1
				DDX20			SLC43A2							ACOT4
				WBP2			SLC47A1							KLF4
				POLE			SLC4A4							TIAF1
				BTBD2			SLC6A4							SOX13
				CRY1			SLC9A3R2							SYNGR3
				UBA1			SMAGP							JUP
				GANAB			SMIM15							CFP
				LDHB			SMTNL2							OTUB2
				DYRK1A			SMU1							PER1
				RUSC2			SNRPD1							GALNT12
				ARPP19			SNRPD3							TMEM155
				MAZ			SOWAHA							JMY
				RER1			SPC24							ERO1B
				NUP85			SPRED3							LYPD4
				TRERF1			SRCAP							SETX
				NFIX			SRPX2							C20orf141
				SPOPL			SRSF9							GALNT5
				POLD1			SSBP2							RAB3C
				KLHDC3			SSH2							GOLGA6L9
				MYADM			SSH3							BAZ2B
				PSME3			SSU72							SORBS2
				SMAD2			STMP1							CYP21A2
				MTMR12			STX1B							NEFM
				CDC123			STX4							HYOU1
				KCNG1			SUMO1							GAGE12B
				HNRNPA1			SUSD5							LHX6
				SCARB1			SUSD6							CC2D2B
				FAM83H			SVOP							PCDHGA8
				SOBP			SYK							SERINC2
				UBE2S			SYNGR1							EPHA4
				COL6A1			SYNJ2BP							C11orf52
				PMS2			TACO1							RRBP1
				AARS			TATDN3							VEGFA
				HOXA9			TBC1D15							SCRG1
				MYOD1			TBCCD1							TUBGCP6
				PIAS4			TERF1							CDH20
				PTK7			TGFBR1							RAB4B
				POTEG			THBS2							SYT14
				CHCHD10			TIMM8A							HTR7
				SMARCD2			TIRAP							APBB2
				KIF3B			TMCO1							IL25
				CACHD1			TMEM109							DUSP16
				TUT1			TMEM169							DNAAF2
				C8orf33			TMEM181							PRAMEF17
				ARNT			TMEM184B							DNASE2B
				PRPF8			TMEM81							SNED1
				RAP2B			TMPRSS11BNL							TUSC5
				TBC1D10B			TNFAIP8L3							MEIS3
				PAK4			TNPO1							DDIT3
				DEF8			TNRC18P2							CD8A
				SCD			TOR1AIP1							CHD6
				ZIC5			TOR4A							ZNF771
				ESD			TPRG1L							LATS1
				SAP30BP			TRAF3IP1							FN3K
				MRPL14			TRAF6							FOXO1
				RNF26			TRAPPC2B							FAM160A2
				ZBED1			TRIM16L							SALL4
				GEMIN5			TRIM44							CAPN11
				GIGYF1			TRIP10							BRAT1
				TMEM8B			TRMO							LTC4S
				ARID1B			TRMU							DAAM1
				CFL1			TRPV1							LPAL2
				TMEM63B			TRUB2							FGF16
				USP16			TSPAN14							KCNC1
				PPP1R18			TSPEAR-AS2							RNF213
				METAP2			TUBD1							CXCL9
				SERTAD2			TVP23C							TMPRSS13
				TRIM23			UBC							ABCA3
				CHIC1			UBE2D3							BBX
				UGCG			UBFD1							OR8G7P
				SLITRK4			UBTF							IL6
				MEMO1			UBXN2A							TRIB1
				NSMCE1			UGDH							VIP
				PISD			UGGT1							PIGN
				YOD1			UNC13A							CPNE5
				OPRL1			UPK3BL1							FPGT-TNNI3K
				KIAA0408			UQCRFS1							C12orf56
				SGO1			USF2							CABP1
				GNB1			USP49							KIF17
				FOXO1			VAV3							ZFP57
				TMCC1			VEGFC							DAPK2
				NSUN3			VHL							HSPA1L
				LRRC47			VHLL							IL37
				ZNF747			VPS35							LINC00324
				POLM			VSIG1							YPEL5
				UGT8			VTA1							LRRC41
				KLF7			VWA7							C21orf62
				UBXN11			WASF2							ITPR2
				NFATC1			WBP11							NECAB1
				CLMP			WDR13							DYRK1B
				HRH1			WT1							MMP14
				PCDH11X			XRCC2							ACSM1
				RBM23			YIPF4							ITGB2
				CYP20A1			YWHAZ							SIGLEC5
				VMAC			ZBTB16							PSORS1C1
				RAN			ZBTB24							MAFB
				ARID5B			ZBTB40							GREB1
				MGAT5B			ZBTB44							GLS2
				IGDCC3			ZBTB8B							KDR
				AMZ1			ZC3HAV1							CSF1
				NEUROD2			ZNF101							HECTD4
				TOM1			ZNF175							TET2
				ADORA3			ZNF292							DHCR7
				CRTC1			ZNF331							PCDHB10
				GYS1			ZNF333							GFAP
				NEBL			ZNF347							OR8D2
				CD274			ZNF383							ESRP1
				MTFR1			ZNF417							ARHGEF4
				ETS1			ZNF43							SLC25A41
				SP1			ZNF445							ZKSCAN2
				CLPTM1			ZNF451							KMT2C
				POTEM			ZNF460							ANGPT4
				REEP4			ZNF488							GABRP
				RPL41			ZNF519							GRB7
							ZNF543							PHYHIP
							ZNF561							MGAT4A
							ZNF626							PHF21A
							ZNF699							OSMR
							ZNF740							GULP1
							ZNF785							PCYOX1
							ZNF787							GPR50
							ZNF8							SASH1
							ZNF835							MANBA
							ZNF850							HIST1H4L
							ZSCAN2							BFSP2
							ZYG11A							SOX1
														RASGEF1A
														CLIC3
														GBX2
														LEPR
														GRIK1-AS1
														TNFSF9
														TRAV23DV6
														FGF23
														CXorf58
														MKNK2
														STAT6
														SIGIRR
														MFGE8
														SERPINB10
														ST14
														KIF27
														TRRAP
														TEKT3
														ZNF461
														SDCCAG8
														PCDHGC5
														FAM71F2
														ARX
														AGPAT3
														KLHL24
														CTDP1
														CMTR1
														MLC1
														CYP19A1
														MAN1A1
														TBX15
														PELP1
														SUSD3
														RSPO3
														NIPSNAP1
														RARRES2
														PTAFR
														THBD
														SLC30A2
														HOXA2
														LINC00487
														TNFRSF9
														HEY1
														KIRREL1
														IL1A
														DEFB104A
														IGDCC4
														SH3D21
														PDZD8
														C8G
														TACSTD2
														ASB11
														SCIMP
														MUC15
														SHH
														PTH2
														SLC2A12
														EXD3
														OPN1MW2
														IGLV1-47
														ZNF518A
														HSPB3
														KMT2E
														LRRK2
														HOXA11
														RAB11FIP1
														MAML2
														NPAS1
														XRRA1
														CLCN2
														FNDC9
														TANC2
														PTPRT
														ULK1
														ACACA
														DUSP5
														G2E3
														ZFP69
														SPRR3
														TOX2
														GRIK4
														FGD2
														SH2D6
														LTBP1
														NEUROD4
														RNF121
														IL22
														C4orf45
														MAMLD1
														PLAC8L1
														TEAD2
														PLD3
														TAZ
														MYPN
														MAP3K8
														CNGB1
														ABCA12
														DISP1
														ELOVL6
														FAM151A
														ZNF579
														DHH
														FAM131C
														RSPH4A
														SLC6A12
														XKR6
														FLG2
														MLXIP
														NEIL1
														ING4
														SMG7
														FREM1
														FOXA2
														ATG16L2
														LDLR
														COPA
														SESN3
														SLC29A3
														TMEM25
														C6orf223
														GLTPD2
														PLK3
														VMO1
														ZBTB1
														IGLV1-36
														CCDC186
														DHRS3
														ZBED2
														PRAMEF10
														ADGB
														HMGCS1
														ANTXR2
														FAM47C
														OPN1SW
														NUTM2B
														ZFP41
														HOXC6
														MMRN1
														SAG
														RUFY2
														WIF1
														CBLN4
														FAM214A
														TAF8
														MPPED2
														RASSF8
														AHNAK
														RNASE4
														GPR82
														TFE3
														SFRP1
														SLC34A2
														PPM1H
														TRIM2
														ATP2B4
														MINDY2
														SH3BP1
														MCMDC2
														MPIG6B
														IL6ST
														DLG2
														P3H3
														KDM7A
														PLEKHA1
														PLLP
														KLRK1
														FAM102A
														LIN7A
														KMT2A
														GSDMB
														MFSD6L
														CDK20
														NLRC4
														EGFLAM
														TRBV7-3
														GP9
														ZNF660
														CA14
														C7orf69
														OR1C1
														PDE5A
														ZER1
														PRAMEF2
														CPNE6
														KIAA1324L
														TMEM8A
														KCNJ9
														CEACAM3
														TVP23A
														GAB2
														UBN1
														FOXO3
														IRF2
														STOX1
														HDAC6
														DDR1
														ABLIM1
														ACOT6
														C6orf201
														ZNF251
														TULP4
														FGF8
														ACSL1
														RSPO4
														HSD17B7P2
														CEL
														BCL2A1
														OR2J1
														ANXA11
														NDST3
														KLK3
														USP44
														SEMA4D
														PYGM
														HACD4
														CEACAM21
														SERPINF1
														COG3
														TP53AIP1
														SLC27A6
														SWT1
														UHMK1
														FOLR2
														TGIF2LY
														CHST8
														CPT1B
														IRAK2
														ATP8B2
														CD79A
														IYD
														IL27
														DPY19L2
														SYT5
														LGALS9
														EMX2
														DOCK9
														APOL2
														KCNK4
														GOLGB1
														RARG
														SKAP2
														PCMTD1
														CDKN1A
														ZNF334
														CRYBA2
														FAM120B
														KCNK5
														SLC9A7
														DMPK
														TRIM40
														DCHS2
														ILDR1
														CYB561
														CDH5
														KRTAP4-2
														CNTNAP3
														BCL7A
														FCRLA
														CLMN
														CD5L
														SERPINB5
														PPFIBP1
														RIIAD1
														ADCK1
														SLC4A8
														CLIP2
														TNNC1
														HCAR1
														RGS16
														KCNA4
														RNF186
														SPATA20
														CYTH1
														CCDC103
														PLA2G7
														JUND
														FAM214B
														LBP
														DBH
														PLCE1
														RAB26
														PYGB
														C10orf99
														TMPRSS11D
														CD22
														CCDC88C
														ABCA5
														TNIK
														TLL1
														SLC13A4
														JAKMIP3
														AKAP13
														PGM5
														NANOG
														PIK3CA
														S100Z
														IGSF10
														SLC1A4
														RALGDS
														ETV5
														PLXNA4
														MYCT1
														GRIN2D
														LONRF2
														PJA2
														LIN28A
														PMEL
														PLXNC1
														SNORD116-21
														VPS39
														ABAT
														NTN4
														SCNN1D
														UNC13D
														PPP1R3B
														SLC6A9
														SCD
														GJB6
														EFCAB5
														C14orf178
														DTX1
														NR1D1
														NEUROG1
														NCF4
														KRT71
														C14orf28
														NSG2
														LMOD3
														COL10A1
														CDCP1
														GUCY1A2
														PPARGC1A
														C6orf132
														UBE2O
														ARRDC3
														DMBX1
														PPP1R3C
														PRICKLE2
														OR2L2
														ADIG
														ERC1
														RNF157
														AMHR2
														CDK19
														CXCR2
														SLC22A15
														FADS2
														ZFP28
														PRPF40B
														TGFB2
														CHAT
														BARX2
														CCPG1
														COLQ
														PCYT2
														GABRQ
														CTRB2
														PLIN4
														HDHD5-AS1
														APOH
														SLC10A7
														FCGRT
														PTPRA
														TMEFF2
														SELENBP1
														SHC4
														MYT1L
														KLHL34
														ARL5B
														CNTNAP3B
														PTGES
														C2orf16
														SCG3
														NOTCH3
														LY6G6E
														CRB3
														SRL
														CDK17
														FOXI1
														PLSCR4
														SELPLG
														CLDN4
														LINC00470
														SPATA6
														R3HDML
														ABCA8
														SNX29
														ABCA7
														ABTB1
														MYCL
														SULT2A1
														AK7
														MIR30C2
														RHBDF2
														TRPM4
														TKTL1
														IGFBP2
														PLEKHB1
														THAP3
														COL11A1
														MAGI1
														EHBP1L1
														POMC
														POLK
														MEPE
														BPY2C
														THBS3
														LOXL1
														RNU4-8P
														DNAL4
														CYP3A5
														CCL26
														REPS2
														SMG1
														MBNL2
														CMTM1
														CELSR3
														FLYWCH1
														TIGD3
														TMEM217
														CCDC191
														FAM149A
														UBD
														COPG1
														BPIFA1
														WFDC11
														KRTAP3-3
														NRIP2
														HEATR9
														SNCG
														PRG3
														CNIH3
														MUC3A
														ZC3H11A
														DEFB123
														CDH3
														GPIHBP1
														HTRA4
														CRHR2
														GPRIN2
														KRT4
														FUT9
														SERPINB1
														FZD1
														TCEA3
														AGBL2
														FLT3
														SCGB1D1
														LY6H
														CHRDL2
														CYP4F22
														KLF8
														CLIC2
														ZSCAN23
														SLCO4A1
														TTC23L
														ABCC3
														SLC16A6
														SPSB1
														OR10D1P
														HFM1
														DRD5
														OVGP1
														PRR15L
														THEMIS2
														LURAP1L
														DYDC1
														C11orf54
														SYNPR
														ARHGAP21
														SPPL2C
														C1QA
														CXCR1
														GAGE12D
														SEMA4B
														DNAAF3
														BCL6
														APBB1
														ANKH
														ATP6V0A1
														FUT11
														C7orf33
														PLXND1
														C19orf18
														HRH4
														ZNF451
														CCL25
														DEFA4
														CFHR2
														AP3D1
														GDF5
														ZFP3
														SLC12A3
														TFAP2B
														CLDN1
														ENTPD3
														NPR3
														SP1
														KRT38
														EHF
														PSPN
														NTSR1
														DNALI1
														PLTP
														CRB2
														NDUFA4L2
														PDE2A
														PNLDC1
														LYST
														CAPS2
														SMYD1
														XRN1
														PDE6H
														ADAM32
														PTPRJ
														PRRG2
														RAB40A
														DEPDC5
														SLC35E2
														LZTS2
														RGCC
														NRP2
														CD99L2
														PC
														SPRY4
														C20orf85
														HBE1
														PODN
														VSTM2L
														OR8B3
														KLHL1
														ZNF157
														GPBAR1
														TK2
														ERCC6L2
														RBMY1F
														MUC4
														CORO2B
														RASA3
														FAM49A
														GNG8
														RERG
														DEFB132
														DNAJB14
														CHRM2
														TOGARAM2
														AMDHD1
														TAPT1
														BBS9
														RSPO1
														MAGED4B
														TBXAS1
														KDM6B
														NKAIN2
														MANSC1
														LTBP4
														MMAB
														ANO3
														CACNA2D4
														HRC
														CNMD
														CST4
														KRTAP9-8
														TEX13B
														RHOQ
														SESN2
														NAPSB
														BMP2
														HHATL
														PTGDS
														CITED2
														NTN3
														PIK3C2A
														CCL24
														FAM196A
														CYSLTR1
														FAM124B
														SHOC2
														VN1R1
														CALHM5
														MXD1
														CRYGN
														CACNG4
														RPS6KA6
														TTLL1
														UGT2B4
														ITGA2
														FAAH2
														ITPR1
														ZCCHC6
														LOXL4
														RBM47
														HOOK1
														SPACA3
														DKK4
														REN
														MCPH1
														TERT
														ACSL3
														SLC17A7
														TBKBP1
														OTOR
														OR3A2
														TRIM73
														MSS51
														PON3
														FOXD3
														GEM
														C4orf17
														PPM1L
														SATB1
														SLC38A4
														LDLRAD4
														FKBP8
														ETV1
														MARCKSL1
														NLRP13
														KCTD17
														KIAA1644
														SLC22A2
														JAK3
														KDM5A
														USO1
														CPEB2
														UBR2
														ATOH1
														RORA
														ZNF322P1
														IDH1
														RCVRN
														DIO1
														CDK18
														NXF3
														COLGALT2
														HSP90B1
														KIAA1328
														POLN
														RGS18
														ITGA10
														GLCCI1
														EIF4ENIF1
														CELF4
														NRP1
														IPMK
														VPREB3
														CUL7
														RFX3
														NXNL2
														AMELY
														PCDHB15
														P2RX1
														MTA2
														BHLHE22
														ZNF280D
														C15orf32
														CHAC1
														LCK
														EPHA1
														OR8B2
														MATK
														TEX38
														MYO3B
														C10orf71
														PIM1
														PCDHGA10
														CABP5
														LRRC19
														CCDC146
														CLCN6
														CCL14
														SNTB1
														DRICH1
														IL5
														NPEPL1
														TTC3
														CSGALNACT1
														ZNF558
														SYT1
														FNDC1
														ESRRB
														GRHL3
														VANGL2
														SRRM3
														C6orf58
														LRAT
														FFAR1
														LAIR2
														GUCA2B
														CDC42EP4
														PRKCG
														SLC46A2
														POPDC2
														RSPH9
														ZCCHC13
														BPY2
														HMOX1
														MIR769
														SEPT4
														SRPK3
														C8A
														NFKBIA
														LRP1
														FIBCD1
														FOXA3
														ZNF598
														MUC5B
														HIC1
														C2
														QPRT
														GLI1
														TMEM190
														GOLGA6C
														CLEC3B
														CD27
														TMEM87B
														BATF2
														KIT
														KCNK7
														VASH1
														LYL1
														NLRP10
														ACSF2
														TEKT1
														TIMP3
														TBC1D28
														BTN2A1
														TLE4
														ZNF175
														DUOXA1
														GATS
														ARSI
														IL33
														BVES-AS1
														TRIM74
														PLA2G2E
														KLRF1
														PTGS2
														MMD
														GOLGA6A
														CNIH2
														C14orf37
														MUC1
														CDC42BPA
														BTBD9
														GABARAPL1
														FAM216B
														LPIN2
														SLC38A2
														SLC45A1
														TRIM3
														TSLP
														CD46
														MAGED2
														RUBCNL
														SPATA18
														CTDSP2
														LGR6
														NPY4R
														MS4A6E
														TMEM163
														MARCH8
														B3GNT4
														MISP
														MLYCD
														BTBD2
														NR3C2
														LRRC70
														ZDHHC15
														RASSF6
														PRR35
														GDF9
														SLCO4C1
														TBX19
														HEATR5B
														CNFN
														GLRA2
														TMCC3
														GBP2
														LILRB5
														TEX36
														RAB37
														FAM219B
														LIFR
														LZTFL1
														OR6B1
														CHST6
														LMCD1
														GABBR1
														FGD3
														NLRP1
														NKG7
														SMTNL1
														WDR19
														TRIM9
														KLF3
														ATXN1
														CYP2E1
														LRRC32
														MEIS3P2
														TMEM86B
														GJB2
														SLC52A1
														TULP3
														ALG12
														RBMY1HP
														KANK1
														ATP10B
														C8orf31
														PLAT
														ZMIZ1
														ACSS3
														KLRC2
														CFTR
														SLC25A23
														HAPLN2
														CCL20
														DLG3
														TTYH2
														ABHD4
														TACR2
														SPAG9
														KRT5
														DLL1
														HIST1H3C
														TREH
														IFI16
														CEACAM8
														P2RX4
														SLC17A3
														GPR37L1
														TRIM16
														LMO3
														SNTN
														TP53INP1
														TSHR
														MXI1
														SOX9
														RFTN2
														SH2D3C
														RNU6-50P
														LIPG
														LILRB4
														C16orf71
														FMO6P
														ARHGEF37
														WBP1L
														POLD4
														CFAP70
														IGFBP4
														ST8SIA4
														ZNF804B
														DPYSL5
														ZPBP2
														TTLL5
														SLC27A1
														CLDN7
														PPP1R10
														TEKT4
														GAGE12H
														NEURL2
														TESPA1
														SEC16B
														RASSF5
														OPN1MW
														MAST1
														MXD4
														RP1L1
														TSPAN15
														TBC1D22B
														ZPBP
														C8orf4
														LINC00305
														RTP1
														TMOD4
														BTN2A3P
														S100A5
														SPATA9
														BTLA
														ENDOU
														POR
														PLPP3
														LINC01600
														STAT2
														DNAJB9
														WISP3
														SLC7A9
														ADAM2
														GCNT3
														PADI4
														DNAJC13
														C3orf36
														LRRC17
														YPEL3
														NEFH
														SCIN
														LINC00266-1
														CDX4
														SORCS3
														CLEC11A
														GATA1
														UGT2B17
														MYC
														LMTK2
														PNLIPRP3
														OLFML3
														PAQR8
														CLDN14
														KLK11
														UNC5C
														ZNF221
														PEBP4
														GSG1L
														WDR17
														AMY1C
														CYP27C1
														HMCN1
														CREBRF
														RYR2
														ROBO4
														ESR2
														C16orf54
														SYP
														HAPLN1
														OOSP2
														ERMP1
														CTRB1
														TMC6
														ACTRT2
														PABPC1L
														TMEM198
														ZNF711
														RGPD4
														TSNARE1
														FBN2
														DCP2
														PTPRE
														C20orf197
														MS4A2
														LYZL2
														SIGLEC8
														CATSPERB
														DSCR3
														KLHDC1
														FZD10
														ABCA4
														GOLGA8A
														CYP2F1
														PBXIP1
														JAK2
														MGP
														TCEAL7
														RNU6-82P
														EPHB4
														ST6GAL1
														IVL
														FNDC3B
														COL8A2
														KRTAP10-4
														XIRP1
														ZNF252P
														ZNF678
														IGLC3
														SMOC2
														DCAF4L2
														CPAMD8
														GPD2
														ABCG8
														GFPT1
														ZFP2
														COL15A1
														CHRFAM7A
														TRIM63
														E2F5
														PRORY
														CTHRC1
														SHROOM4
														BPY2B
														CD276
														SEC24C
														RASGRP1
														TLX3
														OR5E1P
														TECPR1
														GAPDHS
														TGIF2LX
														LINGO3
														C9orf24
														MIB2
														OR51B5
														PPBP
														CCL19
														C1orf61
														CCR4
														BHLHE40
														C1orf106
														KLHL32
														ADAMTS16
														TNFAIP2
														DEFB106B
														LRCH2
														CACNA1B
														EPOR
														ARHGEF2
														RBM46
														UCMA
														LIPA
														SPTBN5
														MGAT3
														PRAG1
														LLGL2
														LYPD3
														SOSTDC1
														HSD3B2
														TRIM50
														ZNF862
														TJP3
														CUEDC1
														CLBA1
														NRK
														ASB3
														LGALS9C
														MN1
														DIP2C
														SSPN
														KLRC4
														CRYGS
														TRIM22
														LILRA1
														POU6F1
														LIF
														KCNE5
														TAF1
														MED24
														SDF2L1
														NCAM2
														CAPN13
														KRTAP4-6
														PPL
														MAL2
														CRYBA1
														GSN
														RBMY1D
														LCNL1
														SNX32
														SCN3A
														MARCH11
														CCER1
														PRKG2
														RUNDC3B
														FKBP7
														MIR194-2
														PLXNA3
														RNASE2
														URB1
														SP4
														LHPP
														GPR37
														ATP6V0D2
														SPINK5
														PCBP3
														INSL5
														PITPNM2
														DEFB106A
														LINC01599
														OTOGL
														NFAT5
														TFAP4
														CCDC110
														ZFYVE28
														LCN1
														SOST
														MMP2
														BEX5
														TMEM8B
														SLC5A3
														CDKN1C
														LFNG
														PLEKHG3
														CCDC38
														LRRC36
														HCST
														TRERF1
														CD226
														DLX5
														OGDH
														PODXL2
														PDIA4
														SRRM2-AS1
														LINC00862
														HECTD2
														SCAND2P
														BRCA1
														WBP1
														SPATA6L
														CD300C
														HGD
														PCDHGC3
														DNAJC5G
														LMOD1
														TAC4
														PROX1
														RECK
														OR1R1P
														ICAM1
														LSP1
														TMEM170B
														STARD5
														IGLV3-10
														PDE8B
														DAGLA
														RALGPS2
														JAKMIP2
														C17orf100
														RAPGEF4
														DDN
														TECTB
														HTRA3
														MMP17
														RPE65
														ARSA
														IKBKB
														COL6A1
														HSPA1A
														CCSAP
														RGPD8
														ASPG
														FGF11
														CORO7
														NPAS2
														TRANK1
														PAH
														HECTD1
														SPEM2
														KLF13
														DYNLRB2
														NUMA1
														TRAV6
														NUTM1
														APAF1
														IL4
														PGGHG
														DHX32
														ACVR2B
														OAS1
														EDEM3
														CRABP1
														ARMC2
														AFDN
														IGLON5
														MARCH1
														SLPI
														LYZL1
														CDA
														SCAMP1
														ZNF843
														ARNTL
														KHDRBS2
														CA3
														HSD17B3
														SLC6A16
														SLC2A3
														ST3GAL5
														SLC25A30
														ASAP3
														NOVA1
														SLC9A3R1
														LMLN
														TUBA8
														MAGED4
														TRAFD1
														CYTH3
														AGPAT4
														ATP9A
														RGS22
														PPFIA4
														NUPR1
														ANK2
														SHISA4
														TWF1P1
														ASGR1
														CRNN
														CTSF
														RGS8
														PYROXD2
														MS4A14
														SMPDL3A
														KERA
														CCR7
														ODF3B
														PTH
														ADGRF5
														CCDC69
														GAGE1
														NAB1
														KLHL35
														THSD4
														ANKRD20A11P
														FAM83B
														ARHGEF1
														SLC25A1
														CCNA1
														CCR2
														MYO7A
														KRTAP10-12
														TMEM181
														CEACAM5
														G6PD
														PPP2R5A
														VPS9D1
														VILL
														CERCAM
														GCH1
														TPPP3
														LILRA3
														BMP1
														TMEM140
														NUTM2A
														RHOT1
														FGFRL1
														ADAMTS12
														TNFRSF10D
														PLA2G10
														LEMD3
														AMT
														PDE4D
														BICRAL
														RASD1
														FYB2
														SLC39A2
														PPP4R1L
														RICTOR
														LRRC75A
														EGR3
														LSAMP
														COL21A1
														TMEM239
														HLA-DMA
														SNCB
														EDEM1
														SH3PXD2B
														PGLYRP1
														CLIP3
														HSPG2
														KLHL11
														ACSS2
														DACT1
														VPS13B
														CST1
														CXCL3
														ZNF467
														PAGE2B
														PDZD4
														CCDC30
														SREBF2
														AGFG2
														RGPD3
														DOK6
														ACBD3
														RGL2
														ADH6
														ZKSCAN8
														VLDLR
														C6orf141
														GXYLT1
														NDP
														SLC16A4
														CD9
														RNF19B
														AGRP
														COL3A1
														KALRN
														RIPOR3
														WBP2
														PAQR6
														LINC00319
														PUS10
														CTXN1
														INO80B
														KIAA1217
														SHC3
														PPP1R1A
														IFT81
														RDH5
														HIP1R
														WFDC3
														FBLN2
														NLRP7
														CXCL2
														PML
														TRAV12-2
														NEURL3
														ITGB5
														CEND1
														HTN3
														GPR153
														SREBF1
														CALML6
														GZMK
														ARMC12
														CASKIN2
														OR1J2
														MUC6
														BCHE
														GIP
														C17orf98
														SLC26A7
														HS6ST3
														TNNT2
														APOC1
														MYO6
														HAVCR1
														TFPI
														FADS1
														GGT5
														ANG
														GPR17
														C2orf81
														DST
														TVP23C
														RGS13
														UNC5CL
														FNDC7
														NUTM2D
														NPY1R
														ABHD2
														VASN
														EFNA5
														IL36RN
														XAF1
														SDR16C5
														OLIG3
														ATL1
														ACVR1
														KIAA1109
														ZBTB20
														ADORA2A-AS1
														NCOA3
														PLEKHG4
														SPIC
														PAK3
														KIF13B
														FPGT
														ZDHHC19
														LONRF1
														ZCWPW2
														PKD2L1
														RGPD1
														DOCK11
														EGFR
														ENTHD1
														NEUROD2
														SMTNL2
														SLC2A11
														ACE
														OR3A1
														PCSK4
														GRM3
														CLCA4
														INSC
														TMEM41B
														AGO4
														PPM1E
														KLF7
														FOXQ1
														ZNF829
														KLHDC7B
														APCDD1L
														BEX2
														CALHM3
														SQSTM1
														FAM236A
														AGR2
[truncated: 899 more rows]
