# Supplementary material for: The non‐coding RNome after splenectomy
Source: J Cell Mol Med. 2019 Sep 8;23(11):7844–58. doi: 10.1111/jcmm.14664 (PMC6815812; doi:10.1111/jcmm.14664)
Supplement: Supplementary file 3 [file JCMM-23-7844-s003.xlsx]

## Sheet: Sheet1
Pathways up									Pathways down
Term	NoList	NoPathTotal	P-value	Adjusted P-value	Z-score	Genes	Source		Term	NoList	NoPathTotal	P-value	Adjusted P-value	Z-score	Genes	Source
Cellular responses to stress_Homo sapiens_R-HSA-2262752	21	367	3.67714e-06	0.0027836	-2.37055	CBX6;NUP188;HSPA5;HSPA4L;PRKAG1;MAPK14;SOD2;ETS1;HSPA13;LMNB1;EEF1A1;BAG4;CDK6;HIST1H3A;RRAGC;RBBP4;MDM2;RLN1;LAMTOR1;TNRC6A;TNRC6B	Reactome		VEGFA-VEGFR2 Signaling Pathway WP3888	104	236	2.48522e-10	1.15066e-07	-0.9956	ATF2;CTNND1;ETS1;ELK1;ICAM1;AMOT;CDH5;RPS6KA5;CCND1;CFL1;KDR;GRB10;AKT1;EIF2A;RPS6;FRS2;DKK1;BIN1;MAPKAPK2;TXNIP;MAPKAPK5;RAF1;PFN1;EZR;ATF6;PXN;IQGAP1;FOXO4;PIK3R1;FOXO3;NDRG1;FOXO1;ACACA;RAP1A;MYO6;PLCG1;KL;EGR3;EIF2AK3;NFATC1;SELE;NR4A2;NFKBIA;NR4A1;RCAN1;AFDN;OCLN;GIPC1;RCAN2;GRB2;BCL2L1;YWHAE;GSK3B;NRP2;CXCL8;ITGB5;KCNC3;CLTC;FHL2;PTPRJ;SHB;HERPUD1;EEA1;MLST8;RACK1;RAC1;FGB;FGA;HSP90AA1;ANXA…	WikiPathways
Interferon type I signaling pathways WP585	7	54	5.02906e-05	0.0117682	-1.84024	CREB1;STAT1;STAT2;REL;PIK3R2;MAPK14;PIAS1	WikiPathways		Pathways in cancer	190	530	3.36483e-08	1.02964e-05	-0.100504	RB1;CALML5;CALML6;FZD10;CALML4;ETS1;ELK1;IGF1R;FGF4;CRKL;CCND3;FRAT1;RPS6KA5;CCND2;FRAT2;FGF8;CCND1;RASSF5;MYC;PIM1;AKT1;EP300;SKP2;IL6R;PRKCG;DAPK2;F2R;MITF;RUNX1;EML4;MSH6;ADCY9;SMO;CCNE2;COL4A1;MSH3;COL4A4;COL4A5;RAF1;IL6ST;TP53;NOTCH3;NOTCH1;MGST3;CUL2;MGST1;MGST2;TGFA;KLK3;PIK3R1;STK4;RASGRP1;FOXO1;HSP90B1;RASGRP3;BCL2L11;TERT;PLCG2;DVL2;HMOX1;PMAIP1;PLCG1;RALGDS;FGF23;WNT3;IFNA21;JAG2;FZD1;…	KEGG
VEGFA-VEGFR2 Signaling Pathway WP3888	14	236	0.000105472	0.0117682	-0.982211	PDPK1;STAT1;CTNND1;FHL2;NFATC2;PIK3R2;MAPK14;SOD2;ETS1;CREB1;NR4A3;RCAN2;BCL2L1;ARF6	WikiPathways		Developmental Biology_Homo sapiens_R-HSA-1266738	266	786	3.39814e-08	2.64595e-05	-2.3844	ACTB;SOX2;RPS6KA6;RPS6KA5;PSMD4;DPYSL5;PPP2R1A;PSMD2;RPS6KA2;PSMD3;DPYSL3;KDR;AKT1;HOXA2;EPHB4;SCN1B;CDON;MEF2A;EPHA4;CSNK2A1;EBF1;UNC5C;ANK2;FRS2;DKK1;EREG;STX1B;TIAM1;HIST2H3A;PSME3;PSME4;PSME1;HOXB3;HOXB1;TLN1;EPHA1;PFN1;EZR;STX1A;SPTBN5;SDC2;IQGAP1;KALRN;ST8SIA4;HOXC4;PLCG1;PSMF1;SCN3B;SCN3A;PPARGC1A;SPTBN2;WNT10B;CREBBP;CDK19;SIAH2;H3F3A;RDX;NR2F2;L1CAM;GRIN2D;COL9A3;HOXD4;NANOG;GRB2;HOXD3;C…	Reactome
Interleukin-11 Signaling Pathway WP2332	6	44	0.000131243	0.0117682	-2.28855	CREB1;YES1;PDPK1;STAT1;PIK3R2;PIAS1	WikiPathways		Disease_Homo sapiens_R-HSA-1643685	248	725	3.55399e-08	2.64595e-05	-2.38508	RPL4;RPL32;MAML2;RPL31;ANTXR2;RPS16;PSMD4;RPS19;RPL18A;PPP2R1A;MYC;PSMD2;PSMD3;TRIM24;FDXR;AKT1;RPL37;B2M;MCCC2;RPL21;NUP210;RPL23;AP1B1;FRS2;HSPG2;DKK1;DKK2;EREG;DKK4;STX1B;PPP1R3C;PSME3;FDX1;RBP1;PSME4;PSME1;RPL27;NUP98;RPL26;RPL29;STX1A;CFTR;POM121;NUP205;DHH;SDC2;SDC3;PIK3R1;CFP;ADAMTS12;ADAMTS16;ADAMTS14;MC2R;POM121C;NUP85;ADAMTS17;CD14;PLCG1;PSMF1;JAG2;STAT5B;CREBBP;RPL41;XRCC6;FZD8;EIF2AK2…	Reactome
Post-transcriptional silencing by small RNAs_Homo sapiens_R-HSA-426496	3	7	0.000193417	0.0441376	-2.22959	AGO2;TNRC6A;TNRC6B	Reactome		Signaling events mediated by HDAC Class III_Homo sapiens_a7191c08-6195-11e5-8ac5-06603eb7f303	19	26	4.40861e-07	5.81735e-05	-1.35745	HDAC4;CDKN1A;CREBBP;XRCC6;ACSS2;FHL2;FOXO4;SIRT7;FOXO3;FOXO1;HOXA10;TUBA1B;TUBB2A;MYOD1;HIST1H1E;EP300;MEF2D;PPARGC1A;TP53	NCINature
Class I PI3K signaling events_Homo sapiens_12b82bb7-6191-11e5-8ac5-06603eb7f303	6	48	0.000214736	0.0328546	-1.67612	ARF1;YES1;PLEKHA1;PDPK1;PIK3R2;ARF6	NCINature		Transcriptional misregulation in cancer	78	186	5.01962e-07	7.68002e-05	-4.09951	CDKN1A;CDKN1B;CXCL8;CCNT1;LDB1;FLT3;SIX1;PLAT;HOXA11;IGF1R;ELK4;HOXA10;LYL1;HOXA9;CCND2;SIX4;SIN3A;MYC;NFKBIZ;POLK;MEN1;TFE3;PAX3;MITF;ETV1;PAX5;ETV5;DUSP6;RUNX2;DDB2;ETV6;TGFBR2;RUNX1;CCNA1;ZEB1;HIST2H3A;DDIT3;NUPR1;MET;TP53;CEBPB;DDX5;BCL2A1;KMT2A;MLLT1;FOXO1;RELA;RXRB;NSD2;CD14;BAK1;HIST1H3B;HIST1H3C;RUNX1T1;HIST1H3E;NGFR;H3F3B;JUP;FUS;H3F3C;ZBTB16;H3F3A;HMGA2;KLF3;PML;PER2;CDK9;IL6;TLX3;BCL6;…	KEGG
T-Cell antigen Receptor (TCR) Signaling Pathway WP69	8	90	0.000223065	0.0150011	-1.60441	VAV3;CREB1;PDPK1;GRAP2;REL;NFATC2;PIK3R2;MAPK14	WikiPathways		Integrins in angiogenesis_Homo sapiens_2ddeac89-6194-11e5-8ac5-06603eb7f303	38	72	5.62062e-07	5.81735e-05	-1.57976	COL15A1;CDKN1B;CSF1;ROCK1;COL14A1;COL11A1;PXN;PIK3R1;F11R;PIK3C2A;IGF1R;VTN;KDR;SPP1;AKT1;COL10A1;PTK2B;MAPK1;RAC1;VAV3;HSP90AA1;RHOA;TGFBR2;VEGFA;COL3A1;COL1A2;PIK3CA;COL4A1;COL4A4;COL6A1;ANGPTL3;COL8A2;COL4A5;SDC1;COL9A3;COL9A2;TLN1;MFGE8	NCINature
Oxidative Stress Induced Senescence_Homo sapiens_R-HSA-2559580	8	91	0.000240783	0.0441376	-2.09022	CBX6;CDK6;HIST1H3A;RBBP4;MDM2;MAPK14;TNRC6A;TNRC6B	Reactome		Metabolism of proteins_Homo sapiens_R-HSA-392499	341	1074	6.87147e-07	0.000341054	-2.13587	RPL4;MDC1;PGAP1;RPL32;RPL31;KDELR1;SMC3;ACTB;DCAF7;RPS16;RPS19;RPL18A;RPL37;SEC62;B2M;TSPYL2;SLC34A2;ARSA;ST6GAL1;CSNK2A1;RPL21;NUP210;RPL23;DDX11;COG3;NSMCE1;ANK2;ALG1;HSPG2;HIST2H3A;DDIT3;KDELR2;RPL27;NUP98;RPL26;TLN1;RPL29;ATF6;TP53;STX1A;GNE;SPTBN5;POM121;NUP205;RPN2;TGFA;KLK3;CFP;ADAMTS12;PLA2G7;ADAMTS16;ATP5B;ADAMTS14;GRPEL1;POM121C;NUP85;ADAMTS17;GRPEL2;ST8SIA4;MLEC;ST3GAL5;ST8SIA5;ARSI;AR…	Reactome
Oncogene Induced Senescence_Homo sapiens_R-HSA-2559585	5	32	0.000251284	0.0441376	-2.0009	CDK6;MDM2;ETS1;TNRC6A;TNRC6B	Reactome		Signaling by Wnt_Homo sapiens_R-HSA-195721	112	295	9.66015e-07	0.0003536	-2.38365	TRRAP;SOX2;FRAT1;FRAT2;SOX17;PSMD4;PPP2R1A;MYC;PSMD2;PSMD3;AKT1;EP300;VPS35;SOX9;MAP3K7;SOX4;MEN1;TLE4;PRKCG;RNF43;CSNK2A1;CTNNBIP1;HIST1H2AJ;SOX13;CSNK1E;DKK1;DKK2;DKK4;SFRP1;HIST2H3A;DAAM1;PSME3;PSME4;PSME1;HIST1H2BH;ROR2;PFN1;HIST1H2BB;HIST1H2BD;KMT2D;PSMD11;TNKS;ITPR1;ITPR2;NLK;PPP3R1;TERT;UBC;DVL2;PSMF1;WNT3;FZD1;WNT10B;CREBBP;FZD2;H3F3A;FZD8;NFATC1;VANGL2;AGO3;AGO4;GNB2;AGO1;GNB1;CCDC88C;AG…	Reactome
Gene Expression_Homo sapiens_R-HSA-74160	49	1631	0.00029153	0.0441376	-2.12569	ZNF253;NUP188;PRKAG1;THG1L;HNF4A;ZNF208;RPL37;CTNNBL1;CSNK2A1;PDPK1;ZNF99;PLRG1;EEF1A1;RRAGC;PSME4;SNRPE;SRSF7;CD44;ZNF28;GTF2A1;ZNF670;ZNF274;SF3B3;GTF3C6;HIST1H3A;PSMB5;RBBP4;ZNF546;ZNF786;ZNF268;ZNF785;ZNF267;TAF13;FUS;KRR1;BRPF3;TPRKB;DEK;MAPK14;ELL2;NR4A3;POLR3A;AGO2;POLR3F;MDM2;LAMTOR1;ZNF138;TNRC6A;TNRC6B	Reactome		Proteoglycans in cancer	82	201	1.012e-06	8.39804e-05	-5.85152	CDKN1A;WNT2B;ITGB5;FZD10;ELK1;ACTB;IGF1R;ACTG1;SHH;CCND1;MYC;KDR;AKT1;TIMP3;PLCE1;RAC1;PRKCG;MMP2;ITGA2;RPS6;PLAUR;GAB1;WNT9B;ANK2;FRS2;WNT9A;HSPG2;RHOA;TIAM1;MRAS;SMO;PIK3CA;CTTN;COL21A1;ARHGEF1;RAF1;EZR;TLR4;MET;SOS2;TP53;TLR2;HBEGF;DDX5;ROCK1;SDC2;PXN;CAMK2A;ITPR1;ITPR2;IQGAP1;PIK3R1;EGFR;VTN;ERBB2;PLCG2;FLNA;MAPK1;PLCG1;WNT3;FZD1;SMAD2;WNT10B;TGFB2;TGFB1;FZD2;WNT7B;STAT3;RDX;FZD8;MSN;MAPK14;E…	KEGG
Cellular Senescence_Homo sapiens_R-HSA-2559583	10	161	0.000706553	0.0891434	-2.21209	CBX6;CDK6;HIST1H3A;RBBP4;MDM2;MAPK14;ETS1;TNRC6A;TNRC6B;LMNB1	Reactome		Breast cancer	64	147	1.09778e-06	8.39804e-05	-8.38148	RB1;GSK3B;CDKN1A;WNT2B;PTEN;FZD10;BRCA1;IGF1R;FGF4;FRAT1;FRAT2;FGF8;HEY1;CCND1;MYC;HEY2;AKT1;POLK;NCOA3;WNT9B;AXIN1;WNT9A;FOS;DDB2;PIK3CA;KIT;RAF1;SOS2;TP53;SHC4;NOTCH3;NOTCH1;SHC3;LRP5;PIK3R1;DLL1;EGFR;LRP6;ERBB2;E2F1;DVL2;E2F2;MAPK1;BAK1;FGF23;WNT3;JAG2;FZD1;WNT10B;TCF7L2;FZD2;CSNK1A1;WNT7B;FZD8;ESR1;ESR2;FGF17;HEYL;FGF16;CDK6;SP1;KRAS;GRB2;FGF10	KEGG
VEGFR3 signaling in lymphatic endothelium_Homo sapiens_9048d98c-6196-11e5-8ac5-06603eb7f303	4	25	0.000978242	0.0748355	-1.50467	COL1A1;CREB1;ITGA5;MAPK14	NCINature		Signalling by NGF_Homo sapiens_R-HSA-166520	159	450	1.18737e-06	0.0003536	-2.45911	PEBP1;ELK1;FGF4;CRKL;RPS6KA5;FGF8;PSMD4;PPP2R1A;ARHGDIA;PSMD2;RPS6KA2;PSMD3;AKT1;PIP4K2C;MEF2A;PRKCG;FRS2;EREG;TIAM2;TIAM1;ADCYAP1;ADCY9;PRKAR1A;PSME3;MAPKAPK2;PSME4;PSME1;TRIB3;TLN1;RAF1;SQSTM1;SPTBN5;ADCYAP1R1;PSMD11;SHC3;ITPR1;ITPR2;IQGAP1;FOXO4;PIK3R1;FOXO3;KALRN;RASGRP1;FOXO1;RASGRP3;SPTA1;BCL2L11;RAP1A;PRKAR2A;UBC;PLCG1;PSMF1;RALGDS;FGF23;MAP2K5;SPTBN2;NGFR;KL;PSPN;GRIN2D;FGF17;NFKBIA;NET1;…	Reactome
MAPK6/MAPK4 signaling_Homo sapiens_R-HSA-5687128	7	92	0.00138691	0.134369	-2.20617	PSMB5;PSME4;CDC42EP3;AGO2;MAPK6;TNRC6A;TNRC6B	Reactome		Direct p53 effectors_Homo sapiens_67c3b75d-6191-11e5-8ac5-06603eb7f303	60	136	1.3795e-06	9.51857e-05	-1.60308	RB1;COL18A1;CDKN1A;STEAP3;CD82;TRRAP;CSE1L;PTEN;SESN1;FDXR;EP300;DGCR8;CTSD;DUSP5;GPX1;S100A2;APAF1;MMP2;DKK1;SERPINB5;HIC1;DDB2;VCAN;TFDP1;DDIT4;MET;TP53;DDX5;BCL2A1;HTT;TGFA;NLRC4;NDRG1;EGFR;TP53INP1;E2F1;SPP1;E2F2;PMS2;PMAIP1;SFN;BAK1;SCN3B;PLK3;CREBBP;NFYA;GDF15;LIF;TNFRSF10B;TNFRSF10A;MLH1;PML;TNFRSF10D;RGCC;BCL6;SP1;JMY;MDM2;BCL2L2;HSPA1A	NCINature
Intra-Golgi and retrograde Golgi-to-ER traffic_Homo sapiens_R-HSA-6811442	10	179	0.00158031	0.134369	-1.9395	RGP1;TGOLN2;ARF1;RACGAP1;GALNT1;RAB1B;GOSR1;TMED7;KIF6;BICD2	Reactome		Breast cancer pathway WP4262	66	154	1.47875e-06	0.00034233	-0.990831	RB1;GSK3B;CDKN1A;WNT2B;PTEN;FZD10;BRCA1;IGF1R;FGF4;FRAT1;FRAT2;FGF8;HEY1;CCND1;MYC;HEY2;AKT1;POLK;PARP1;CSNK2A1;NCOA3;AXIN1;FOS;DDB2;PIK3CA;KIT;RAF1;SOS2;TP53;SHC4;NOTCH3;NOTCH1;SHC3;LRP5;PIK3R1;DLL1;EGFR;LRP6;ERBB2;E2F1;DVL2;E2F2;MAPK1;BAK1;FGF23;WNT3;JAG2;FZD1;WNT10B;TCF7L2;FZD2;CSNK1A1;WNT7B;FZD8;ESR1;ESR2;FGF17;HEYL;FGF16;RAD50;RAD51;CDK6;SP1;KRAS;GRB2;FGF10	WikiPathways
Herpes simplex virus 1 infection	19	492	0.00164144	0.132552	-3.45063	ZNF253;RNASEL;ZNF670;ZNF284;STAT1;STAT2;PIK3R2;ZNF99;PPP1CB;ZNF91;ZNF208;ZNF546;ITGA5;ZNF786;SRSF7;ZNF268;ZNF785;ZNF267;BCL2L1	KEGG		Cellular senescence	67	160	3.28981e-06	0.000201336	-3.23466	RB1;CDKN1A;CXCL8;CALML5;CALML6;PTEN;CALML4;ETS1;CCND3;CCND2;CCND1;RASSF5;MYC;AKT1;MYBL2;CAPN1;HLA-C;TSC1;HLA-F;TGFBR1;TGFBR2;RBL2;IL1A;CCNA1;RBL1;MRAS;PIK3CA;CCNE2;MAPKAPK2;VDAC2;RAF1;SQSTM1;TP53;ITPR1;ITPR2;LIN9;PIK3R1;FOXO3;FOXO1;RELA;ZFP36L1;PPP3R1;PPP3R2;RBBP4;E2F1;EIF4EBP1;E2F2;MAPK1;E2F5;SMAD2;TGFB2;TGFB1;SMAD3;NFATC3;NFATC1;MAPK14;HIPK3;IL6;RAD50;CDK6;TRPV4;MDM2;KRAS;CALM3;SLC25A31;RAD9B;C…	KEGG
Generic Transcription Pathway_Homo sapiens_R-HSA-212436	27	812	0.00177459	0.134369	-2.1991	ZNF28;ZNF253;ZNF670;ZNF274;PRKAG1;RBBP4;HNF4A;ZNF208;ZNF546;ZNF786;ZNF268;ZNF785;ZNF267;CSNK2A1;PDPK1;TAF13;BRPF3;ZNF99;MAPK14;NR4A3;RRAGC;AGO2;MDM2;LAMTOR1;ZNF138;TNRC6A;TNRC6B	Reactome		Axon guidance_Homo sapiens_R-HSA-422475	176	515	3.6058e-06	0.00089484	-2.32127	PLXND1;PEBP1;ACTB;FGF4;ACTG1;RPS6KA6;RPS6KA5;FGF8;PSMD4;DPYSL5;PPP2R1A;PSMD2;RPS6KA2;SCN9A;PSMD3;DPYSL3;CFL1;KDR;PLXNC1;EPHB4;SCN1B;EPHA4;CSNK2A1;UNC5C;ANK2;FRS2;EREG;TIAM1;CACNB3;COL4A1;COL4A4;PSME3;PSME4;PSME1;COL4A5;TLN1;RAF1;EPHA1;PFN1;EZR;SPTBN5;PSMD11;SHC3;SDC2;ARHGEF28;CACNA1C;IQGAP1;EFNA5;KALRN;RASGRP1;RASGRP3;SPTA1;CACNA1I;RAP1A;UBC;ST8SIA4;PLXNA2;ABL2;PLXNA1;PLCG1;PSMF1;SCN3B;SCN3A;FGF2…	Reactome
Cellular response to heat stress_Homo sapiens_R-HSA-3371556	7	96	0.00177503	0.134369	-1.99046	EEF1A1;BAG4;NUP188;HSPA5;HSPA4L;RLN1;HSPA13	Reactome		Corticotropin-releasing hormone signaling pathway WP2355	44	93	3.71004e-06	0.000572584	-1.38091	GSK3B;CXCL8;CAMK2A;ECE1;ARRB1;ELK1;GNAI1;ACACA;RELA;GNAI2;CRHR2;GRK6;PLCG2;AKT1;MAPK1;PLCG1;SULT2A1;TFAP2A;HSP90AA1;TGFB1;JUND;HSD3B2;PARP1;JUP;NOS3;FOS;MAPK14;TBX19;RHOA;FOSL2;NR4A2;POMC;NFKBIA;NR4A1;STAR;SP1;CYP21A2;GNB2;GNB1;GNAS;RAF1;TLR4;IVL;RAPGEF3	WikiPathways
B Cell Receptor Signaling Pathway WP23	7	97	0.00188408	0.101363	-1.08772	CREB1;PDPK1;REL;NFATC2;PIK3R2;MAPK14;ETS1	WikiPathways		Gastric cancer	63	149	4.35304e-06	0.000222005	-1.09852	RB1;GSK3B;CDKN1A;WNT2B;CDKN1B;FZD10;FGF4;SHH;FRAT1;FRAT2;FGF8;CCND1;MYC;AKT1;POLK;GAB1;WNT9B;AXIN1;WNT9A;TGFBR1;DDB2;TGFBR2;PIK3CA;CCNE2;RAF1;MET;SOS2;TP53;SHC4;SHC3;LRP5;PIK3R1;EGFR;LRP6;RXRB;TERT;ERBB2;E2F1;DVL2;E2F2;MAPK1;BAK1;FGF23;WNT3;FZD1;SMAD2;WNT10B;TCF7L2;TGFB2;TGFB1;SMAD3;FZD2;CDX2;JUP;CSNK1A1;WNT7B;FZD8;MLH1;FGF17;FGF16;KRAS;GRB2;FGF10	KEGG
p38 MAPK Signaling Pathway _Homo sapiens_h_p38mapkPathway	4	30	0.0019741	0.148097	-1.67842	CREB1;STAT1;MAP3K9;MAPK14	BioCarta		Hepatocellular carcinoma	69	168	5.32822e-06	0.00023292	-2.37841	RB1;GSK3B;CDKN1A;WNT2B;PTEN;FZD10;ELK1;ACTB;IGF1R;ACTG1;FRAT1;FRAT2;CCND1;MYC;AKT1;POLK;PRKCG;GAB1;WNT9B;AXIN1;WNT9A;ARID1A;ARID1B;TGFBR1;DDB2;TGFBR2;PIK3CA;RAF1;MET;SOS2;TP53;SHC4;SMARCD2;SHC3;MGST3;MGST1;LRP5;MGST2;TGFA;PIK3R1;EGFR;LRP6;TERT;E2F1;PLCG2;DVL2;E2F2;HMOX1;MAPK1;PLCG1;BAK1;WNT3;FZD1;SMAD2;WNT10B;TCF7L2;TGFB2;TGFB1;SMAD3;FZD2;PHF10;CSNK1A1;WNT7B;TXNRD1;FZD8;CDK6;KRAS;GRB2;BCL2L1	KEGG
CXCR4-mediated signaling events_Homo sapiens_46a5529b-6191-11e5-8ac5-06603eb7f303	7	100	0.00224261	0.114373	-1.62644	YES1;PDPK1;STAT1;STAT2;UBQLN1;PIK3R2;ITGA5	NCINature		TGF-beta Signaling Pathway WP366	57	132	5.63479e-06	0.000652226	-1.2382	ATF2;CDKN1A;ITGB4;TNC;ETS1;SUMO1;CCND1;SIN3A;MYC;AKT1;EP300;RAC1;MAP3K7;MEF2A;KLF10;ITGA2;AXIN1;FOS;TGFBR1;RHOA;RUNX2;PIAS2;PIAS1;TGFBR2;RBL2;ZEB2;RBL1;TFDP1;ZEB1;TRAF6;RAF1;MET;TP53;ROCK1;PIK3R1;TERT;PRKAR2A;MAPK1;E2F5;MAPK4;SMAD2;TRAP1;CREBBP;TGFB1;JUND;SMAD3;UBE2I;MAPK14;PML;SKI;ITCH;KLF6;DAB2;COL1A2;SP1;GRB2;TAB1	WikiPathways
T cell receptor signaling pathway	7	101	0.00237313	0.132552	-22.5586	VAV3;PDPK1;GRAP2;NFATC2;PIK3R2;MAPK14;PAK5	KEGG		Signaling by PDGF_Homo sapiens_R-HSA-186797	130	364	5.8695e-06	0.00124853	-2.57028	PEBP1;PLAT;FGF4;CRKL;FGF8;PSMD4;PPP2R1A;PSMD2;PSMD3;AKT1;PIP4K2C;PRKCG;FRS2;EREG;ADCY9;COL4A1;PRKAR1A;COL4A4;PSME3;PSME4;PSME1;COL4A5;TRIB3;TLN1;RAF1;GRB7;SPTBN5;PSMD11;SHC3;ITPR1;ITPR2;IQGAP1;FOXO4;PIK3R1;FOXO3;RASGRP1;FOXO1;RASGRP3;SPTA1;RAP1A;PRKAR2A;UBC;PLCG1;PSMF1;FGF23;SPTBN2;KL;STAT5B;PSPN;GRIN2D;FGF17;NR4A1;FGF16;IL5;GDNF;AGO3;PTPRA;AGO4;AGO1;AGO2;MDM2;COL9A3;GRB2;COL9A2;CALM1;FGF10;GSK3B…	Reactome
Signaling by SCF-KIT_Homo sapiens_R-HSA-1433557	14	325	0.00247442	0.155216	-2.48205	YES1;PDPK1;STAT1;DUSP1;PIK3R2;GRIN2A;CREB1;PSMB5;GRAP2;PSME4;AGO2;MDM2;TNRC6A;TNRC6B	Reactome		FOXA1 transcription factor network_Homo sapiens_aa3927b7-6192-11e5-8ac5-06603eb7f303	25	44	8.68515e-06	0.000449456	-1.29433	COL18A1;CEBPB;CDKN1B;SERPINA1;KLK3;BRCA1;VTN;SHH;EP300;NDUFV3;CREBBP;POU2F1;NCOA3;SFTPD;AP1B1;NR2F2;FOS;ESR1;PISD;NFIA;NFIB;SP1;NFIC;FOXA3;FOXA2	NCINature
Leptin signaling pathway WP2034	6	76	0.00250849	0.106128	-1.14622	CREB1;STAT1;REL;PIK3R2;MAPK14;BCL2L1	WikiPathways		Diseases of signal transduction_Homo sapiens_R-HSA-5663202	106	288	9.40821e-06	0.0017511	-2.36482	MAML2;FGF4;FGF8;PSMD4;PPP2R1A;MYC;PSMD2;PSMD3;TRIM24;AKT1;EP300;RNF43;FRS2;DKK1;DKK2;EREG;DKK4;PSME3;RBP1;PSME4;PSME1;NOTCH1;PSMD11;TNKS;DHH;SEL1L;FOXO4;PIK3R1;FOXO3;FOXO1;UBC;PLCG1;PSMF1;FGF23;JAG2;SMAD2;KL;STAT5B;CREBBP;TGFB1;SMAD3;FZD8;FGF17;NR4A1;FGF16;MDM2;FGFR1OP;GRB2;FGF10;GSK3B;CDKN1A;CDKN1B;SHH;HEY1;OPN1LW;HEY2;MYO18A;MLST8;PSENEN;HSP90AA1;GAB1;KREMEN1;AXIN1;PPP2R5A;GAB2;NRG2;TGFBR1;TGFB…	Reactome
Cellular senescence	9	160	0.00255179	0.132552	-3.40029	PPP1CB;CDK6;RBBP4;MDM2;NFATC2;TRPM7;PIK3R2;MAPK14;ETS1	KEGG		Chronic myeloid leukemia	37	76	9.47559e-06	0.000312768	-41.9145	SHC4;RB1;CDKN1A;CDKN1B;SHC3;PIK3R1;RELA;CRKL;IKBKB;CCND1;MYC;E2F1;E2F2;AKT1;MAPK1;POLK;BAK1;STAT5B;TGFB2;TGFB1;SMAD3;GAB2;TGFBR1;DDB2;TGFBR2;RUNX1;NFKBIA;CDK6;PIK3CA;MDM2;KRAS;GRB2;RAF1;CRK;SOS2;TP53;BCL2L1	KEGG
Downstream signaling events of B Cell Receptor (BCR)_Homo sapiens_R-HSA-1168372	10	192	0.00264251	0.155216	-2.39068	CREB1;PSMB5;PDPK1;PSME4;AGO2;MDM2;REL;PIK3R2;TNRC6A;TNRC6B	Reactome		PI3K-Akt signaling pathway	126	354	9.7811e-06	0.000312768	7	CHRM2;ATF2;CSF1;TNC;PPP2R2A;IGF1R;FGF4;CCND3;CCND2;FGF8;CCND1;PPP2R1A;MYC;KDR;AKT1;TNR;IL6R;MAGI1;RPS6;F2R;TSC1;EREG;CCNE2;COL4A1;COL4A4;DDIT4;COL4A5;RAF1;TP53;TGFA;PIK3R1;FOXO3;EFNA5;HSP90B1;VTN;BCL2L11;EIF4EBP1;FGF23;IFNA21;NGFR;FGF17;EFNA1;IL4;NR4A1;FGF16;G6PC2;IL6;EFNA2;CDK6;COL1A2;G6PC3;IL7;ITGA10;GNB2;GNB1;MDM2;COL9A3;GRB2;COL9A2;BCL2L1;FGF10;YWHAE;GSK3B;CDKN1A;CDKN1B;HSP90AB1;ITGB5;LAMC3;F…	KEGG
Human Cytomegalovirus and Map Kinase Pathways_Homo sapiens_h_hcmvPathway	3	16	0.00274253	0.148097	-1.90067	CREB1;PDPK1;MAPK14	BioCarta		MAPK signaling pathway	108	295	1.02212e-05	0.000312768	3.9808	ATF2;CSF1;ELK1;IGF1R;FGF4;CRKL;ELK4;RPS6KA6;RPS6KA5;FGF8;MYC;RPS6KA2;KDR;AKT1;MAP3K8;MAP3K7;PRKCG;CACNA2D4;EREG;CACNB3;DDIT3;MAPKAPK2;MAPKAPK5;RAF1;TP53;CACNA1B;TGFA;CACNA1A;CACNA1C;STK4;NLK;EFNA5;CACNA1E;RASGRP1;RASGRP3;CACNA1I;PPP3R1;RAP1A;PPP3R2;MAP3K20;CD14;FGF23;MAP2K5;NGFR;HSPA8;TGFB2;TGFB1;JUND;HSPA6;NFATC3;NFATC1;FGF17;EFNA1;NR4A1;FGF16;EFNA2;GRB2;TAB1;MYD88;FGF10;FLT3;ARRB1;AREG;DUSP16;I…	KEGG
FoxO signaling pathway	8	132	0.0027617	0.132552	-2.86949	PDPK1;SETD7;MDM2;PRKAG1;PIK3R2;PCK1;MAPK14;SOD2	KEGG		Senescence and Autophagy in Cancer WP615	47	105	1.1525e-05	0.000893518	-1.49434	RB1;GSK3B;CDKN1A;RNASEL;CEBPB;CDKN1B;CXCL8;KMT2A;PTEN;PLAT;AMBRA1;IGF1R;VTN;MAP1LC3B;MAP1LC3A;IFI16;E2F1;MLST8;COL10A1;MAPK1;SLC39A2;SLC39A1;IL6R;SH3GLB1;GABARAPL1;TGFB1;GSN;SMAD3;IGFBP5;TNFSF15;HMGA1;MAPK14;ATG12;IL1A;RSL1D1;BMP2;COL3A1;IL6;MMP14;IFNG;FKBP8;MDM2;ULK1;RAF1;IL6ST;SQSTM1;TP53	WikiPathways
Angiopoietin Like Protein 8 Regulatory Pathway WP3915	8	132	0.0027617	0.106128	-1.06061	ABCG8;PDPK1;PRKAG1;PIK3R2;MAP3K9;PCK1;MAPK6;MAPK14	WikiPathways		EGF/EGFR Signaling Pathway WP437	66	162	1.15791e-05	0.000893518	-0.976638	SH3KBP1;INPPL1;PTEN;PEBP1;AP2A1;ELK1;PIK3C2B;CRKL;ELK4;RPS6KA5;RPS6KA2;CFL1;GRB10;AKT1;PLCE1;MYBL2;RAC1;JAK2;VAV3;MEF2A;NCOA3;GAB1;GAB2;FOS;PLSCR1;RASA1;PXDN;ARHGEF1;RAF1;CRK;SOS2;ROCK1;CAMK2A;IQGAP1;FOXO4;PIK3R1;FOXO1;EGFR;AURKA;ATXN2;RAP1A;ERBB2;E2F1;EIF4EBP1;REPS2;PTK2B;MAPK1;COX2;RICTOR;PLCG1;MEF2D;RALGDS;MAP2K5;MAPK4;MAP3K2;STAT5B;JUND;IQSEC1;NOS3;STAT3;PTK6;MAPK14;ITCH;SP1;KRAS;GRB2	WikiPathways
CD28 co-stimulation_Homo sapiens_R-HSA-389356	4	33	0.00282509	0.155216	-2.07471	YES1;PDPK1;GRAP2;PIK3R2	Reactome		Steroid biosynthesis	14	19	1.34306e-05	0.000373614	-34.97	CYP51A1;DHCR24;MSMO1;CEL;HSD17B7;LSS;LIPA;TM7SF2;SQLE;EBP;SOAT2;SC5D;DHCR7;FDFT1	KEGG
Signaling by Wnt_Homo sapiens_R-HSA-195721	13	295	0.00287057	0.155216	-2.29626	WNT2B;CSNK2A1;CTBP1;TNKS;ZNRF3;HIST1H3A;PSMB5;SOX17;PSME4;AGO2;TNRC6A;SOX4;TNRC6B	Reactome		Immune System_Homo sapiens_R-HSA-168256	462	1547	1.50063e-05	0.00248271	-2.16445	CYFIP2;ATF2;NCKAP1;WIPF2;ELK1;RNF115;PSMD4;PSMD2;PSMD3;AKT1;PIP4K2C;MEF2A;PRKCG;NUP210;FRS2;ATG12;SIGIRR;RNF126;ADCY9;RNF125;PRKAR1A;PSME3;PSME4;PSME1;TXNIP;NUP98;RBCK1;CFB;ANAPC13;POM121;NUP205;CFI;BCL10;IQGAP1;C2;C3;PPP3R1;KLRK1;RNF213;POM121C;NUP85;PRKAR2A;PLCG2;PLCG1;PSMF1;CREBBP;HLA-DRB5;HACE1;NFATC3;IL31RA;EIF2AK2;NFATC1;GRIN2D;CYLD;AGO3;AGO4;AGO1;AGO2;REL;HLA-DRB1;ARF1;CDKN1A;CDKN1B;SIGLEC…	Reactome
Spliceosome	8	134	0.00303001	0.132552	-8.03585	SF3B3;RBMXL1;DDX46;SNRPE;PRPF40A;PLRG1;SRSF7;CTNNBL1	KEGG		Wnt Signaling WP428	50	115	1.64475e-05	0.00108789	-1.44901	GSK3B;WNT2B;FZD10;CCND3;FRAT1;CCND2;FRAT2;SOX17;CCND1;MYC;RAC1;SOST;MAP3K7;PRKCG;CSNK2A1;SERPINF1;CTNNBIP1;KREMEN1;AXIN1;CSNK1E;DKK1;DKK2;RHOA;DKK4;SFRP1;DAAM1;DAAM2;ROR2;CAMK2A;PRICKLE2;LRP5;PRICKLE1;NLK;LRP6;PPP3R1;PPP3R2;WIF1;DVL2;WNT3;FZD1;WNT10B;TCF7L2;FZD2;CSNK1A1;WNT7B;NFATC3;FZD8;NFATC1;VANGL1;VANGL2	WikiPathways
p38 MAPK Signaling Pathway WP400	4	34	0.00315683	0.106148	-2.18019	CREB1;STAT1;MAP3K9;MAPK14	WikiPathways		Regulation of retinoblastoma protein_Homo sapiens_407a3468-6195-11e5-8ac5-06603eb7f303	32	64	1.87772e-05	0.000731476	-1.51721	RB1;ATF2;CDKN1A;CEBPB;CDKN1B;SUV39H1;PPP2CA;CCND3;CCND2;RBBP4;CCND1;E2F1;UBTF;E2F2;EP300;SKP2;BRD2;CREBBP;TGFB2;CBX4;SFTPD;PAX3;MITF;MAPK14;RUNX2;CDK6;TFDP1;MYOD1;MDM2;RAF1;MET;TAF1	NCINature
Regulation of HSF1-mediated heat shock response_Homo sapiens_R-HSA-3371453	6	80	0.00324739	0.15547	-1.84458	BAG4;NUP188;HSPA5;HSPA4L;RLN1;HSPA13	Reactome		Regulation of nuclear SMAD2/3 signaling_Homo sapiens_246aac04-6195-11e5-8ac5-06603eb7f303	38	81	2.12022e-05	0.000731476	-1.36303	ATF2;CDKN1A;CEBPB;ITGB5;FOXG1;FOXO4;NR3C1;FOXO3;MED15;FOXO1;RBBP4;SIN3B;SIN3A;MYC;AKT1;SAP18;EP300;E2F5;NKX2-5;PIAS4;SMAD2;HSPA8;CREBBP;SMAD3;TFE3;FOS;ESR1;RUNX2;SAP30;RUNX1;SKI;RBL1;COL1A2;TFDP1;IL5;SP1;MYOD1;TCF3	NCINature
Atypical NF-kappaB pathway_Homo sapiens_d2dd121d-618b-11e5-8ac5-06603eb7f303	3	17	0.00328602	0.12569	-0.898366	CSNK2A1;REL;MAPK14	NCINature		Chromosomal and microsatellite instability in colorectal cancer WP4216	35	73	2.4833e-05	0.00143721	-1.28774	GSK3B;CDKN1A;PTGS2;NTN1;BCL2L11;CCND1;MYC;AKT1;MAPK1;PMAIP1;RAC1;POLK;BAK1;RALGDS;APPL1;SMAD2;TCF7L2;TGFB2;TGFB1;SMAD3;CSNK1A1;AXIN1;FOS;MLH1;TGFBR1;RHOA;DDB2;TGFBR2;MSH6;MSH3;REL;BIRC5;KRAS;RAF1;TP53	WikiPathways
ABC transporters in lipid homeostasis_Homo sapiens_R-HSA-1369062	3	17	0.00328602	0.15547	-1.89729	ABCG8;PEX3;ABCA12	Reactome		NGF signalling via TRKA from the plasma membrane_Homo sapiens_R-HSA-187037	130	374	2.63766e-05	0.00358506	-2.50351	PEBP1;ELK1;FGF4;CRKL;RPS6KA5;FGF8;PSMD4;PPP2R1A;PSMD2;RPS6KA2;PSMD3;AKT1;PIP4K2C;MEF2A;PRKCG;FRS2;EREG;ADCYAP1;ADCY9;PRKAR1A;PSME3;MAPKAPK2;PSME4;PSME1;TRIB3;TLN1;RAF1;SPTBN5;ADCYAP1R1;PSMD11;SHC3;ITPR1;ITPR2;IQGAP1;FOXO4;PIK3R1;FOXO3;RASGRP1;FOXO1;RASGRP3;SPTA1;RAP1A;PRKAR2A;UBC;PLCG1;PSMF1;RALGDS;FGF23;MAP2K5;SPTBN2;KL;PSPN;GRIN2D;FGF17;NR4A1;FGF16;IL5;GDNF;AGO3;PTPRA;AGO4;AGO1;AGO2;MDM2;GRB2;C…	Reactome
Insulin resistance	7	108	0.00345787	0.132552	-7.03558	PPP1CB;CREB1;PDPK1;PRKAG1;PIK3R2;PCK1;OGT	KEGG		Influenza Infection_Homo sapiens_R-HSA-168254	60	147	2.64846e-05	0.00358506	-2.00115	RPL4;NUP188;RPL32;RPL31;RPLP1;RPLP0;RPL10A;IPO5;RPS4X;RPS16;RPS19;RPL18A;NUP62;KPNA4;RPL37;KPNA5;KPNA3;HSP90AA1;RPL21;NUP210;RPS7;RPS8;RPS5;RPL23;RPS6;RPL13A;DNAJC3;NUP50;RPL37A;NUP54;RPL27;NUP98;RPL26;RPL29;POM121;NUP205;RPL10;RPL12;NUP160;RPS15A;POLR2A;PABPN1;POM121C;NUP85;POLR2C;RPS3;POLR2E;POLR2F;RPS2;RPL41;TGFB1;RPL35A;EIF2AK2;RPS29;CALR;NUPL2;RPS21;RAN;RPS24;HSPA1A	Reactome
Golgi-to-ER retrograde transport_Homo sapiens_R-HSA-8856688	7	110	0.00382798	0.164845	-1.83147	ARF1;RACGAP1;GALNT1;RAB1B;TMED7;KIF6;BICD2	Reactome		HIF-2-alpha transcription factor network_Homo sapiens_37358832-6193-11e5-8ac5-06603eb7f303	20	34	3.47356e-05	0.00102718	-1.12035	EGLN1;CREBBP;CITED2;SLC11A2;SLC2A1;ARNT;ETS1;ELK1;POU5F1;VEGFA;EFNA1;MMP14;SP1;BHLHE40;KDR;PGK1;EP300;EIF3E;VHL;ABCG2	NCINature
DAP12 signaling_Homo sapiens_R-HSA-2424491	14	344	0.00410723	0.164845	-2.49239	VAV3;PDPK1;DUSP1;PIK3R2;ADCY7;GRIN2A;CREB1;PSMB5;GRAP2;PSME4;AGO2;MDM2;TNRC6A;TNRC6B	Reactome		AGE-RAGE signaling pathway in diabetic complications	44	100	3.62892e-05	0.000886291	-7.05758	CDKN1B;CXCL8;PIK3R1;FOXO1;RELA;ICAM1;THBD;CCND1;PLCG2;PIM1;AKT1;MAPK1;PLCE1;PLCG1;RAC1;JAK2;SMAD2;STAT5B;TGFB2;TGFB1;SMAD3;NOS3;MMP2;STAT3;VEGFC;NFATC1;VEGFD;MAPK14;SELE;F3;TGFBR1;TGFBR2;VEGFA;IL1A;COL3A1;IL6;COL1A2;PIK3CA;COL4A1;COL4A4;COL4A5;KRAS;PLCD3;PLCD1	KEGG
TP53 Regulates Metabolic Genes_Homo sapiens_R-HSA-5628897	6	84	0.00413746	0.164845	-1.84977	RRAGC;AGO2;PRKAG1;LAMTOR1;TNRC6A;TNRC6B	Reactome		Human papillomavirus infection	116	330	4.03607e-05	0.000886291	16.9816	RB1;MAML2;TNC;PPP2R2A;FZD10;CCND3;CCND2;CCND1;PPP2R1A;AKT1;TNR;EP300;ATP6V1E1;MAGI1;ATP6V0E1;HLA-C;TSC1;HLA-F;CCNE2;COL4A1;COL4A4;MFNG;PARD3;COL4A5;TBPL1;RAF1;ATP6V0D2;TP53;LLGL1;LLGL2;NOTCH3;NOTCH1;PXN;PIK3R1;FOXO1;SLC9A3R1;VTN;TERT;ATP6V0A2;EIF4EBP1;DVL2;WNT3;ATP6V0A1;IFNA21;FZD1;WNT10B;CREBBP;FZD2;FZD8;EIF2AK2;CDK6;COL1A2;DLG2;DLG3;ITGA10;GNAS;MDM2;COL9A3;GRB2;COL9A2;GSK3B;CDKN1A;WNT2B;CDKN1B;…	KEGG
PDGF signaling pathway_Homo sapiens_P00047	7	112	0.00422741	0.18234	-1.64902	VAV3;PDPK1;STAT1;STAT2;PIK3R2;MAPK6;ETS1	Panther		Regulation of cholesterol biosynthesis by SREBP (SREBF)_Homo sapiens_R-HSA-1655829	28	55	4.04839e-05	0.00502338	-1.87052	INSIG2;INSIG1;HMGCR;ACACA;TM7SF2;SC5D;TBL1X;FDFT1;SREBF1;CREBBP;SEC24B;GGPS1;NFYA;HMGCS1;CYP51A1;ELOVL6;LSS;SREBF2;SQLE;SP1;SCD;MTF1;FASN;DHCR7;SEC24D;PPARA;SEC24C;RAN	Reactome
Brain-Derived Neurotrophic Factor (BDNF) signaling pathway WP2380	8	144	0.00468924	0.140156	-0.965345	VAV3;CREB1;CSNK2A1;PDPK1;STAT1;NTRK3;PIK3R2;MAPK14	WikiPathways		Non-small cell lung cancer	32	66	4.12951e-05	0.000886291	-12.4747	RB1;CDKN1A;TGFA;PIK3R1;STK4;FOXO3;EGFR;RXRB;CCND1;RASSF5;ERBB2;E2F1;PLCG2;E2F2;AKT1;MAPK1;PLCG1;POLK;BAK1;JAK3;PRKCG;STAT5B;STAT3;DDB2;EML4;CDK6;PIK3CA;KRAS;GRB2;RAF1;SOS2;TP53	KEGG
Signaling mediated by p38-alpha and p38-beta_Homo sapiens_e9dd8c21-6195-11e5-8ac5-06603eb7f303	4	38	0.00474877	0.145312	-1.4628	CREB1;CSNK2A1;KRT8;MAPK14	NCINature		Non-small cell lung cancer WP4255	32	66	4.12951e-05	0.0021244	-1.54079	RB1;CDKN1A;TGFA;PIK3R1;STK4;FOXO3;EGFR;RXRB;CCND1;RASSF5;ERBB2;E2F1;PLCG2;E2F2;AKT1;MAPK1;PLCG1;POLK;BAK1;JAK3;PRKCG;STAT5B;STAT3;DDB2;EML4;CDK6;PIK3CA;KRAS;GRB2;RAF1;SOS2;TP53	WikiPathways
Immune System_Homo sapiens_R-HSA-168256	42	1547	0.00523471	0.169445	-2.07125	ARF1;RNASEL;NUP188;IL20RB;PIK3R2;HMGB1;ADCY7;ASB16;ACTG1;GRIN2A;HECTD1;PSMB5;BTBD1;RACGAP1;GRAP2;RNF217;ATP6V0A2;CD55;VAV3;YES1;HSPA5;PDPK1;STAT1;TNFSF15;DUSP1;STAT2;NFATC2;OSMR;MAPK14;PIAS1;CREB1;POLR3A;PSME4;AGO2;POLR3F;MDM2;REL;SARM1;CD44;TNRC6A;BCL2L1;TNRC6B	Reactome		Colorectal cancer	39	86	4.34457e-05	0.000886291	-47.5699	GSK3B;CDKN1A;TGFA;PIK3R1;AREG;EGFR;BCL2L11;CCND1;MYC;AKT1;MAPK1;PMAIP1;RAC1;POLK;BAK1;RALGDS;APPL1;SMAD2;TCF7L2;TGFB2;TGFB1;SMAD3;AXIN1;FOS;MLH1;TGFBR1;RHOA;DDB2;EREG;TGFBR2;MSH6;PIK3CA;MSH3;BIRC5;KRAS;GRB2;RAF1;SOS2;TP53	KEGG
PKMTs methylate histone lysines_Homo sapiens_R-HSA-3214841	4	40	0.00571609	0.169445	-1.98284	ATF7IP;HIST1H3A;RBBP4;SETD7	Reactome		Adherens junction	34	72	4.78461e-05	0.000915057	-16.0813	CTNND1;PTPRM;PTPRJ;IQGAP1;NLK;PTPRF;ACTB;EGFR;IGF1R;ACTG1;ERBB2;EP300;MAPK1;RAC1;MAP3K7;WASF2;WASF3;SMAD2;TCF7L2;CREBBP;SMAD3;CSNK2A1;ACTN4;TGFBR1;RHOA;TGFBR2;TJP1;AFDN;FER;PARD3;SNAI1;MET;NECTIN2;NECTIN1	KEGG
Androgen receptor signaling pathway WP138	6	90	0.00579415	0.140843	-1.30457	CREB1;FHL2;MDM2;PIK3R2;RLN1;PIAS1	WikiPathways		Validated transcriptional targets of AP1 family members Fra1 and Fra2_Homo sapiens_76d028a7-6196-11e5-8ac5-06603eb7f303	20	35	6.17771e-05	0.00156898	-1.09031	JUND;CXCL8;NOS3;ITGB4;MMP2;NFATC3;PLAUR;LIF;TXLNG;NFATC1;USF2;THBD;IL6;COL1A2;CCND1;SP1;MGP;HMOX1;EP300;IVL	NCINature
DAP12 interactions_Homo sapiens_R-HSA-2172127	14	359	0.00593933	0.169445	-2.38825	VAV3;PDPK1;DUSP1;PIK3R2;ADCY7;GRIN2A;CREB1;PSMB5;GRAP2;PSME4;AGO2;MDM2;TNRC6A;TNRC6B	Reactome		Cholesterol biosynthesis_Homo sapiens_R-HSA-191273	15	23	6.35994e-05	0.00695892	-1.74269	GGPS1;HMGCS1;CYP51A1;DHCR24;MSMO1;HMGCR;HSD17B7;LSS;TM7SF2;SQLE;EBP;SC5D;DHCR7;LBR;FDFT1	Reactome
Regulation of retinoblastoma protein_Homo sapiens_407a3468-6195-11e5-8ac5-06603eb7f303	5	64	0.00594776	0.151668	-1.47173	CDK6;RBBP4;CTBP1;MDM2;MAPK14	NCINature		PI3K-Akt Signaling Pathway WP4172	118	340	6.52982e-05	0.00298044	-0.720452	CHRM2;ATF2;CSF1;TNC;PPP2R2A;IGF1R;FGF4;CCND3;CCND2;FGF8;CCND1;PPP2R1A;MYC;KDR;AKT1;TNR;IL6R;RPS6;F2R;TSC1;CCNE2;COL4A1;COL4A4;DDIT4;COL4A5;RAF1;TP53;TGFA;PIK3R1;FOXO3;EFNA5;HSP90B1;VTN;BCL2L11;EIF4EBP1;FGF23;IFNA21;NGFR;FGF17;EFNA1;IL4;G6PC2;IL6;EFNA2;CDK6;COL1A2;G6PC3;IL7;ITGA10;GNB2;GNB1;MDM2;COL9A3;GRB2;COL9A2;FGF11;BCL2L1;FGF10;GSK3B;CDKN1A;CDKN1B;HSP90AB1;ITGB5;LAMC3;FLT3;ITGB4;PTEN;BRCA1;GY…	WikiPathways
G1 to S cell cycle control WP45	5	64	0.00594776	0.140843	-1.89962	ORC4;CREB1;CDK6;PRIM1;MDM2	WikiPathways		FGF signaling pathway_Homo sapiens_98ed0df6-6192-11e5-8ac5-06603eb7f303	29	59	6.82163e-05	0.00156898	-1.29326	SDC2;CTNND1;CAMK2A;PIK3R1;FGF4;FGF8;SPP1;AKT1;PTK2B;MAPK1;PLCG1;FGF23;PAK4;KL;STAT5B;STAT3;PLAUR;GAB1;FRS2;FOS;IL17RD;MAPK14;DUSP6;RUNX2;FGF17;PIK3CA;CTTN;GRB2;MET	NCINature
Regulation of TP53 Activity_Homo sapiens_R-HSA-5633007	8	151	0.00621316	0.169445	-1.84098	CSNK2A1;RBBP4;PDPK1;TAF13;BRPF3;MDM2;PRKAG1;MAPK14	Reactome		Leptin signaling pathway WP2034	35	76	7.13224e-05	0.00298044	-1.1087	GSK3B;PRKAA1;ROCK1;PTEN;PIK3R1;ELK1;FOXO1;ACACA;RELA;IKBKB;SOCS3;CCND1;ERBB2;LEPR;PLCG2;EIF4EBP1;AKT1;MAPK1;KPNA4;PLCG1;RAC1;JAK2;SOCS7;STAT5B;NOS3;STAT3;RPS6;MAPK14;ESR1;RHOA;SP1;REL;GRB2;RAF1;BCL2L1	WikiPathways
Glycerophospholipid catabolism_Homo sapiens_R-HSA-6814848	2	7	0.00642575	0.169445	-0.180383	GDE1;GDPD1	Reactome		Fc epsilon receptor (FCERI) signaling_Homo sapiens_R-HSA-2454202	134	395	7.31959e-05	0.00695892	-2.46127	UBE2D2;PEBP1;UBE2D1;FGF4;FGF8;PSMD4;PPP2R1A;GRAP2;PSMD2;PSMD3;AKT1;PIP4K2C;MAP3K7;FRS2;EREG;IGLV1-36;PSME3;PSME4;PSME1;TRIB3;UBE2V1;TLN1;RAF1;SPTBN5;PSMD11;SHC3;TXK;ITPR1;ITPR2;BCL10;IQGAP1;FOXO4;PIK3R1;FOXO3;RASGRP1;FOXO1;RASGRP3;SPTA1;PPP3R1;RAP1A;UBC;IGLV1-44;PLCG2;PLCG1;PSMF1;FGF23;SPTBN2;KL;PSPN;NFATC3;NFATC1;GRIN2D;FGF17;NFKBIA;NR4A1;FGF16;IL5;GDNF;AGO3;PTPRA;AGO4;AGO1;AGO2;MDM2;GRB2;TAB1;C…	Reactome
PI-3K cascade:FGFR1_Homo sapiens_R-HSA-5654689	7	122	0.00671514	0.169445	-1.98049	CREB1;PDPK1;AGO2;MDM2;PIK3R2;TNRC6A;TNRC6B	Reactome		TCF dependent signaling in response to WNT_Homo sapiens_R-HSA-201681	75	199	7.38797e-05	0.00695892	-2.15003	GSK3B;TRRAP;SOX2;FRAT1;FRAT2;SOX17;PSMD4;PPP2R1A;MYC;PSMD2;PSMD3;RSPO2;AKT1;RSPO3;EP300;RSPO1;SOST;SOX9;RSPO4;SOX4;DACT1;MEN1;TLE4;RNF43;CSNK2A1;CTNNBIP1;H2AFX;HIST1H2AJ;SOX13;KREMEN1;AXIN1;PPP2R5A;WNT9A;CSNK1E;YWHAZ;DKK1;DKK2;DKK4;SFRP1;PSMA4;HIST2H3A;PSME3;PSME4;PSME1;HIST1H2BH;HIST1H2BB;HIST1H2BD;AMER1;KMT2D;PSMD11;HIST1H2BJ;TNKS;HIST1H2BK;LRP5;PSMA7;LRP6;PPP2CA;TERT;TNKS2;WIF1;UBC;DVL2;PSMF1;…	Reactome
PI-3K cascade:FGFR2_Homo sapiens_R-HSA-5654695	7	122	0.00671514	0.169445	-1.97243	CREB1;PDPK1;AGO2;MDM2;PIK3R2;TNRC6A;TNRC6B	Reactome		Metabolism of lipids and lipoproteins_Homo sapiens_R-HSA-556833	210	659	7.47768e-05	0.00695892	-2.11054	DMGDH;PI4K2B;CPNE6;GDE1;ZDHHC8;LIPG;FDXR;CYP1B1;MLYCD;PIP4K2C;PTGDS;SULT2A1;ARSA;ACOT8;ACOT7;STARD5;STARD6;ACSL1;SACM1L;ACSL5;CEL;ACSL3;HSPG2;CPT1B;PISD;TIAM2;CYP39A1;FDX1;ACOT2;TRIB3;ACOT6;ACOT4;PTGES;CDS1;PIK3R1;MTMR7;HSD11B1;UGCG;UGT8;INPP5F;APOF;ARSI;ARSF;CGA;ARSD;PPARGC1A;HMGCLL1;ARSE;ARSB;FDFT1;WWTR1;CREBBP;CDK19;CYP4F3;NR1D1;SQLE;NCEH1;STAR;FASN;ACER3;SDC1;SLC44A5;ARF1;HEXA;LPCAT1;MED15;AA…	Reactome
PI-3K cascade:FGFR3_Homo sapiens_R-HSA-5654710	7	122	0.00671514	0.169445	-1.96334	CREB1;PDPK1;AGO2;MDM2;PIK3R2;TNRC6A;TNRC6B	Reactome		Influence of Ras and Rho proteins on G1 to S Transition_Homo sapiens_h_RacCycDPathway	17	28	7.7653e-05	0.0084614	-1.95555	RB1;CDKN1A;CDKN1B;PIK3R1;RHOA;RELA;IKBKB;NFKBIA;CDK6;TFDP1;PIK3CA;CCND1;E2F1;AKT1;MAPK1;RAC1;RAF1	BioCarta
PI-3K cascade:FGFR4_Homo sapiens_R-HSA-5654720	7	122	0.00671514	0.169445	-1.9557	CREB1;PDPK1;AGO2;MDM2;PIK3R2;TNRC6A;TNRC6B	Reactome		Wnt signaling pathway	62	158	7.89974e-05	0.00142195	-3.90191	GSK3B;WNT2B;FZD10;CCND3;FRAT1;CCND2;FRAT2;SOX17;CCND1;MYC;RSPO2;RSPO3;EP300;RSPO1;RAC1;SOST;MAP3K7;RSPO4;PRKCG;RNF43;CSNK2A1;SERPINF1;CTNNBIP1;WNT9B;AXIN1;WNT9A;CSNK1E;DKK1;DKK2;RHOA;DKK4;SFRP1;DAAM1;DAAM2;ROR2;TP53;CAMK2A;PRICKLE2;LRP5;PRICKLE1;NLK;LRP6;PPP3R1;PPP3R2;WIF1;DVL2;TBL1X;WNT3;FZD1;WNT10B;TCF7L2;CREBBP;SMAD3;FZD2;CSNK1A1;WNT7B;NFATC3;FZD8;NFATC1;VANGL1;VANGL2;LGR6	KEGG
PI3K events in ERBB4 signaling_Homo sapiens_R-HSA-1250342	7	122	0.00671514	0.169445	-1.94406	CREB1;PDPK1;AGO2;MDM2;PIK3R2;TNRC6A;TNRC6B	Reactome		Pathways in clear cell renal cell carcinoma WP4018	38	85	7.92548e-05	0.00298044	-1.42615	KDM5C;SHMT1;SLC2A1;BHLHE41;PTEN;EGFR;ACACA;LDHB;LDHA;DEPTOR;PGBD5;KDR;PGK1;GRB10;MLST8;AKT1;EP300;VHL;PSPH;CREBBP;TGFB2;TGFB1;TPI1;STAT3;ARNT;TSC1;VEGFA;ACLY;TOX2;ZEB1;PKM;FASN;SSPN;ALDOC;ALDOA;GAPDH;SQSTM1;BAP1	WikiPathways
PIP3 activates AKT signaling_Homo sapiens_R-HSA-1257604	7	122	0.00671514	0.169445	-1.93854	CREB1;PDPK1;AGO2;MDM2;PIK3R2;TNRC6A;TNRC6B	Reactome		IL6-mediated signaling events_Homo sapiens_e684d5d2-6193-11e5-8ac5-06603eb7f303	24	46	8.57609e-05	0.00177525	-1.27394	CEBPB;STAT3;FGG;GAB1;MITF;GAB2;FOS;PIK3R1;MAPK14;FOXO1;PIAS1;HSP90B1;SOCS3;PTPRE;IL6;PIK3CA;MYC;AKT1;GRB2;LBP;RAC1;IL6ST;JAK2;IL6R	NCINature
Human Thyroid Stimulating Hormone (TSH) signaling pathway WP2032	5	66	0.00677143	0.140843	-1.79525	CREB1;PDPK1;STAT1;PIK3R2;MAPK14	WikiPathways		Cell Differentiation - Index expanded WP2023	13	19	9.58827e-05	0.00298044	-2.27171	MEF2A;HDAC5;SRF;STAT3;KLF4;RUNX2;SOX2;TLX3;MYOD1;ID2;TLX1;MEF2D;EZH2	WikiPathways
Common Pathways Underlying Drug Addiction WP2636	4	42	0.00680654	0.140843	-2.494	PPP1CB;GRIN2A;CREB1;ACTG1	WikiPathways		Epithelial to mesenchymal transition in colorectal cancer WP4239	62	159	9.78282e-05	0.00298044	-1.03313	GSK3B;NRP2;WNT2B;FZD10;CLDN1;PKD1;FOXQ1;AKT1;CDKL2;MMP2;WNT9B;WNT9A;PROX1;TGFBR1;TGFBR2;CLDN4;ZEB2;ZEB1;PIK3CA;CTDSP1;COL4A1;CLDN14;COL4A4;TRAF6;CLDN7;COL4A5;CLDN16;RAF1;SOS2;TP53;NOTCH3;NOTCH1;LRP5;PIK3R1;DLL1;LRP6;VTN;RBBP4;MAPK1;MEF2D;WNT3;JAG2;FZD1;SMAD2;WNT10B;TGFB2;TGFB1;SMAD3;FZD2;JUP;GDF15;WNT7B;FZD8;MAPK14;TJP1;OCLN;ID2;SNAI1;KRAS;GRB2;EZH2;CRB3	WikiPathways
GAB1 signalosome_Homo sapiens_R-HSA-180292	7	125	0.00763876	0.180704	-1.9809	CREB1;PDPK1;AGO2;MDM2;PIK3R2;TNRC6A;TNRC6B	Reactome		Wnt/beta-catenin Signaling Pathway in Leukemia WP3658	16	26	0.000100711	0.00298044	-2.67534	GSK3B;JUP;FLT3;CSNK1A1;ZBTB16;LRP5;DKK1;PML;LRP6;CCND1;WIF1;SALL4;MYC;AKT1;TCF3;RUNX1T1	WikiPathways
PI3K/AKT activation_Homo sapiens_R-HSA-198203	7	125	0.00763876	0.180704	-1.96834	CREB1;PDPK1;AGO2;MDM2;PIK3R2;TNRC6A;TNRC6B	Reactome		Interleukin signaling pathway_Homo sapiens_P00036	38	86	0.000107604	0.0115136	-1.61062	GSK3B;CDKN1A;CDKN1B;CXCL8;SRF;FOXO3;ELK1;ELK4;IKBKB;SPIC;RPS6KA6;CXCR1;MYC;RPS6KA2;CXCR2;MKNK2;AKT1;MAPK1;STAT6;JAK3;IL6R;STAT5B;NOS3;STAT2;STAT3;FOS;IL4;IL1A;IL6;IL5;PIK3CA;IL7;RASA1;MAPKAPK2;RAF1;IL6ST;SOS2;IL17A	Panther
The human immune response to tuberculosis WP4197	3	23	0.00790089	0.15181	-2.42076	STAT1;STAT2;PIAS1	WikiPathways		ncRNAs involved in Wnt signaling in hepatocellular carcinoma WP4336	38	86	0.000107604	0.00298044	-1.17044	GSK3B;WNT2B;LRP5;FZD10;NLK;ELAVL1;LRP6;CCND3;FRAT1;CCND2;FRAT2;SOX17;CCND1;WIF1;MYC;DVL2;SOST;WNT3;FZD1;WNT10B;TCF7L2;FZD2;CSNK2A1;CSNK1A1;SERPINF1;WNT7B;CTNNBIP1;KREMEN1;AXIN1;FZD8;CSNK1E;KLF4;DKK1;DKK2;DKK4;SFRP1;ROR2;EZH2	WikiPathways
Osteoclast differentiation	7	127	0.00830457	0.272865	-28.3095	CREB1;STAT1;STAT2;FHL2;NFATC2;PIK3R2;MAPK14	KEGG		Pancreatic adenocarcinoma pathway WP4263	39	89	0.000109433	0.00298044	-1.48494	RB1;CDKN1A;PEBP1;TGFA;PIK3R1;EGFR;RELA;IKBKB;CCND1;ERBB2;E2F1;E2F2;AKT1;MAPK1;RAC1;POLK;BAK1;PAK3;RALGDS;PAK4;SMAD2;TGFB2;TGFB1;SMAD3;STAT3;TGFBR1;RHOA;DUSP6;DDB2;TGFBR2;VEGFA;TIAM1;RAD51;CDK6;PIK3CA;KRAS;RAF1;TP53;BCL2L1	WikiPathways
p53 pathway feedback loops 2_Homo sapiens_P04398	4	45	0.00868662	0.18234	-1.53553	PDPK1;MDM2;PIK3R2;MAPK14	Panther		DAP12 signaling_Homo sapiens_R-HSA-2424491	118	344	0.000114119	0.00994951	-2.50191	PEBP1;FGF4;FGF8;PSMD4;PPP2R1A;GRAP2;PSMD2;PSMD3;AKT1;PIP4K2C;B2M;PRKCG;FRS2;EREG;ADCY9;PRKAR1A;PSME3;PSME4;PSME1;TRIB3;TLN1;RAF1;SPTBN5;PSMD11;SHC3;ITPR1;ITPR2;IQGAP1;FOXO4;PIK3R1;FOXO3;RASGRP1;FOXO1;RASGRP3;SPTA1;RAP1A;KLRK1;PRKAR2A;UBC;PLCG2;PLCG1;PSMF1;FGF23;SPTBN2;KL;KLRC2;PSPN;GRIN2D;FGF17;NR4A1;FGF16;IL5;GDNF;AGO3;PTPRA;AGO4;AGO1;AGO2;MDM2;GRB2;CALM1;FGF10;GSK3B;CDKN1A;CDKN1B;PTEN;ARRB1;DUS…	Reactome
ABC-family proteins mediated transport_Homo sapiens_R-HSA-382556	4	45	0.00868662	0.199266	-1.46944	ABCG8;RNASEL;PEX3;ABCA12	Reactome		Downstream signal transduction_Homo sapiens_R-HSA-186763	117	341	0.000120276	0.00994951	-2.45852	PEBP1;FGF4;CRKL;FGF8;PSMD4;PPP2R1A;PSMD2;PSMD3;AKT1;PIP4K2C;PRKCG;FRS2;EREG;ADCY9;PRKAR1A;PSME3;PSME4;PSME1;TRIB3;TLN1;RAF1;GRB7;SPTBN5;PSMD11;SHC3;ITPR1;ITPR2;IQGAP1;FOXO4;PIK3R1;FOXO3;RASGRP1;FOXO1;RASGRP3;SPTA1;RAP1A;PRKAR2A;UBC;PLCG1;PSMF1;FGF23;SPTBN2;KL;STAT5B;PSPN;GRIN2D;FGF17;NR4A1;FGF16;IL5;GDNF;AGO3;PTPRA;AGO4;AGO1;AGO2;MDM2;GRB2;CALM1;FGF10;GSK3B;CDKN1A;CDKN1B;PTEN;ARRB1;DUSP16;SPRED3;…	Reactome
Insulin Signaling WP481	8	160	0.0086925	0.155885	-0.752581	SNAP25;ARF1;PDPK1;PIK3R2;MAP3K9;MAPK6;MAPK14;ARF6	WikiPathways		Renal cell carcinoma	32	69	0.000121624	0.00206761	-89.8655	CDKN1A;CUL2;SLC2A1;TGFA;PIK3R1;ETS1;CRKL;FLCN;RAP1A;AKT1;EP300;MAPK1;RAC1;VHL;PAK3;PAK4;EGLN1;CREBBP;TGFB2;TGFB1;TFE3;GAB1;ARNT;VEGFA;PIK3CA;RAPGEF1;KRAS;GRB2;RAF1;MET;CRK;SOS2	KEGG
Adipogenesis WP236	7	130	0.00938206	0.157736	-0.960736	MBNL1;CREB1;STAT1;CELF1;STAT2;EBF1;PCK1	WikiPathways		Sterol Regulatory Element-Binding Proteins (SREBP) signalling WP1982	32	69	0.000121624	0.00312844	-1.41764	SCARB1;PRKAA1;SAR1A;INSIG2;INSIG1;HMGCR;MED15;ACACA;YY1;AKT1;SEC23B;LDLR;FDFT1;SREBF1;SEC24B;SEC13;NFYA;HMGCS1;NR1H2;CYP51A1;LSS;SREBF2;ACLY;SQLE;PIK3CA;SP1;SCD;FASN;LPIN1;SEC24D;ATF6;SEC24C	WikiPathways
Downstream signal transduction_Homo sapiens_R-HSA-186763	13	341	0.00941302	0.209578	-2.30796	PDPK1;STAT1;DUSP1;PIK3R2;ADCY7;GRIN2A;CREB1;PSMB5;PSME4;AGO2;MDM2;TNRC6A;TNRC6B	Reactome		Inactivation of Gsk3 by AKT causes accumulation of b-catenin in Alveolar Macrophages_Homo sapiens_h_gsk3Pathway	21	39	0.000130833	0.0084614	-1.46693	FZD1;GSK3B;CSNK2A1;AXIN1;EIF2AK2;PIK3R1;DKK1;DKK2;TIRAP;RELA;LRP6;IKBKB;NFKBIA;FRAT1;PIK3CA;CCND1;WIF1;AKT1;CD14;TLR4;MYD88	BioCarta
Constitutive Signaling by AKT1 E17K in Cancer_Homo sapiens_R-HSA-5674400	3	25	0.00999219	0.211309	-1.26698	CREB1;PDPK1;MDM2	Reactome		Glioma	34	75	0.0001322	0.00212911	-7.8907	SHC4;RB1;CDKN1A;SHC3;CALML5;CALML6;CAMK2A;PTEN;TGFA;CALML4;PIK3R1;EGFR;IGF1R;CCND1;E2F1;PLCG2;E2F2;AKT1;MAPK1;PLCG1;POLK;BAK1;PRKCG;DDB2;CDK6;PIK3CA;MDM2;KRAS;CALM3;GRB2;RAF1;CALM1;SOS2;TP53	KEGG
IL-7 Signaling Pathway WP205	3	25	0.00999219	0.158112	-2.4426	STAT1;PIK3R2;BCL2L1	WikiPathways		p73 transcription factor network_Homo sapiens_a88c505e-6194-11e5-8ac5-06603eb7f303	35	78	0.000136384	0.00240711	-1.17492	RB1;CDKN1A;SERPINA1;FOXO3;GATA1;RELA;TP53AIP1;BCL2L11;TUBA1A;MYC;HEY2;PEA15;EP300;SFN;BAK1;BUB1;JAG2;PLK3;RNF43;S100A2;GDF15;UBE4B;NSG1;MAPK14;PML;ITCH;RAD51;CDK6;CCNE2;WT1;SP1;BIN1;FASN;MDM2;PIN1	NCINature
Signaling by the B Cell Receptor (BCR)_Homo sapiens_R-HSA-983705	10	233	0.010049	0.211309	-2.16409	CREB1;PSMB5;PDPK1;PSME4;AGO2;MDM2;REL;PIK3R2;TNRC6A;TNRC6B	Reactome		Extrinsic Prothrombin Activation Pathway_Homo sapiens_h_extrinsicPathway	10	13	0.000141379	0.0084614	-1.13674	FGB;FGA;ZFHX3;F10;PROS1;FGG;F2R;TFPI;F2;F3	BioCarta
TCF dependent signaling in response to WNT_Homo sapiens_R-HSA-201681	9	199	0.0103773	0.211315	-1.96094	ZNRF3;HIST1H3A;PSMB5;SOX17;CSNK2A1;CTBP1;TNKS;PSME4;SOX4	Reactome		Chemokine signaling pathway WP3929	63	164	0.00014302	0.00345522	-0.805767	GSK3B;CXCL9;ARRB1;CXCL3;CXCL5;CXCL16;CRKL;GNGT1;IKBKB;GNGT2;CCR9;AKT1;CCR7;RAC1;JAK2;JAK3;CCR4;CCR2;VAV3;TIAM2;TIAM1;ADCY9;PIK3CA;PARD3;RAF1;CRK;SOS2;SHC4;SHC3;ROCK1;PXN;CXCR4;PIK3R1;FOXO3;ADCY7;GNAI1;ADCY6;RELA;GNAI2;RAP1A;GRK2;GRK4;GRK6;CXCR2;GNG8;PTK2B;MAPK1;CCL19;CCL15;CCL25;CCL24;STAT5B;CCL20;STAT2;STAT3;PPBP;NFKBIA;CXCL10;GNB2;GNB1;KRAS;GRB2;CCL26	WikiPathways
IFN alpha signaling pathway_Homo sapiens_h_ifnaPathway	2	9	0.0107556	0.267307	-0.728815	STAT1;STAT2	BioCarta		NFkB activation by Nontypeable Hemophilus influenzae_Homo sapiens_h_nthiPathway	17	29	0.000143414	0.0084614	-1.45995	CREBBP;TGFB2;TGFB1;SMAD3;CXCL8;NR3C1;MAPK14;TGFBR1;MUC5AC;RELA;TGFBR2;IKBKB;NFKBIA;EP300;MAP3K7;MYD88;TLR2	BioCarta
Regulation of MAP Kinase Pathways Through Dual Specificity Phosphatases_Homo sapiens_h_dspPathway	2	9	0.0107556	0.267307	-0.412135	DUSP1;MAPK14	BioCarta		Ras signaling pathway	84	232	0.0001438	0.0021917	11.597	CSF1;CALML5;FLT3;CALML6;CALML4;ETS1;ELK1;IGF1R;FGF4;GNGT1;IKBKB;GNGT2;HTR7;FGF8;RASSF5;KDR;AKT1;PLCE1;RAC1;PRKCG;RASA4B;GAB1;KSR2;GAB2;RHOA;PLA2G16;TIAM1;MRAS;PIK3CA;RASA3;RASA1;KIT;RASA2;PLA2G10;RAF1;MET;SOS2;SHC4;RAB5B;RAB5C;SHC3;TGFA;FOXO4;PIK3R1;STK4;EFNA5;RASGRP1;EGFR;RELA;RASGRP3;RAP1A;NTF3;PLCG2;ABL2;GNG8;MAPK1;SHOC2;PLCG1;PAK3;RALGDS;FGF23;PAK4;NGFR;ANGPT4;NTRK2;PLA2G2E;VEGFC;VEGFD;VEGFA;…	KEGG
Transcriptional Regulation by TP53_Homo sapiens_R-HSA-3700989	13	348	0.0110213	0.211315	-1.99673	CSNK2A1;PDPK1;TAF13;BRPF3;PRKAG1;MAPK14;RRAGC;RBBP4;AGO2;MDM2;LAMTOR1;TNRC6A;TNRC6B	Reactome		Neurotrophic factor-mediated Trk receptor signaling_Homo sapiens_774988f5-6194-11e5-8ac5-06603eb7f303	29	61	0.00014519	0.00240711	-1.25455	RGS19;SHC3;PIK3R1;CRKL;RAP1A;CCND1;NTF3;MAPK1;PLCG1;RAC1;NGFR;NTRK2;STAT3;RHOG;GAB1;MATK;FRS2;GAB2;RHOA;TIAM1;RIT1;PIK3CA;GIPC1;RASA1;RAPGEF1;KRAS;GRB2;CRK;SQSTM1	NCINature
Proteoglycans in cancer	9	201	0.0110292	0.278448	-2.99433	PPP1CB;WNT2B;PDPK1;MDM2;PIK3R2;ITGA5;MAPK14;CD44;ACTG1	KEGG		Signaling pathways regulating pluripotency of stem cells	55	139	0.000150411	0.0021917	-6.96007	GSK3B;BMPR2;WNT2B;FZD10;IGF1R;SOX2;MYC;AKT1;JARID2;JAK2;JAK3;ACVR1;ESX1;WNT9B;AXIN1;LIFR;PAX6;WNT9A;POU5F1;PIK3CA;HOXB1;RAF1;IL6ST;DLX5;PIK3R1;DVL2;MAPK1;WNT3;FZD1;SMAD2;WNT10B;ZFHX3;SMAD3;FZD2;SETDB1;WNT7B;PCGF2;STAT3;PCGF3;ESRRB;LIF;FZD8;INHBB;KLF4;MAPK14;ACVR2B;INHBE;REST;ID2;ID4;NANOG;KRAS;GRB2;TCF3;NEUROG1	KEGG
C-type lectin receptor signaling pathway	6	104	0.0114657	0.278448	-13.4494	STAT1;STAT2;MDM2;NFATC2;PIK3R2;MAPK14	KEGG		Nuclear Receptors Meta-Pathway WP2882	110	319	0.000151226	0.00345522	-0.7729	SLC27A1;NR3C1;CCND1;MYC;PDK4;EP300;CYP1B1;SLC39A7;TNS4;SLC39A2;SLC39A1;SULT2A1;ABCG8;G6PD;SLC6A16;SQSTM1;FKBP5;SLC26A2;MGST3;ABHD2;MGST1;MGST2;TGFA;SLC5A1;ADH7;SLC5A3;FOXO1;SLC5A4;SLCO1B1;HMOX1;PLTP;PPARGC1A;TGFB2;TGFB1;JUND;ESR1;SLC6A6;SLC6A8;SLC6A9;SP1;FASN;BHLHE40;MAFF;CPEB4;CDKN1C;CDKN1B;HSP90AB1;SERPINA1;SLC2A1;TNFAIP3;SLC2A3;SLC7A11;SLC2A4;SLC2A5;SLC6A4;THBD;AKAP13;ARL5B;POLK;ABCC3;SREBF1;A…	WikiPathways
Innate Immune System_Homo sapiens_R-HSA-168249	24	807	0.0118739	0.211315	-2.0871	VAV3;YES1;PDPK1;DUSP1;NFATC2;PIK3R2;HMGB1;MAPK14;ADCY7;ACTG1;GRIN2A;CREB1;POLR3A;PSMB5;GRAP2;PSME4;AGO2;POLR3F;MDM2;SARM1;CD55;TNRC6A;BCL2L1;TNRC6B	Reactome		BCR signaling pathway_Homo sapiens_acbf44e2-618c-11e5-8ac5-06603eb7f303	30	64	0.000154509	0.00240711	-1.27666	BCL2A1;PTEN;BCL10;PIK3R1;ETS1;ELK1;MALT1;RELA;IKBKB;CD79A;SH3BP5;PLCG2;AKT1;MAPK1;RAC1;MAP3K7;SYK;CSNK2A1;NFATC1;FOS;MAPK14;NFKBIA;IBTK;PIK3CA;TRAF6;RASA1;GRB2;RAF1;CALM1;CD22	NCINature
Hemostasis_Homo sapiens_R-HSA-109582	18	552	0.0118889	0.211315	-1.83528	VAV3;SERPINA3;YES1;HSPA5;TRPC3;PDPK1;BRPF3;GATA6;PIK3R2;MAPK14;KIF6;SERPINA4;HIST1H3A;RACGAP1;PDE3A;ITGA5;ZFPM1;CD44	Reactome		Influenza Life Cycle_Homo sapiens_R-HSA-168255	54	136	0.000154654	0.011592	-1.94411	RPL4;NUP188;RPL32;RPL31;RPLP1;RPLP0;RPL10A;IPO5;RPS4X;RPS16;RPS19;RPL18A;NUP62;RPL37;HSP90AA1;RPL21;NUP210;RPS7;RPS8;RPS5;RPL23;RPS6;RPL13A;DNAJC3;NUP50;RPL37A;NUP54;RPL27;NUP98;RPL26;RPL29;POM121;NUP205;RPL10;RPL12;NUP160;RPS15A;POLR2A;POM121C;NUP85;POLR2C;RPS3;POLR2E;POLR2F;RPS2;RPL41;RPL35A;RPS29;CALR;NUPL2;RPS21;RAN;RPS24;HSPA1A	Reactome
Senescence and Autophagy in Cancer WP615	6	105	0.0119815	0.177236	-1.34476	COL1A1;RNASEL;TNFSF15;MDM2;MAPK14;CD44	WikiPathways		Activation of gene expression by SREBF (SREBP)_Homo sapiens_R-HSA-2426168	22	42	0.000155702	0.011592	-1.74061	SREBF1;CREBBP;GGPS1;NFYA;HMGCS1;CYP51A1;ELOVL6;HMGCR;LSS;ACACA;SREBF2;TM7SF2;SQLE;SP1;SCD;MTF1;FASN;SC5D;DHCR7;TBL1X;PPARA;FDFT1	Reactome
Chronic myeloid leukemia	5	76	0.0121064	0.278448	-41.3071	CDK6;CTBP1;MDM2;PIK3R2;BCL2L1	KEGG		Regulation of Telomerase_Homo sapiens_4dfe97ca-6195-11e5-8ac5-06603eb7f303	31	67	0.0001628	0.00240711	-1.10302	YWHAE;CDKN1B;TNKS;EGFR;RBBP4;CCND1;SIN3B;TERT;SIN3A;MYC;E2F1;AKT1;SAP18;MAPK1;HSP90AA1;XRCC6;TGFB1;SMAD3;PARP2;NR2F2;FOS;TERF1;ESR1;SAP30;RAD50;ZNFX1;IFNG;WT1;SP1;HNRNPC;MXD1	NCINature
Transcription factor CREB and its extracellular signals_Homo sapiens_h_crebPathway	3	27	0.0123753	0.267307	-1.83118	CREB1;PDPK1;MAPK14	BioCarta		Adipogenesis WP236	52	130	0.000162954	0.00345522	-0.920692	RB1;CDKN1A;IRS4;RORA;SLC2A4;NR3C1;MEF2A;SREBF1;MBNL1;PTGIS;EBF1;LIFR;RBL2;BSCL2;RBL1;DDIT3;TRIB3;IL6ST;PPARA;CEBPB;ASIP;FOXO1;SOCS3;LMNA;E2F1;STAT6;MEF2D;PPARGC1A;FZD1;GDF10;WWTR1;STAT5B;WNT10B;TGFB1;SMAD3;STAT2;STAT3;LIF;HMGA1;KLF7;BMP3;CYP26A1;BMP2;IL6;KLF6;BMP1;SP1;SCD;PNPLA3;LPIN1;LPIN2;LPIN3	WikiPathways
RNA Polymerase III Transcription Initiation From Type 2 Promoter_Homo sapiens_R-HSA-76066	3	27	0.0123753	0.211315	-1.44782	POLR3A;GTF3C6;POLR3F	Reactome		MAPK Signaling Pathway WP382	88	246	0.000164179	0.00345522	-0.674828	ATF2;LRRK2;ARRB1;DUSP16;ELK1;FGF4;CRKL;ELK4;IKBKB;RPS6KA5;FGF8;MYC;AKT1;MAP3K8;RAC1;MAP3K7;PRKCG;DUSP2;CACNA2D4;FOS;TGFBR1;DUSP6;TGFBR2;DUSP7;IL1A;CACNB3;MRAS;TRAF6;DDIT3;RASA1;MAPKAPK2;RASA2;RAPGEF2;MAPKAPK5;RAF1;CRK;SOS2;TP53;SRF;CACNA1B;CACNA1A;CACNA1C;STK4;NLK;CACNA1E;RASGRP1;EGFR;RELA;RASGRP3;CACNA1I;CACNG8;PPP3R1;RAP1A;PPP3R2;GNA12;NTF3;MKNK2;MAP3K20;FLNA;MAPK1;CD14;CACNG1;FGF23;MAP2K5;CACN…	WikiPathways
CREB phosphorylation through the activation of Ras_Homo sapiens_R-HSA-442742	3	27	0.0123753	0.211315	-1.43939	GRIN2A;CREB1;PDPK1	Reactome		Signaling Pathways in Glioblastoma WP2261	36	82	0.000189056	0.00359835	-1.42369	RB1;CDKN1A;CDKN1B;PTEN;FOXO4;BRCA1;PIK3R1;PIK3C2A;FOXO3;FOXO1;EGFR;PIK3C2B;IGF1R;CCND2;CCND1;ERBB2;E2F1;PLCG2;AKT1;EP300;MAPK1;PLCG1;MAP2K5;PRKCG;GAB1;TSC1;MSH6;CDK6;PIK3CA;MDM2;MDM4;KRAS;GRB2;RAF1;MET;TP53	WikiPathways
VEGFR2 mediated vascular permeability_Homo sapiens_R-HSA-5218920	3	27	0.0123753	0.211315	-1.42513	VAV3;PDPK1;CTNND1	Reactome		Thrombin signaling and protease-activated receptors_Homo sapiens_h_Par1Pathway	16	27	0.000189113	0.00892613	-1.32029	ARFGEF2;ROCK1;F2R;PIK3R1;F2;GNAI1;RHOA;CYTH3;GNGT1;CYTH2;PIK3CA;GNB1;GNA12;PTK2B;MAP3K7;CYTH1	BioCarta
Vitamin B12 Metabolism WP1533	4	50	0.0125185	0.177236	-2.23632	SERPINA3;TCN2;SOD2;MUT	WikiPathways		Biosynthesis of unsaturated fatty acids	16	27	0.000189113	0.00236291	-37.3892	ELOVL1;HACD1;ACOT7;ELOVL5;SCD5;HSD17B4;ELOVL6;HSD17B12;BAAT;HACD2;HACD4;FADS2;SCD;ACOT2;ACOT4;FADS1	KEGG
Fc epsilon receptor (FCERI) signaling_Homo sapiens_R-HSA-2454202	14	395	0.0130497	0.211315	-2.18075	VAV3;PDPK1;DUSP1;NFATC2;PIK3R2;GRIN2A;CREB1;PSMB5;GRAP2;PSME4;AGO2;MDM2;TNRC6A;TNRC6B	Reactome		Parathyroid hormone synthesis, secretion and action	44	106	0.000189469	0.00236291	-19.2121	ATF2;GCM1;CDKN1A;PTH;ITPR1;LRP5;ITPR2;ARRB1;ADCY7;GNAI1;EGFR;ADCY6;GNAI2;LRP6;RXRB;SLC9A3R1;AKAP13;GNA12;PDE4A;MAPK1;SOST;MEF2D;FGF23;MEF2A;PRKCG;KL;SLC34A2;JUND;PDE4D;PDE4C;FOS;RHOA;RUNX2;NR4A2;MMP14;MAFB;ADCY9;SP1;MMP17;GNAS;ARHGEF1;RAF1;CREB5;HBEGF	KEGG
Activation of PPARGC1A (PGC-1alpha) by phosphorylation_Homo sapiens_R-HSA-2151209	2	10	0.0132853	0.211315	0.0435024	PRKAG1;MAPK14	Reactome		Insulin signaling pathway	54	137	0.000193048	0.00236291	-2.74436	PYGB;GSK3B;CALML5;CALML6;INPPL1;IRS4;PYGM;CALML4;SLC2A4;ELK1;PTPRF;CRKL;GYS2;IKBKB;GYS1;FLOT1;AKT1;SREBF1;RPS6;TSC1;PPP1R3F;PIK3CA;PPP1R3C;PPP1R3B;PRKAR1A;PPP1R3D;RAPGEF1;RAF1;CRK;SOS2;FBP2;RHOQ;SHC4;PRKAA1;SHC3;PIK3R1;FOXO1;ACACA;SOCS3;PRKAR2A;PHKG2;MKNK2;EIF4EBP1;MAPK1;PPARGC1A;GCK;G6PC2;G6PC3;FASN;TRIP10;KRAS;CALM3;GRB2;CALM1	KEGG
Beta-oxidation of pristanoyl-CoA_Homo sapiens_R-HSA-389887	2	10	0.0132853	0.211315	0.471152	AMACR;SCP2	Reactome		Estrogen signaling pathway	54	137	0.000193048	0.00236291	-2.36602	ATF2;HSP90AB1;CALML5;CALML6;CALML4;GPER1;AKT1;CTSD;HSP90AA1;NCOA3;MMP2;OPRM1;KRT32;FOS;ADCY9;PIK3CA;KRT38;RAF1;SOS2;CREB5;FKBP5;HBEGF;SHC4;SHC3;ITPR1;ITPR2;TGFA;PIK3R1;ADCY7;GNAI1;EGFR;ADCY6;GNAI2;HSP90B1;MAPK1;HSPA8;GABBR1;HSPA1L;KCNJ9;NOS3;HSPA6;ESR1;ESR2;POMC;KRT19;SP1;KRT15;GNAS;KRAS;CALM3;GRB2;CALM1;HSPA1B;HSPA1A	KEGG
Type III interferon signaling WP2113	2	10	0.0132853	0.178687	-2.71794	STAT1;STAT2	WikiPathways		ErbB Signaling Pathway WP673	39	91	0.000194077	0.00359835	-1.31634	SHC4;GSK3B;CDKN1A;CDKN1B;SHC3;CAMK2A;TGFA;PIK3R1;AREG;ELK1;FOXO1;EGFR;CRKL;BCL2L11;CCND1;MYC;ERBB2;PLCG2;EIF4EBP1;AKT1;ABL2;MAPK1;PLCG1;PAK3;PAK4;PRKCG;STAT5B;GAB1;NRG2;EREG;PIK3CA;MDM2;KRAS;GRB2;RAF1;CRK;SOS2;TP53;HBEGF	WikiPathways
COPI-mediated anterograde transport_Homo sapiens_R-HSA-6807878	5	78	0.0134392	0.211315	-1.4323	ARF1;RAB1B;GOSR1;TMED7;CD55	Reactome		LncRNA involvement in canonical Wnt signaling and colorectal cancer WP4258	40	94	0.000194295	0.00359835	-1.19981	GSK3B;WNT2B;LRP5;FZD10;NLK;LRP6;CCND3;FRAT1;CCND2;FRAT2;SOX17;CCND1;WIF1;MYC;DVL2;SOST;MAP3K7;WNT3;FZD1;TFAP2A;WNT10B;TCF7L2;FZD2;CSNK2A1;CSNK1A1;SERPINF1;WNT7B;CTNNBIP1;KREMEN1;AXIN1;FZD8;CSNK1E;DKK1;DKK2;DKK4;SFRP1;CDK6;TCF3;ROR2;EZH2	WikiPathways
Interferon-gamma signaling pathway_Homo sapiens_P00035	3	28	0.0136783	0.18234	-1.1238	STAT1;MAPK14;PIAS1	Panther		Post-translational protein modification_Homo sapiens_R-HSA-597592	168	521	0.000198073	0.0140123	-2.03326	GALNT12;MDC1;PGAP1;NUP188;GALNT16;KDELR1;PROS1;MPI;SMC3;POFUT2;FPGT;PIAS4;ARSA;ST6GAL1;NUP210;COG3;ALG14;NSMCE1;ANK2;MITF;ALG12;ALG1;MUC3A;PIAS2;PIAS1;KDELR2;NUP98;TP53;GNE;GRIA1;SPTBN5;COPA;POM121;NUP205;RPN2;SEL1L;TGFA;CFP;ADAMTS12;NUP160;ADAMTS16;SPTA1;ADAMTS14;POM121C;NUP85;ADAMTS17;ST8SIA4;MLEC;ST3GAL5;ST8SIA5;ARSI;ARSF;CGA;ARSD;ARSE;ST3GAL2;ARSB;SPTBN2;FN3K;EDEM3;TRAPPC2;CBX8;SEC16B;ICMT;UB…	Reactome
RNA Polymerase III Transcription Initiation From Type 1 Promoter_Homo sapiens_R-HSA-76061	3	28	0.0136783	0.211315	-1.31003	POLR3A;GTF3C6;POLR3F	Reactome		Influenza Viral RNA Transcription and Replication_Homo sapiens_R-HSA-168273	51	128	0.000209973	0.0140123	-1.90956	RPL4;NUP188;RPL32;RPL31;RPLP1;RPLP0;RPL10A;IPO5;RPS4X;RPS16;RPS19;RPL18A;NUP62;RPL37;HSP90AA1;RPL21;NUP210;RPS7;RPS8;RPS5;RPL23;RPS6;RPL13A;DNAJC3;NUP50;RPL37A;NUP54;RPL27;NUP98;RPL26;RPL29;POM121;NUP205;RPL10;RPL12;NUP160;RPS15A;POLR2A;POM121C;NUP85;POLR2C;RPS3;POLR2E;POLR2F;RPS2;RPL41;RPL35A;RPS29;NUPL2;RPS21;RPS24	Reactome
Energy dependent regulation of mTOR by LKB1-AMPK_Homo sapiens_R-HSA-380972	3	28	0.0136783	0.211315	-1.18836	RRAGC;PRKAG1;LAMTOR1	Reactome		Signaling by SCF-KIT_Homo sapiens_R-HSA-1433557	111	325	0.000216442	0.0140123	-2.37025	PEBP1;FGF4;FGF8;PSMD4;PPP2R1A;GRAP2;PSMD2;PSMD3;GRB10;AKT1;PIP4K2C;FRS2;EREG;PSME3;PSME4;PSME1;TRIB3;TLN1;RAF1;GRB7;SPTBN5;PSMD11;SHC3;IQGAP1;FOXO4;PIK3R1;FOXO3;RASGRP1;FOXO1;RASGRP3;SPTA1;RAP1A;UBC;PSMF1;FGF23;SPTBN2;KL;STAT5B;PSPN;GRIN2D;FGF17;NR4A1;FGF16;FER;IL5;GDNF;AGO3;PTPRA;AGO4;AGO1;AGO2;MDM2;GRB2;CALM1;FGF10;PTPRU;GSK3B;CDKN1A;CDKN1B;PTEN;ARRB1;DUSP16;SPRED3;SPRED1;RASGEF1A;PEA15;MLST8;R…	Reactome
PI3K Cascade_Homo sapiens_R-HSA-109704	5	79	0.0141412	0.213096	-1.51367	RRAGC;PDPK1;PRKAG1;PIK3R2;LAMTOR1	Reactome		Oncostatin M Signaling Pathway WP2374	30	65	0.000217948	0.00388114	-1.67909	CEBPB;CDKN1B;PXN;PIK3R1;CYR61;RELA;SOCS3;AKT1;TIMP3;PTK2B;MAPK1;RICTOR;JAK2;JAK3;LDLR;STAT5B;JUND;STAT3;RPS6;LIFR;FOS;OSMR;MAPK14;VEGFA;NFKBIA;KRAS;GRB2;RAF1;IL6ST;TP53	WikiPathways
Neurotransmitter Receptor Binding And Downstream Transmission In The Postsynaptic Cell_Homo sapiens_R-HSA-112314	7	142	0.0147294	0.213096	-1.69319	GABRB1;GRIN2A;CREB1;PDPK1;NPTN;MDM2;ADCY7	Reactome		IL-4 Signaling Pathway WP395	26	54	0.000244391	0.00419086	-1.67087	ATF2;CEBPB;PIK3R1;ELK1;RELA;IKBKB;SOCS3;HRH1;NFIL3;AKT1;FLNA;EP300;MAPK1;STAT6;JAK2;JAK3;STAT5B;STAT3;GAB2;FOS;MAPK14;IL4;NFKBIA;PIK3CA;BIRC5;GRB2	WikiPathways
DNA Damage Response (only ATM dependent) WP710	6	110	0.0148073	0.186636	-1.01963	WNT2B;SCP2;MDM2;PIK3R2;HMGB1;SOD2	WikiPathways		Chaperones modulate interferon Signaling Pathway_Homo sapiens_h_tidPathway	12	18	0.000262515	0.0103256	-1.17099	IKBKB;NFKBIA;RB1;IFNG;WT1;USH1C;LIN7A;TAX1BP3;JAK2;TP53;RELA;HSPA1A	BioCarta
Role of Calcineurin-dependent NFAT signaling in lymphocytes_Homo sapiens_61bdd46d-6195-11e5-8ac5-06603eb7f303	4	53	0.0152639	0.276087	-1.34094	CSNK2A1;RCAN2;NFATC2;MAPK14	NCINature		Ebola Virus Pathway on Host WP4217	51	129	0.000262743	0.00434464	-1.00607	CLTC;ACTB;ASGR1;IGF1R;ACTG1;AKT1;EP300;RAC1;HAVCR1;VPS39;VPS18;RFC1;ITGA3;ITGA2;ITGA1;HLA-C;ACTN4;RHOC;HLA-F;RHOA;RHOB;TIAM1;NPC1;PIK3CA;RASA2;MFGE8;TLR4;RAB7A;VPS4A;IQGAP1;PIK3R1;EGFR;RELA;SOCS3;HLA-DMA;SCIN;FLNA;MAPK1;VPS16;TFAP2A;CREBBP;HLA-DRB5;GSN;DAB2IP;EIF2AK2;MERTK;IL4;VPS41;REL;FOLR1;HLA-DRB1	WikiPathways
Phosphodiesterases in neuronal function WP4222	4	53	0.0152639	0.186636	-1.46352	GRIN2A;CREB1;PDE3A;ADCY7	WikiPathways		Uptake and function of diphtheria toxin_Homo sapiens_R-HSA-5336415	6	6	0.000263542	0.0156072	0	HSP90AA1;HSP90AB1;TXNRD1;CD9;EEF2;HBEGF	Reactome
Signaling by PDGF_Homo sapiens_R-HSA-186797	13	364	0.0154971	0.213096	-2.14436	PDPK1;STAT1;DUSP1;PIK3R2;ADCY7;GRIN2A;CREB1;PSMB5;PSME4;AGO2;MDM2;TNRC6A;TNRC6B	Reactome		Metabolism_Homo sapiens_R-HSA-1430728	547	1908	0.000270534	0.0156072	-2.04694	RPL4;CDA;PI4K2B;RPL32;RPL31;GLS;AS3MT;PSMD4;PSMD2;NDST3;PSMD3;LIPG;FDXR;AKT1;CYP1B1;PLCE1;LRAT;MLYCD;PIP4K2C;RPL37;SULT2A1;ACOT8;ACOT7;STARD5;RPL21;NUP210;STARD6;RPL23;CEL;HSPG2;MTAP;ADCY9;MTHFD1;PRKAR1A;PSME3;FDX1;RBP1;PSME4;ACOT2;PSME1;RPL27;NUP98;CYP2E1;RPL26;RPL29;ACOT6;ACOT4;POM121;NUP205;SHMT1;SLC5A1;IQGAP1;ADH7;OAZ1;GNS;SLC5A3;SLC5A4;MTMR7;ADH6;HSD11B1;LDHB;UGT8;LDHA;CYB5R4;POM121C;NUP85;P…	Reactome
COPI-dependent Golgi-to-ER retrograde traffic_Homo sapiens_R-HSA-6811434	5	81	0.0156183	0.213096	-1.45165	ARF1;RACGAP1;RAB1B;TMED7;KIF6	Reactome		Adaptive Immune System_Homo sapiens_R-HSA-1280218	235	762	0.000272524	0.0156072	-2.07096	IFITM1;ICAM1;RNF115;CDC23;PSMD4;HERC1;PPP2R1A;PSMD2;PSMD3;AKT1;PIP4K2C;SKP2;B2M;ICOSLG;AP1B1;HLA-C;FRS2;HLA-F;EREG;RNF126;PSME3;PSME4;PSME1;TRIB3;CD226;RBCK1;ANAPC13;BCL10;PIK3R1;CD1D;C3;CD79A;KLRK1;RNF213;PLCG2;PLCG1;PSMF1;SPTBN2;HLA-DRB5;HACE1;SIAH2;FBXL8;AGO3;AGO4;AGO1;AGO2;REL;GRB2;CALR;CALM1;CD22;HLA-DRB1;ARF1;CDKN1A;CDKN1B;SIGLEC9;SH3KBP1;CLTC;PTPRJ;AP2A1;KIF11;IKBKB;TRIM9;ACTR1A;SEC61B;CD3…	Reactome
Diseases of signal transduction_Homo sapiens_R-HSA-5663202	11	288	0.0159882	0.213096	-1.96064	BAG4;CREB1;PSMB5;PDPK1;STAT1;CTBP1;TNKS;PSME4;MDM2;MYO18A;PIK3R2	Reactome		Ras Signaling WP4223	68	184	0.000302028	0.00482203	-0.887269	CALML5;FLT3;CALML6;CALML4;ETS1;ELK1;IGF1R;GNGT1;IKBKB;GNGT2;HTR7;RASSF5;KDR;AKT1;PLCE1;RAC1;PRKCG;RASA4B;GAB1;KSR2;GAB2;RHOA;PLA2G16;TIAM1;MRAS;PIK3CA;RASA3;RASA1;KIT;RASA2;PLA2G10;RAF1;MET;SOS2;SHC4;RAB5B;RAB5C;SHC3;FOXO4;PIK3R1;STK4;RASGRP1;EGFR;RELA;RASGRP3;RAP1A;PLCG2;ABL2;GNG8;MAPK1;SHOC2;PLCG1;PAK3;RALGDS;PAK4;NGFR;NTRK2;PLA2G2E;AFDN;GNB2;GNB1;REL;KRAS;CALM3;GRB2;CALM1;RGL2;BCL2L1	WikiPathways
Sumoylation by RanBP2 regulates transcriptional repression_Homo sapiens_f70a59a5-6195-11e5-8ac5-06603eb7f303	2	11	0.0160456	0.276087	-0.0907495	MDM2;PIAS1	NCINature		Selenoamino acid metabolism_Homo sapiens_R-HSA-2408522	45	111	0.000305364	0.0156409	-1.73231	RPL4;AHCY;RPL32;RPL10;RPL31;RPL12;RPLP1;RPLP0;RPL10A;PAPSS2;RPS4X;RPS16;RPS15A;RPS19;RPL18A;CBS;RARS;RPS3;RPL37;RPS2;RPL41;RPL21;RPS7;RPS8;RPS5;TXNRD1;RPL23;RPS6;GSR;RPL13A;RPL35A;MAT1A;INMT;GNMT;AIMP1;KARS;RPS29;CTH;RPL37A;RPL27;RPL26;IARS;RPL29;RPS21;RPS24	Reactome
Beta3 adrenergic receptor signaling pathway_Homo sapiens_P04379	2	11	0.0160456	0.18234	-0.57603	SNAP25;ADCY7	Panther		SREBF and miR33 in cholesterol and lipid homeostasis WP2011	11	16	0.000321283	0.00495846	-2.22735	SREBF1;PRKAA1;HMGCS1;SCD;FASN;HMGCR;PPARA;PPARGC1A;LDLR;MED15;SREBF2	WikiPathways
Metallothioneins bind metals_Homo sapiens_R-HSA-5661231	2	11	0.0160456	0.213096	0.274247	MT1A;MT1E	Reactome		Signaling by VEGF_Homo sapiens_R-HSA-194138	111	328	0.000321891	0.0156409	-2.27335	CYFIP2;NCKAP1;NCF4;CTNND1;PEBP1;FGF4;CDH5;FGF8;PSMD4;PPP2R1A;PSMD2;PSMD3;KDR;AKT1;FRS2;EREG;PSME3;MAPKAPK2;PSME4;PSME1;TRIB3;TLN1;RAF1;SPTBN5;PSMD11;SHC3;PXN;ITPR1;ITPR2;IQGAP1;PIK3R1;RASGRP1;RASGRP3;SPTA1;RAP1A;UBC;PLCG1;PSMF1;FGF23;SPTBN2;KL;JUP;PSPN;GRIN2D;FGF17;FGF16;IL5;GDNF;PTPRA;GRB2;CALM1;FGF10;NRP1;NRP2;ARRB1;SHB;DUSP16;SPRED3;SPRED1;RASGEF1A;PEA15;MLST8;RAC1;JAK2;JAK3;VAV3;FGB;FGA;DUSP5…	Reactome
Response to metal ions_Homo sapiens_R-HSA-5660526	2	11	0.0160456	0.213096	0.321275	MT1A;MT1E	Reactome		Protein processing in endoplasmic reticulum	62	165	0.000325754	0.0037094	-12.1529	ERO1B;HSP90AB1;UBE2D4;PRKCSH;UBE2D2;UBE2D3;UBE2D1;HERPUD1;SEC61A1;MAN1A1;SEC61B;CAPN1;SEC62;SEC13;HSP90AA1;SSR3;YOD1;UBE4B;RAD23A;DDOST;CKAP4;PDIA4;DNAJC3;DDIT3;ATF6;PRKN;RPN2;SAR1A;HSPA4L;SEL1L;DERL2;RRBP1;HSP90B1;ATXN3;GANAB;BAG1;DNAJC5G;BAK1;UGGT1;SEC23B;UBQLN4;EDEM3;HSPA8;SEC24B;HSPA5;HSPA1L;EDEM1;EDEM2;HSPA6;EIF2AK3;SYVN1;EIF2AK2;MARCH6;DNAJA1;NPLOC4;DNAJC10;HYOU1;CALR;SEC24D;SEC24C;HSPA1B;H…	KEGG
Defects in cobalamin (B12) metabolism_Homo sapiens_R-HSA-3296469	2	11	0.0160456	0.213096	0.587724	TCN2;MUT	Reactome		MAPK family signaling cascades_Homo sapiens_R-HSA-5683057	98	284	0.00032613	0.0156409	-2.31227	PEBP1;FGF4;CDC14B;CCND3;FGF8;PSMD4;PPP2R1A;MYC;PSMD2;PSMD3;IL6R;FRS2;EREG;PSME3;PSME4;PSME1;MAPKAPK5;TLN1;RAF1;IL6ST;SPTBN5;PSMD11;SHC3;IQGAP1;FOXO3;KALRN;RASGRP1;FOXO1;RASGRP3;SPTA1;RAP1A;UBC;PSMF1;FGF23;SPTBN2;KL;PSPN;GRIN2D;FGF17;FGF16;IL6;IL5;GDNF;AGO3;PTPRA;AGO4;AGO1;AGO2;GRB2;CALM1;FGF10;MIR34C;ARRB1;DUSP16;SPRED3;SPRED1;RASGEF1A;PEA15;RAC1;JAK2;JAK3;FGB;FGA;DUSP5;DUSP2;NCOA3;MMP2;FGG;PPP2R…	Reactome
Regulation of p38-alpha and p38-beta_Homo sapiens_3062ca15-6195-11e5-8ac5-06603eb7f303	3	30	0.0165099	0.276087	-0.88225	YES1;DUSP1;MAPK14	NCINature		Pancreatic cancer	33	75	0.0003273	0.0037094	-15.2313	RB1;CDKN1A;TGFA;PIK3R1;EGFR;RELA;IKBKB;CCND1;ERBB2;E2F1;E2F2;AKT1;MAPK1;RAC1;POLK;BAK1;RALGDS;SMAD2;TGFB2;TGFB1;SMAD3;STAT3;TGFBR1;DDB2;TGFBR2;VEGFA;RAD51;CDK6;PIK3CA;KRAS;RAF1;TP53;BCL2L1	KEGG
Downstream signaling of activated FGFR2_Homo sapiens_R-HSA-5654696	12	329	0.0169107	0.213356	-2.06298	GRIN2A;CREB1;PSMB5;PDPK1;DUSP1;PSME4;AGO2;MDM2;PIK3R2;ADCY7;TNRC6A;TNRC6B	Reactome		DAP12 interactions_Homo sapiens_R-HSA-2172127	120	359	0.000330576	0.0156409	-2.31377	PEBP1;FGF4;FGF8;PSMD4;PPP2R1A;GRAP2;PSMD2;PSMD3;AKT1;PIP4K2C;B2M;PRKCG;HLA-C;FRS2;EREG;ADCY9;PRKAR1A;PSME3;PSME4;PSME1;TRIB3;TLN1;RAF1;SPTBN5;PSMD11;SHC3;ITPR1;ITPR2;IQGAP1;FOXO4;PIK3R1;FOXO3;RASGRP1;FOXO1;RASGRP3;SPTA1;RAP1A;KLRK1;PRKAR2A;UBC;PLCG2;PLCG1;PSMF1;FGF23;SPTBN2;KL;SIGLEC16;KLRC2;PSPN;GRIN2D;FGF17;NR4A1;FGF16;IL5;GDNF;AGO3;PTPRA;AGO4;AGO1;AGO2;MDM2;GRB2;CALM1;FGF10;GSK3B;CDKN1A;CDKN1B…	Reactome
Downstream signaling of activated FGFR3_Homo sapiens_R-HSA-5654708	12	329	0.0169107	0.213356	-2.05534	GRIN2A;CREB1;PSMB5;PDPK1;DUSP1;PSME4;AGO2;MDM2;PIK3R2;ADCY7;TNRC6A;TNRC6B	Reactome		Androgen receptor signaling pathway WP138	38	90	0.000335386	0.00500916	-1.10955	RB1;GSK3B;CDKN1A;ROCK1;FHL2;PTEN;KLK3;BRCA1;PIK3R1;FOXO1;EGFR;RELA;SUMO1;CCND1;SIN3A;ZMIZ1;BAG1;RACK1;AKT1;FLNA;EP300;RAC1;PIAS4;CREBBP;SMAD3;UBE2I;NCOA3;STAT3;ETV5;RHOA;RUNX2;PIAS2;PIAS1;RHOB;SP1;MDM2;CALR;RAN	WikiPathways
Downstream signaling of activated FGFR4_Homo sapiens_R-HSA-5654716	12	329	0.0169107	0.213356	-2.04496	GRIN2A;CREB1;PSMB5;PDPK1;DUSP1;PSME4;AGO2;MDM2;PIK3R2;ADCY7;TNRC6A;TNRC6B	Reactome		Signaling by FGFR_Homo sapiens_R-HSA-190236	122	366	0.000335906	0.0156409	-2.37132	PEBP1;FGFRL1;FGF4;FGF8;PSMD4;PPP2R1A;PSMD2;PSMD3;AKT1;PIP4K2C;PRKCG;RBFOX2;FRS2;EREG;ADCY9;PRKAR1A;PSME3;PSME4;PSME1;TRIB3;TLN1;RAF1;SPTBN5;PSMD11;SHC3;ITPR1;ITPR2;IQGAP1;FOXO4;PIK3R1;FOXO3;RASGRP1;FOXO1;RASGRP3;SPTA1;RAP1A;PRKAR2A;UBC;PLCG1;PSMF1;FGF23;SPTBN2;KL;PSPN;GRIN2D;FGF17;NR4A1;FGF16;IL5;GDNF;AGO3;PTPRA;AGO4;HNRNPF;AGO1;AGO2;MDM2;GRB2;CALM1;FGF10;GSK3B;CDKN1A;CDKN1B;PTEN;ARRB1;DUSP16;SPR…	Reactome
Peroxisome	5	83	0.0171949	0.35307	-10.9862	MVK;AMACR;SCP2;PEX3;SOD2	KEGG		TP53 Regulates Metabolic Genes_Homo sapiens_R-HSA-5628897	36	84	0.000336137	0.0156409	-1.72984	YWHAE;COX19;PRKAA1;GLS2;TACO1;PTEN;COX5A;COX7C;GLS;SESN3;SESN1;SESN2;MLST8;AKT1;SFN;YWHAH;COX8A;GPX2;G6PD;TXNRD1;GSR;TSC1;YWHAZ;LRPPRC;COX6B1;TNRC6C;COX7A2L;AGO3;AGO4;AGO1;RRAGD;DDIT4;AGO2;TP53;TNRC6A;COX20	Reactome
Signalling by NGF_Homo sapiens_R-HSA-166520	15	450	0.017271	0.213372	-1.95028	VAV3;PLEKHG2;PDPK1;DUSP1;PIK3R2;MAPK14;ADCY7;GRIN2A;CREB1;PSMB5;PSME4;AGO2;MDM2;TNRC6A;TNRC6B	Reactome		Role of ERBB2 in Signal Transduction and Oncology_Homo sapiens_h_her2Pathway	16	28	0.000337726	0.0113862	-1.54323	STAT3;PIK3R1;ESR1;EGFR;LRPPRC;IL6;PIK3CA;ERBB2;AKT1;EP300;MAPK1;GRB2;RAF1;JAK2;JAK3;IL6R	BioCarta
RANKL/RANK (Receptor activator of NFKB (ligand)) Signaling Pathway WP2018	4	55	0.0172889	0.19686	-1.71492	STAT1;FHL2;PIK3R2;MAPK14	WikiPathways		Transmembrane transport of small molecules_Homo sapiens_R-HSA-382551	187	594	0.000361894	0.0163291	-1.87663	SLC35B3;STEAP3;SLC27A1;ATP8A2;NUP188;ATP8A1;AQP6;SLC4A2;AQP5;ABCA12;SLC4A4;NIPAL1;NIPAL2;NIPAL3;BSG;SLC39A7;SLC12A6;ATP6V1E1;SLC39A2;SLC12A7;SLC39A1;SLC30A7;SLC34A2;ABCG8;SLC38A1;ATP6V0E1;NUP210;SLC30A2;SLC11A2;SLC6A12;ATP11C;ATP11B;ATP1B3;ATP1B2;TRPC4AP;RUNX1;ADCY9;SCNN1D;SLC9A7;PRKAR1A;SLC27A6;NUP98;RAF1;ATP6V0D2;ABCG4;CFTR;ABCG2;POM121;NUP205;SLC26A2;TTYH3;TTYH2;SLC22A2;SLC1A1;SLC1A4;ABCB9;SLC…	Reactome
Downstream signaling of activated FGFR1_Homo sapiens_R-HSA-5654687	12	332	0.0180205	0.213372	-2.03978	GRIN2A;CREB1;PSMB5;PDPK1;DUSP1;PSME4;AGO2;MDM2;PIK3R2;ADCY7;TNRC6A;TNRC6B	Reactome		Heart Development WP1591	22	44	0.00037036	0.00535864	-1.73192	FOXC1;BMPR2;NOTCH1;SRF;NFATC3;VEGFC;NFATC1;TBX5;TBX2;VEGFA;BMP2;SHH;FGF8;HEY1;HAND2;BHLHE40;HEY2;SMYD1;MAPK1;NKX2-5;FOXA2;FGF10	WikiPathways
Signaling by FGFR4_Homo sapiens_R-HSA-5654743	12	332	0.0180205	0.213372	-2.03742	GRIN2A;CREB1;PSMB5;PDPK1;DUSP1;PSME4;AGO2;MDM2;PIK3R2;ADCY7;TNRC6A;TNRC6B	Reactome		EGF receptor signaling pathway_Homo sapiens_P00018	44	109	0.000395651	0.0211673	-1.6694	YWHAE;SHC3;PEBP1;TGFA;PIK3C2A;AREG;EGFR;PIK3C2B;PPP2CA;PEBP4;ERBB2;PLCG2;AKT1;MAPK1;SFN;STAT6;PLCG1;RAC1;YWHAH;MAP3K2;PRKCG;STAT5B;RASA4B;STAT2;STAT3;SPRY4;DAB2IP;GAB1;PPP2R5A;GAB3;GAB2;NRG2;MAPK14;YWHAZ;EREG;MRAS;PIK3CA;PRKD3;RASA1;RASA2;SPRY1;RAF1;SOS2;HBEGF	Panther
Viral Acute Myocarditis WP4298	5	84	0.0180213	0.19686	-1.44073	CREB1;STAT1;KRT8;CD55;BCL2L1	WikiPathways		Signaling by FGFR2_Homo sapiens_R-HSA-5654738	120	361	0.00042213	0.0182882	-2.35876	PEBP1;FGF4;FGF8;PSMD4;PPP2R1A;PSMD2;PSMD3;AKT1;PIP4K2C;PRKCG;RBFOX2;FRS2;EREG;ADCY9;PRKAR1A;PSME3;PSME4;PSME1;TRIB3;TLN1;RAF1;SPTBN5;PSMD11;SHC3;ITPR1;ITPR2;IQGAP1;FOXO4;PIK3R1;FOXO3;RASGRP1;FOXO1;RASGRP3;SPTA1;RAP1A;PRKAR2A;UBC;PLCG1;PSMF1;FGF23;SPTBN2;KL;PSPN;GRIN2D;FGF17;NR4A1;FGF16;IL5;GDNF;AGO3;PTPRA;AGO4;HNRNPF;AGO1;AGO2;MDM2;GRB2;CALM1;FGF10;GSK3B;CDKN1A;CDKN1B;PTEN;ARRB1;DUSP16;SPRED3;PTB…	Reactome
FGFR1 mutant receptor activation_Homo sapiens_R-HSA-1839124	3	31	0.0180394	0.213372	-1.0271	BAG4;STAT1;MYO18A	Reactome		Control of skeletal myogenesis by HDAC and calcium/calmodulin-dependent kinase (CaMK)_Homo sapiens_h_hdacPathway	13	21	0.000423957	0.0125067	-1.01773	MEF2A;HDAC5;CREBBP;NFATC1;PIK3R1;MAPK14;PIK3CA;MYOD1;AKT1;EP300;AVP;MEF2D;YWHAH	BioCarta
Signaling by FGFR3_Homo sapiens_R-HSA-5654741	12	333	0.0184023	0.214316	-2.02876	GRIN2A;CREB1;PSMB5;PDPK1;DUSP1;PSME4;AGO2;MDM2;PIK3R2;ADCY7;TNRC6A;TNRC6B	Reactome		B Cell Receptor Signaling Pathway WP23	40	97	0.000426291	0.00598099	-0.873076	ATF2;GSK3B;CAMK2A;BCL10;PIK3R1;ETS1;ELK1;FOXO1;MALT1;RELA;CRKL;RASGRP3;IKBKB;CD79A;MYC;SH3BP2;PLCG2;AKT1;MAPK1;PLCG1;RAC1;MEF2D;MAP3K7;MAPK4;GTF2I;SYK;NFATC3;GAB1;GAB2;MAPK14;LAT2;NFKBIA;BCL6;LCK;RAPGEF1;REL;GRB2;RAF1;CRK;CD22	WikiPathways
Thyroid hormone signaling pathway	6	116	0.0187722	0.35307	-40.8587	PDPK1;STAT1;RCAN2;MDM2;PIK3R2;ACTG1	KEGG		Hippo signaling pathway	60	160	0.000427981	0.00467722	-0.896276	YWHAE;GSK3B;BMPR2;WNT2B;WWC1;ITGB2;PPP2R2A;FZD10;LIMD1;AREG;ACTB;AMOT;ACTG1;SOX2;CCND3;CCND2;CCND1;PPP2R1A;MYC;RASSF6;TEAD2;YWHAH;WNT9B;AXIN1;WNT9A;CSNK1E;YWHAZ;TGFBR1;FRMD1;TGFBR2;LATS1;PARD3;BIRC5;LLGL1;LLGL2;CRB2;PPP2CA;PARD6B;DVL2;WNT3;FZD1;SMAD2;WWTR1;WNT10B;TCF7L2;TGFB2;TGFB1;SMAD3;FZD2;WNT7B;FZD8;GDF5;GDF7;MOB1B;BMP2;DLG2;DLG3;DCHS2;ID2;NF2	KEGG
NGF signalling via TRKA from the plasma membrane_Homo sapiens_R-HSA-187037	13	374	0.0189276	0.217094	-1.98845	PDPK1;DUSP1;PIK3R2;MAPK14;ADCY7;GRIN2A;CREB1;PSMB5;PSME4;AGO2;MDM2;TNRC6A;TNRC6B	Reactome		VEGFA-VEGFR2 Pathway_Homo sapiens_R-HSA-4420097	108	320	0.000429877	0.0182882	-2.22425	CYFIP2;NCKAP1;NCF4;CTNND1;PEBP1;FGF4;CDH5;FGF8;PSMD4;PPP2R1A;PSMD2;PSMD3;KDR;AKT1;FRS2;EREG;PSME3;MAPKAPK2;PSME4;PSME1;TRIB3;TLN1;RAF1;SPTBN5;PSMD11;SHC3;PXN;ITPR1;ITPR2;IQGAP1;PIK3R1;RASGRP1;RASGRP3;SPTA1;RAP1A;UBC;PLCG1;PSMF1;FGF23;SPTBN2;KL;JUP;PSPN;GRIN2D;FGF17;FGF16;IL5;GDNF;PTPRA;GRB2;CALM1;FGF10;ARRB1;SHB;DUSP16;SPRED3;SPRED1;RASGEF1A;PEA15;MLST8;RAC1;JAK2;JAK3;VAV3;FGB;FGA;DUSP5;DUSP2;HSP…	Reactome
IL-10 Anti-inflammatory Signaling Pathway WP4495	2	12	0.0190273	0.19686	-3.13722	STAT1;STAT2	WikiPathways		C-MYB transcription factor network_Homo sapiens_61020228-618e-11e5-8ac5-06603eb7f303	35	82	0.000443063	0.00574321	-0.992333	CDKN1A;COPA;CEBPB;SLC25A3;CDKN1B;IQGAP1;PTGS2;NLK;ETS1;GATA1;MAT2A;CCND1;SIN3A;MYC;TOM1;PIM1;EP300;MAP3K7;HSPA8;CREBBP;UBE2I;CBX4;PAX5;LYZ;SKI;CCNA1;CDK6;COL1A2;SP1;MYOD1;KIT;TFEC;MCM4;KRAS;TAB1	NCINature
Bile Acids synthesis and enterohepatic circulation WP4389	2	12	0.0190273	0.19686	-3.01532	FXR1;ABCG8	WikiPathways		E-cadherin signaling in the nascent adherens junction_Homo sapiens_aef0d8c2-6191-11e5-8ac5-06603eb7f303	20	39	0.000443919	0.00574321	-0.742711	CYFIP2;NCKAP1;CSNK2A1;JUP;CTNND1;IQGAP1;PIK3R1;RHOA;ENAH;TJP1;TIAM1;RAP1A;PIK3CA;CTTN;CCND1;RAPGEF1;AKT1;RAC1;WASF2;CRK	NCINature
Signaling by FGFR1_Homo sapiens_R-HSA-5654736	12	336	0.0195842	0.221272	-2.00697	GRIN2A;CREB1;PSMB5;PDPK1;DUSP1;PSME4;AGO2;MDM2;PIK3R2;ADCY7;TNRC6A;TNRC6B	Reactome		Neurotrophin signaling pathway	47	119	0.000459936	0.00485312	-13.0012	SHC4;YWHAE;GSK3B;SHC3;CALML5;CALML6;CAMK2A;CALML4;PIK3R1;FOXO3;RELA;CRKL;IKBKB;RPS6KA6;RPS6KA5;RAP1A;IRAK2;ARHGDIA;RPS6KA2;NTF3;PLCG2;AKT1;MAPK1;PLCG1;RAC1;SH2B3;MAP2K5;NGFR;NTRK2;GAB1;MATK;FRS2;MAPK14;RHOA;NFKBIA;PIK3CA;TRAF6;MAPKAPK2;RAPGEF1;KRAS;CALM3;GRB2;RAF1;CALM1;CRK;SOS2;TP53	KEGG
Transcriptional misregulation in cancer	8	186	0.019987	0.35307	-2.26714	NR4A3;HIST1H3A;FUS;MDM2;REL;SIX1;MLLT1;BCL2L1	KEGG		DNA Damage Response (only ATM dependent) WP710	44	110	0.000499575	0.00680303	-0.882131	GSK3B;CDKN1A;WNT2B;CDKN1B;PTEN;HMGB1;PIK3R1;PIK3C2A;FOXO3;PIK3C2B;CCND3;FRAT1;BCL2L11;CCND2;CCND1;MYC;ERBB2;DVL2;AKT1;MAPK1;PMAIP1;RAC1;BAK1;MAP3K7;LDLR;WNT3;WNT10B;TCF7L2;TGFB1;SMAD3;BIK;WNT7B;AXIN1;SOD2;RHOA;RBL2;PIK3CA;BCL6;CCNG2;MDM2;KRAS;GRB2;SOS2;TP53	WikiPathways
Retinoblastoma Gene in Cancer WP2446	5	87	0.0206566	0.202164	-1.41758	CDK6;RBBP4;PRIM1;MDM2;HMGB1	WikiPathways		Cellular Senescence_Homo sapiens_R-HSA-2559583	60	161	0.000515861	0.0205145	-1.9528	RB1;CDKN1A;CDKN1B;CXCL8;UBE2D1;ETS1;CDC23;RPS6KA2;HIST1H1E;HIST1H1C;KDM6B;H2AFX;HIST1H2AJ;FOS;TERF1;IL1A;CCNA1;TFDP1;HIST2H3A;CCNE2;MAPKAPK2;MAPKAPK5;HIST1H2BH;TNIK;HIST1H2BB;TP53;ASF1A;HIST1H2BD;CEBPB;ANAPC16;HIST1H2BJ;HIST1H2BK;RELA;FZR1;RBBP4;UBC;UBN1;E2F1;EP400;E2F2;MAPK1;CBX8;CBX6;CBX4;STAT3;H3F3A;HMGA1;HMGA2;MAPK14;TNRC6C;IL6;RAD50;CDK6;AGO3;SP1;AGO4;AGO1;MDM2;TNRC6A;EZH2	Reactome
Cell Cycle, Mitotic_Homo sapiens_R-HSA-69278	15	462	0.0212998	0.237117	-1.87011	CEP135;NUP188;CSNK2A1;RCC2;PRIM1;RAB1B;ARPP19;LMNB1;PPP1CB;ORC4;CDK6;HIST1H3A;PSMB5;RBBP4;PSME4	Reactome		Signaling events mediated by HDAC Class II_Homo sapiens_a1da5607-6195-11e5-8ac5-06603eb7f303	18	34	0.000517154	0.00618886	-0.36214	HDAC4;YWHAE;HDAC5;HSP90AA1;UBE2I;SRF;NR3C1;RANGAP1;GATA1;ESR1;HDAC6;TUBA1B;TUBB2A;SUMO1;BCL6;GNB1;BCOR;RAN	NCINature
EPO signaling pathway_Homo sapiens_20fe3c0e-6192-11e5-8ac5-06603eb7f303	3	33	0.021327	0.276087	-1.02071	STAT1;MAPK14;BCL2L1	NCINature		Signaling by WNT in cancer_Homo sapiens_R-HSA-4791275	18	34	0.000517154	0.0205145	-1.62553	AMER1;RNF43;GSK3B;TCF7L2;TNKS;CSNK1A1;KREMEN1;AXIN1;LRP5;FZD8;PPP2R5A;DKK1;DKK2;LRP6;PPP2CA;DKK4;TNKS2;PPP2R1A	Reactome
Prion disease pathway WP3995	3	33	0.021327	0.202164	-1.84753	CREB1;HSPA5;EBF1	WikiPathways		Signaling of Hepatocyte Growth Factor Receptor WP313	18	34	0.000517154	0.0068412	-2.40637	STAT3;PXN;ITGA1;GAB1;PTEN;FOS;ELK1;CRKL;RAP1A;PIK3CA;RASA1;RAPGEF1;PTK2B;MAPK1;GRB2;RAF1;MET;CRK	WikiPathways
AMPK signaling pathway	6	120	0.0217851	0.35307	-11.0992	CREB1;PDPK1;HNF4A;PRKAG1;PIK3R2;PCK1	KEGG		Sudden Infant Death Syndrome (SIDS) Susceptibility Pathways WP706	59	158	0.000538698	0.00692825	-0.688212	CHRM2;YWHAE;RYR2;THRB;CXCL8;ECE1;RORA;NR3C1;SLC6A4;SOX2;MECP2;EP300;IL6R;YWHAH;KCNH2;CHRNB4;SSTR1;POU3F2;YWHAZ;POU5F1;IL1A;ADCYAP1;PRKAR1A;NOS1AP;AVP;ALDOA;GAPDH;DLX2;CEBPB;ADCYAP1R1;CHRNA7;MAZ;CHAT;HSPD1;HSP90B1;DEAF1;MAP2;PRKAR2A;SCN3B;PPARGC1A;GABRA1;NTRK2;CREBBP;NFYA;MBD1;HTR1A;GCK;ESR2;VEGFA;IL6;REST;TF;TLX3;SP1;PAH;BHLHE40;NANOG;CHRFAM7A;TCF3	WikiPathways
FGF signaling pathway_Homo sapiens_98ed0df6-6192-11e5-8ac5-06603eb7f303	4	59	0.0218221	0.276087	-1.15452	PDPK1;STAT1;CTNND1;MAPK14	NCINature		LPA receptor mediated events_Homo sapiens_4b994cde-6194-11e5-8ac5-06603eb7f303	29	65	0.000556751	0.00618886	-1.08347	GSK3B;CXCL8;PXN;PIK3R1;ADCY7;GNAI1;EGFR;ADCY6;RELA;GNAI2;SLC9A3R2;GNA14;GNA12;AKT1;PTK2B;PLCG1;RAC1;MMP2;GAB1;FOS;RHOA;NFKBIA;TIAM1;IL6;ADCY9;GNB1;ARHGEF1;CRK;HBEGF	NCINature
Coregulation of Androgen receptor activity_Homo sapiens_27e0e369-6191-11e5-8ac5-06603eb7f303	4	59	0.0218221	0.276087	-1.06351	VAV3;CDK6;FHL2;PIAS1	NCINature		Downstream signaling of activated FGFR2_Homo sapiens_R-HSA-5654696	110	329	0.000564411	0.0205145	-2.2531	PEBP1;FGF4;FGF8;PSMD4;PPP2R1A;PSMD2;PSMD3;AKT1;PIP4K2C;PRKCG;FRS2;EREG;ADCY9;PRKAR1A;PSME3;PSME4;PSME1;TRIB3;TLN1;RAF1;SPTBN5;PSMD11;SHC3;ITPR1;ITPR2;IQGAP1;FOXO4;PIK3R1;FOXO3;RASGRP1;FOXO1;RASGRP3;SPTA1;RAP1A;PRKAR2A;UBC;PLCG1;PSMF1;FGF23;SPTBN2;KL;PSPN;GRIN2D;FGF17;NR4A1;FGF16;IL5;GDNF;AGO3;PTPRA;AGO4;AGO1;AGO2;MDM2;GRB2;CALM1;FGF10;GSK3B;CDKN1A;CDKN1B;PTEN;ARRB1;DUSP16;SPRED3;SPRED1;RASGEF1A;P…	Reactome
Erythropoietin mediated neuroprotection through NF-kB_Homo sapiens_h_eponfkbPathway	2	13	0.0222218	0.377297	-0.728499	CREB1;SOD2	BioCarta		Downstream signaling of activated FGFR3_Homo sapiens_R-HSA-5654708	110	329	0.000564411	0.0205145	-2.24559	PEBP1;FGF4;FGF8;PSMD4;PPP2R1A;PSMD2;PSMD3;AKT1;PIP4K2C;PRKCG;FRS2;EREG;ADCY9;PRKAR1A;PSME3;PSME4;PSME1;TRIB3;TLN1;RAF1;SPTBN5;PSMD11;SHC3;ITPR1;ITPR2;IQGAP1;FOXO4;PIK3R1;FOXO3;RASGRP1;FOXO1;RASGRP3;SPTA1;RAP1A;PRKAR2A;UBC;PLCG1;PSMF1;FGF23;SPTBN2;KL;PSPN;GRIN2D;FGF17;NR4A1;FGF16;IL5;GDNF;AGO3;PTPRA;AGO4;AGO1;AGO2;MDM2;GRB2;CALM1;FGF10;GSK3B;CDKN1A;CDKN1B;PTEN;ARRB1;DUSP16;SPRED3;SPRED1;RASGEF1A;P…	Reactome
alpha-linolenic (omega3) and linoleic (omega6) acid metabolism_Homo sapiens_R-HSA-2046104	2	13	0.0222218	0.240312	0.601911	SCP2;FADS1	Reactome		Downstream signaling of activated FGFR4_Homo sapiens_R-HSA-5654716	110	329	0.000564411	0.0205145	-2.23517	PEBP1;FGF4;FGF8;PSMD4;PPP2R1A;PSMD2;PSMD3;AKT1;PIP4K2C;PRKCG;FRS2;EREG;ADCY9;PRKAR1A;PSME3;PSME4;PSME1;TRIB3;TLN1;RAF1;SPTBN5;PSMD11;SHC3;ITPR1;ITPR2;IQGAP1;FOXO4;PIK3R1;FOXO3;RASGRP1;FOXO1;RASGRP3;SPTA1;RAP1A;PRKAR2A;UBC;PLCG1;PSMF1;FGF23;SPTBN2;KL;PSPN;GRIN2D;FGF17;NR4A1;FGF16;IL5;GDNF;AGO3;PTPRA;AGO4;AGO1;AGO2;MDM2;GRB2;CALM1;FGF10;GSK3B;CDKN1A;CDKN1B;PTEN;ARRB1;DUSP16;SPRED3;SPRED1;RASGEF1A;P…	Reactome
alpha-linolenic acid (ALA) metabolism_Homo sapiens_R-HSA-2046106	2	13	0.0222218	0.240312	0.642524	SCP2;FADS1	Reactome		Innate Immune System_Homo sapiens_R-HSA-168249	245	807	0.000564872	0.0205145	-2.06898	CYFIP2;ATF2;NCKAP1;WIPF2;ELK1;ACTB;RPS6KA5;PSMD4;PPP2R1A;PSMD2;RPS6KA2;PSMD3;AKT1;PIP4K2C;B2M;MEF2A;PRKCG;HLA-C;FRS2;ATG12;EREG;SIGIRR;ADCY9;RNF125;PRKAR1A;PSME3;PSME4;PSME1;TXNIP;TRIB3;TLN1;CFB;SPTBN5;TXK;CFI;BCL10;IQGAP1;PIK3R1;C2;C3;PPP3R1;KLRK1;PRKAR2A;PLCG2;CD14;PLCG1;PSMF1;SPTBN2;SIGLEC16;CREBBP;XRCC6;DEFB104A;NFATC3;NFATC1;GRIN2D;CYLD;AGO3;AGO4;AGO1;AGO2;GRB2;CALM1;CDKN1A;DEFB105A;CDKN1B;A…	Reactome
Vitamin B12 Disorders WP4271	2	13	0.0222218	0.202164	-2.17386	TCN2;MUT	WikiPathways		Signaling events mediated by VEGFR1 and VEGFR2_Homo sapiens_d6f6ae1f-6195-11e5-8ac5-06603eb7f303	30	68	0.00056806	0.00618886	-0.920715	ARF1;PRKAA1;HSP90AB1;ROCK1;PXN;PTPRJ;IQGAP1;PIK3R1;SHB;AKAP1;CDH5;VTN;KDR;GRB10;AKT1;PTK2B;MAPK1;PLCG1;HSP90AA1;NOS3;GAB1;MAPK14;RHOA;DNM2;VEGFA;PIK3CA;MAPKAPK2;GRB2;RAF1;CALM1	NCINature
Regulation of TP53 Activity through Phosphorylation_Homo sapiens_R-HSA-6804756	5	89	0.0225462	0.240387	-1.31616	CSNK2A1;TAF13;MDM2;PRKAG1;MAPK14	Reactome		Exercise-induced Circadian Regulation WP410	23	48	0.000598479	0.00748908	-1.66305	NCKAP1;HSPA8;DAZAP2;CEBPB;BTG1;GFRA1;TOB1;QKI;ETV6;ARNTL;HERPUD1;PER2;DNAJA1;PER1;HLA-DMA;PSMA4;SUMO1;PPP1R3C;TUBB3;CRY2;KLF9;CRY1;EIF4G2	WikiPathways
Pancreatic adenocarcinoma pathway WP4263	5	89	0.0225462	0.202164	-1.3072	CDK6;STAT1;PIK3R2;PAK5;BCL2L1	WikiPathways		Signaling by FGFR3_Homo sapiens_R-HSA-5654741	111	333	0.000605182	0.0214552	-2.24703	PEBP1;FGF4;FGF8;PSMD4;PPP2R1A;PSMD2;PSMD3;AKT1;PIP4K2C;PRKCG;FRS2;EREG;ADCY9;PRKAR1A;PSME3;PSME4;PSME1;TRIB3;TLN1;RAF1;SPTBN5;PSMD11;SHC3;ITPR1;ITPR2;IQGAP1;FOXO4;PIK3R1;FOXO3;RASGRP1;FOXO1;RASGRP3;SPTA1;RAP1A;PRKAR2A;UBC;PLCG1;PSMF1;FGF23;SPTBN2;KL;PSPN;GRIN2D;FGF17;NR4A1;FGF16;IL5;GDNF;AGO3;PTPRA;AGO4;AGO1;AGO2;MDM2;GRB2;CALM1;FGF10;GSK3B;CDKN1A;CDKN1B;PTEN;ARRB1;DUSP16;SPRED3;SPRED1;RASGEF1A;P…	Reactome
PI Metabolism_Homo sapiens_R-HSA-1483255	4	60	0.0230582	0.242431	-1.2194	ARF1;GDE1;GDPD1;PIK3R2	Reactome		Wnt Signaling Pathway and Pluripotency WP399	41	102	0.000678852	0.00827127	-0.939743	GSK3B;WNT2B;LRRK2;CTNND1;LRP5;PPP2R2A;FZD10;NLK;LRP6;PPP2CA;SOX2;PTPA;CCND3;FRAT1;CCND2;CCND1;PPP2R1A;MYC;DVL2;EP300;MAP3K7;LDLR;WNT3;FZD1;PRKCG;FOXD3;WNT10B;TCF7L2;CREBBP;FZD2;NFYA;WNT7B;ESRRB;WNT9B;AXIN1;FZD8;CSNK1E;RHOA;POU5F1;NANOG;TP53	WikiPathways
Insulin/IGF pathway-protein kinase B signaling cascade_Homo sapiens_P00033	3	34	0.0230854	0.18234	-0.887896	PDPK1;MDM2;PIK3R2	Panther		N-glycan trimming in the ER and Calnexin/Calreticulin cycle_Homo sapiens_R-HSA-532668	11	17	0.000701636	0.0240241	-1.14303	EDEM3;GANAB;PRKCSH;EDEM1;EDEM2;SEL1L;SYVN1;MLEC;DERL2;CALR;UGGT1	Reactome
Integrin signalling pathway_Homo sapiens_P00034	7	156	0.0233678	0.18234	-1.30349	COL1A1;ARF1;PIK3R2;ITGA5;MAPK6;ACTG1;ARF6	Panther		Canonical and Non-Canonical TGF-B signaling WP3874	11	17	0.000701636	0.00832968	-2.22308	SMAD2;TGFB1;BMPR2;SMAD3;BMP1;LOX;LOXL4;MAPK14;TGFBR1;LOXL1;TGFBR2	WikiPathways
Post NMDA receptor activation events_Homo sapiens_R-HSA-438064	3	35	0.0249202	0.258419	-1.09335	GRIN2A;CREB1;PDPK1	Reactome		Formation of a pool of free 40S subunits_Homo sapiens_R-HSA-72689	39	96	0.000709913	0.0240241	-1.59632	RPL4;RPL32;RPL10;RPL31;RPL12;RPLP1;RPLP0;RPL10A;RPS4X;RPS16;RPS15A;RPS19;RPL18A;RPS3;RPL37;RPS2;RPL41;RPL21;RPS7;RPS8;EIF1AX;RPS5;RPL23;RPS6;RPL13A;RPL35A;EIF3M;RPS29;EIF3L;RPL37A;EIF3H;RPL27;EIF3E;EIF3F;RPL26;RPL29;RPS21;RPS24;EIF3B	Reactome
Platelet activation	6	124	0.0251088	0.35307	-24.0603	PPP1CB;COL1A1;PIK3R2;MAPK14;ADCY7;ACTG1	KEGG		Beta3 integrin cell surface interactions_Homo sapiens_c2800165-618d-11e5-8ac5-06603eb7f303	21	43	0.000746981	0.00702225	-0.409803	FGB;FGA;FGG;TNC;PLAUR;LAMB1;HMGB1;F11R;L1CAM;CYR61;TGFBR2;VEGFA;VTN;COL1A2;COL4A1;COL4A4;KDR;SPP1;COL4A5;SDC1;TGFBI	NCINature
Sumoylation by RanBP2 Regulates Transcriptional Repression_Homo sapiens_h_ranbp2Pathway	2	14	0.0256202	0.377297	-0.589016	MDM2;PIAS1	BioCarta		Acute myeloid leukemia	29	66	0.000755203	0.00770307	-67.8712	BCL2A1;FLT3;PIK3R1;RELA;IKBKB;CCND1;MYC;EIF4EBP1;PIM1;AKT1;MAPK1;CD14;RUNX1T1;STAT5B;TCF7L2;JUP;ZBTB16;STAT3;PML;DUSP6;RUNX1;PER2;CCNA1;PIK3CA;KIT;KRAS;GRB2;RAF1;SOS2	KEGG
JAK/STAT signaling pathway_Homo sapiens_P00038	2	14	0.0256202	0.18234	0.867492	STAT1;PIAS1	Panther		HIF-1-alpha transcription factor network_Homo sapiens_20ef2b81-6193-11e5-8ac5-06603eb7f303	29	66	0.000755203	0.00702225	-0.588276	CITED2;ITGB2;SLC2A1;BHLHE41;CXCR4;FURIN;RORA;ETS1;NDRG1;LDHA;TERT;PGK1;AKT1;HMOX1;EP300;EGLN1;CREBBP;SMAD3;ARNT;FOS;GCK;VEGFA;TF;PKM;SP1;ID2;BHLHE40;ALDOA;ABCG2	NCINature
Regulation of IFNG signaling_Homo sapiens_R-HSA-877312	2	14	0.0256202	0.258593	0.247629	STAT1;PIAS1	Reactome		AGE/RAGE pathway WP2324	29	66	0.000755203	0.00850541	-1.6836	ATF2;ROCK1;FOXO4;FOXO1;EGFR;RELA;IKBKB;AKT1;MAPK1;RAC1;JAK2;SMAD2;STAT5B;SMAD3;NOS3;MMP2;STAT3;MSN;INHBB;MAPK14;DDOST;TIRAP;RHOA;NFKBIA;MMP14;SP1;RAF1;EZR;MYD88	WikiPathways
SUMOylation of transcription factors_Homo sapiens_R-HSA-3232118	2	14	0.0256202	0.258593	0.544062	MDM2;PIAS1	Reactome		Primary Focal Segmental Glomerulosclerosis FSGS WP2572	31	72	0.000768896	0.00850541	-1.00635	SCARB2;CDKN1C;LAMA5;CDKN1A;NOTCH1;CDKN1B;CD151;ITGB4;LRP5;MKI67;CLDN1;LRP6;VTN;AKT1;PLCE1;PLCG1;TGFB1;ITGA3;PLAUR;ACTN4;DKK1;PAX2;NPHS2;WT1;COL4A4;COL4A5;MYH9;IRF6;TLN1;TLR4;LIMS1	WikiPathways
Trk receptor signaling mediated by PI3K and PLC-gamma_Homo sapiens_4037def0-6196-11e5-8ac5-06603eb7f303	3	36	0.0268313	0.276087	-0.968365	CREB1;TRPC3;PDPK1	NCINature		Mesodermal Commitment Pathway WP2857	55	147	0.000771549	0.00850541	-0.845637	RARG;BMPR2;CRTC1;ELK4;SOX2;FGF8;SOX17;CCND1;SESN1;DNMT3B;DIP2A;JARID2;JAK2;TEAD2;ACVR1;VAV3;ZNF281;SLC2A12;AXIN1;ARID5B;PAX6;DKK1;POU5F1;PIAS1;LATS1;PRKAR1A;MTF2;WDFY2;AHDC1;MACF1;FOXC1;SRF;HTT;NLK;DLL1;ACACA;PPP2CA;C6ORF201;WNT3;SMAD2;SMAD3;ATP8B2;FZD8;HMGA2;ZIC5;KLF4;ZFHX4;ACVR2B;TRERF1;EXT2;BHLHE40;SNAI1;CCDC6;NANOG;FOXA2	WikiPathways
RNA Polymerase III Transcription Initiation_Homo sapiens_R-HSA-76046	3	36	0.0268313	0.267254	-0.929952	POLR3A;GTF3C6;POLR3F	Reactome		Signaling by the B Cell Receptor (BCR)_Homo sapiens_R-HSA-983705	81	233	0.00079475	0.0257751	-2.082	GSK3B;CDKN1A;CDKN1B;SH3KBP1;PTEN;FGF4;IKBKB;FGF8;PSMD4;PPP2R1A;PSMD2;PSMD3;MLST8;IGLC3;AKT1;IGLC1;PIP4K2C;IGLC2;MAP3K7;SYK;TRPC1;GAB1;PPP2R5A;FRS2;NRG2;EREG;PSMA4;PIK3CA;LCK;PSME3;KIT;PSME4;PSME1;TRIB3;HBEGF;PSMD11;ITPR1;ITPR2;BCL10;FOXO4;PIK3R1;FOXO3;RASGRP1;PSMA7;FOXO1;EGFR;MALT1;RELA;RASGRP3;PPP2CA;CD79A;UBC;ERBB2;PLCG2;MAPK1;RICTOR;PLCG1;PSMF1;FGF23;KL;IGLC7;TRAT1;PSMB9;FGF17;TNRC6C;NFKBIA;NR…	Reactome
mRNA Processing WP411	6	126	0.0268908	0.227929	-0.832888	SF3B3;CELF1;FUS;SNRPE;PRPF40A;SRSF7	WikiPathways		PDGFR-alpha signaling pathway_Homo sapiens_c66cc833-6194-11e5-8ac5-06603eb7f303	13	22	0.00079643	0.00702225	0.618032	CSNK2A1;SRF;FOS;PIK3R1;SHB;ELK1;CRKL;PIK3CA;IFNG;RAPGEF1;GRB2;PLCG1;CRK	NCINature
LncRNA involvement in canonical Wnt signaling and colorectal cancer WP4258	5	94	0.0277494	0.227929	-1.15355	WNT2B;CDK6;SOX17;CSNK2A1;CTBP1	WikiPathways		Presenilin action in Notch and Wnt signaling_Homo sapiens_f51de83a-6194-11e5-8ac5-06603eb7f303	22	46	0.000807701	0.00702225	-0.344174	FZD1;PSENEN;GSK3B;CREBBP;NOTCH1;CSNK2A1;CSNK1A1;AXIN1;DTX1;FOS;NLK;DLL1;DKK1;DKK2;LRP6;FRAT1;CCND1;WIF1;MYC;MAPK1;TAB1;MAP3K7	NCINature
JAK-STAT signaling pathway	7	162	0.0279615	0.35307	-1.44996	STAT1;STAT2;IL20RB;PIK3R2;OSMR;BCL2L1;PIAS1	KEGG		Downstream signaling of activated FGFR1_Homo sapiens_R-HSA-5654687	110	332	0.000813587	0.0257751	-2.19132	PEBP1;FGF4;FGF8;PSMD4;PPP2R1A;PSMD2;PSMD3;AKT1;PIP4K2C;PRKCG;FRS2;EREG;ADCY9;PRKAR1A;PSME3;PSME4;PSME1;TRIB3;TLN1;RAF1;SPTBN5;PSMD11;SHC3;ITPR1;ITPR2;IQGAP1;FOXO4;PIK3R1;FOXO3;RASGRP1;FOXO1;RASGRP3;SPTA1;RAP1A;PRKAR2A;UBC;PLCG1;PSMF1;FGF23;SPTBN2;KL;PSPN;GRIN2D;FGF17;NR4A1;FGF16;IL5;GDNF;AGO3;PTPRA;AGO4;AGO1;AGO2;MDM2;GRB2;CALM1;FGF10;GSK3B;CDKN1A;CDKN1B;PTEN;ARRB1;DUSP16;SPRED3;SPRED1;RASGEF1A;P…	Reactome
Role of LAT2/NTAL/LAB on calcium mobilization_Homo sapiens_R-HSA-2730905	7	162	0.0279615	0.274894	-1.65058	CREB1;PDPK1;AGO2;MDM2;PIK3R2;TNRC6A;TNRC6B	Reactome		Signaling by FGFR4_Homo sapiens_R-HSA-5654743	110	332	0.000813587	0.0257751	-2.18964	PEBP1;FGF4;FGF8;PSMD4;PPP2R1A;PSMD2;PSMD3;AKT1;PIP4K2C;PRKCG;FRS2;EREG;ADCY9;PRKAR1A;PSME3;PSME4;PSME1;TRIB3;TLN1;RAF1;SPTBN5;PSMD11;SHC3;ITPR1;ITPR2;IQGAP1;FOXO4;PIK3R1;FOXO3;RASGRP1;FOXO1;RASGRP3;SPTA1;RAP1A;PRKAR2A;UBC;PLCG1;PSMF1;FGF23;SPTBN2;KL;PSPN;GRIN2D;FGF17;NR4A1;FGF16;IL5;GDNF;AGO3;PTPRA;AGO4;AGO1;AGO2;MDM2;GRB2;CALM1;FGF10;GSK3B;CDKN1A;CDKN1B;PTEN;ARRB1;DUSP16;SPRED3;SPRED1;RASGEF1A;P…	Reactome
EGF/EGFR Signaling Pathway WP437	7	162	0.0279615	0.227929	-0.72372	VAV3;CREB1;PDPK1;STAT1;PIK3R2;MAPK14;ARF6	WikiPathways		IL2 signaling events mediated by PI3K_Homo sapiens_8bbf39aa-6193-11e5-8ac5-06603eb7f303	18	35	0.000814173	0.00702225	-0.160239	HSP90AA1;RPS6;GAB2;PIK3R1;FOXO3;RELA;UGCG;PIK3CA;TERT;LCK;MYC;E2F1;AKT1;GRB2;RAC1;CALM1;JAK3;BCL2L1	NCINature
BCR signaling pathway_Homo sapiens_acbf44e2-618c-11e5-8ac5-06603eb7f303	4	64	0.0284229	0.276087	-1.23011	CSNK2A1;PDPK1;MAPK14;ETS1	NCINature		Chemokine signaling pathway	68	190	0.000839462	0.0082863	0.0551726	GSK3B;CXCL9;CXCL8;ARRB1;CXCL3;CXCL2;CXCL5;CXCL16;CRKL;GNGT1;IKBKB;GNGT2;CCR9;AKT1;CCR7;RAC1;JAK2;JAK3;CCR4;CCR2;VAV3;RHOA;TIAM1;ADCY9;PIK3CA;PARD3;RAF1;CRK;SOS2;SHC4;CCL14;SHC3;ROCK1;PXN;CXCR4;PIK3R1;FOXO3;ADCY7;GNAI1;ADCY6;RELA;GNAI2;GRK1;RAP1A;GRK2;CXCR1;GRK4;GRK6;CXCR2;GNG8;PTK2B;MAPK1;CCL19;CCL15;CCL25;CCL24;STAT5B;CCL20;STAT2;STAT3;PPBP;NFKBIA;CXCL10;GNB2;GNB1;KRAS;GRB2;CCL26	KEGG
Signaling by EGFR_Homo sapiens_R-HSA-177929	12	355	0.0284249	0.275867	-1.90912	GRIN2A;CREB1;PSMB5;PDPK1;DUSP1;PSME4;AGO2;MDM2;PIK3R2;ADCY7;TNRC6A;TNRC6B	Reactome		Hepatitis C and Hepatocellular Carcinoma WP3646	23	49	0.000859883	0.00925874	-1.6734	CDKN1A;TGFB1;SMAD3;CXCL8;STAT3;BRCA1;PTGS2;MAPK14;TGFBR1;VEGFA;IL6;CXCR1;CTTN;CCND1;MYC;E2F2;AKT1;BIRC5;GRB2;RAC1;TP53;IL6R;BCL2L1	WikiPathways
Focal adhesion	8	199	0.028451	0.35307	-0.678635	VAV3;PPP1CB;COL1A1;PDPK1;PIK3R2;ITGA5;PAK5;ACTG1	KEGG		Signaling by FGFR1_Homo sapiens_R-HSA-5654736	111	336	0.000868496	0.026298	-2.18687	PEBP1;FGFRL1;FGF4;FGF8;PSMD4;PPP2R1A;PSMD2;PSMD3;AKT1;PIP4K2C;PRKCG;FRS2;EREG;ADCY9;PRKAR1A;PSME3;PSME4;PSME1;TRIB3;TLN1;RAF1;SPTBN5;PSMD11;SHC3;ITPR1;ITPR2;IQGAP1;FOXO4;PIK3R1;FOXO3;RASGRP1;FOXO1;RASGRP3;SPTA1;RAP1A;PRKAR2A;UBC;PLCG1;PSMF1;FGF23;SPTBN2;KL;PSPN;GRIN2D;FGF17;NR4A1;FGF16;IL5;GDNF;AGO3;PTPRA;AGO4;AGO1;AGO2;MDM2;GRB2;CALM1;FGF10;GSK3B;CDKN1A;CDKN1B;PTEN;ARRB1;DUSP16;SPRED3;SPRED1;RAS…	Reactome
Autophagy	6	128	0.0287547	0.35307	-2.70165	VMP1;RRAGC;PDPK1;PIK3R2;HMGB1;BCL2L1	KEGG		Telomeres, Telomerase, Cellular Aging, and Immortality_Homo sapiens_h_telPathway	10	15	0.000885042	0.0232078	-0.719597	RB1;XRCC6;POLR2A;TERT;TNKS;MYC;AKT1;KRAS;TERF1;TP53	BioCarta
Cell Cycle_Homo sapiens_R-HSA-1640170	17	566	0.028794	0.275912	-1.75828	CEP135;NUP188;CSNK2A1;RCC2;PRIM1;RAB1B;RSF1;ARPP19;LMNB1;PPP1CB;ORC4;CDK6;HIST1H3A;PSMB5;RBBP4;PSME4;MDM2	Reactome		Calnexin/calreticulin cycle_Homo sapiens_R-HSA-901042	10	15	0.000885042	0.026298	-0.735005	EDEM3;GANAB;PRKCSH;EDEM1;EDEM2;SEL1L;SYVN1;DERL2;CALR;UGGT1	Reactome
Calcium Signaling by HBx of Hepatitis B virus_Homo sapiens_h_HBxPathway	2	15	0.0292144	0.377297	-0.986378	CREB1;CSNK2A1	BioCarta		Negative regulation of TCF-dependent signaling by WNT ligand antagonists_Homo sapiens_R-HSA-3772470	10	15	0.000885042	0.026298	-0.468991	DKK4;SFRP1;WIF1;KREMEN1;LRP5;WNT9A;SOST;DKK1;DKK2;LRP6	Reactome
Arf6 downstream pathway_Homo sapiens_1e972087-618a-11e5-8ac5-06603eb7f303	2	15	0.0292144	0.276087	0.396262	ARF1;ARF6	NCINature		Wnt Signaling Pathway WP363	24	52	0.000903682	0.0095092	-1.98907	PRKCG;GSK3B;TCF7L2;CSNK1A1;AXIN1;LRP5;TSC1;CSNK1E;NLK;RHOA;LRP6;FRAT1;CDK6;SOX1;CCND1;MYC;DVL2;AKT1;MAPK1;RAC1;TCF3;ROR2;MAP3K7;CSNK1G1	WikiPathways
LPA4-mediated signaling events_Homo sapiens_53b0602f-6194-11e5-8ac5-06603eb7f303	2	15	0.0292144	0.276087	0.679757	CREB1;ADCY7	NCINature		Signaling mediated by p38-alpha and p38-beta_Homo sapiens_e9dd8c21-6195-11e5-8ac5-06603eb7f303	19	38	0.0009184	0.00760435	-0.0382131	MEF2A;ATF2;CEBPB;CSNK2A1;MITF;PTGS2;MAPK14;ESR1;ELK4;KRT19;RPS6KA5;DDIT3;MAPKAPK2;EIF4EBP1;MAPKAPK5;HBP1;ATF6;PPARGC1A;TP53	NCINature
CREB phosphorylation through the activation of CaMKII_Homo sapiens_R-HSA-442729	2	15	0.0292144	0.276441	0.212675	GRIN2A;CREB1	Reactome		Cyclin D associated events in G1_Homo sapiens_R-HSA-69231	19	38	0.0009184	0.026298	-1.51939	RB1;CDKN1A;CDKN1B;PPP2R2A;PPP2CA;RBL2;CCND3;RBL1;CDK6;CCND2;TFDP1;CCND1;TFDP2;PPP2R1A;UBC;E2F1;E2F2;E2F5;SKP2	Reactome
miRNAs involved in DNA damage response WP1545	2	15	0.0292144	0.229575	-3.05329	CREB1;CDK6	WikiPathways		G1 Phase_Homo sapiens_R-HSA-69236	19	38	0.0009184	0.026298	-1.50352	RB1;CDKN1A;CDKN1B;PPP2R2A;PPP2CA;RBL2;CCND3;RBL1;CDK6;CCND2;TFDP1;CCND1;TFDP2;PPP2R1A;UBC;E2F1;E2F2;E2F5;SKP2	Reactome
Shigellosis	4	65	0.0298703	0.35307	-46.3542	ITGA5;MAPK14;CD44;ACTG1	KEGG		Legionellosis	25	55	0.000939453	0.00898352	-78.6635	HBS1L;ARF1;CXCL8;SAR1A;RAB1B;ITGB2;NLRC4;CXCL3;CXCL2;RELA;HSPD1;C3;CD14;HSPA8;APAF1;HSPA1L;HSPA6;EEF1A1;NFKBIA;IL6;TLR4;MYD88;HSPA1B;TLR2;HSPA1A	KEGG
Oncostatin M Signaling Pathway WP2374	4	65	0.0298703	0.229575	-1.55609	CREB1;STAT1;OSMR;MAPK14	WikiPathways		Extracellular vesicle-mediated signaling in recipient cells WP2870	16	30	0.000947003	0.0097436	-2.00295	SMAD2;TGFB2;TGFB1;SMAD3;AXIN1;TGFA;TGFBR1;EGFR;TGFBR2;DKK4;ERBB2;AKT1;KRAS;RAF1;MFGE8;MET	WikiPathways
CCKR signaling map ST_Homo sapiens_P06959	7	165	0.0304732	0.18234	-1.13668	CREB1;YES1;PDPK1;NFATC2;CD38;MAPK14;BCL2L1	Panther		Cushing syndrome	57	155	0.00101697	0.00943005	-0.645136	RB1;ATF2;SCARB1;GSK3B;CDKN1A;WNT2B;CDKN1B;FZD10;CCND1;PDE8B;MEN1;WNT9B;AXIN1;ARNT;WNT9A;ADCY9;CCNE2;CYP21A2;CREB5;KMT2D;KMT2A;CAMK2A;ITPR1;KCNA4;ITPR2;CACNA1C;ADCY7;GNAI1;EGFR;ADCY6;GNAI2;CRHR2;CACNA1I;PDE11A;MC2R;RASD1;RAP1A;E2F1;DVL2;E2F2;MAPK1;LDLR;WNT3;FZD1;WNT10B;TCF7L2;FZD2;HSD3B2;WNT7B;FZD8;POMC;NR4A1;NCEH1;CDK6;STAR;SP1;GNAS	KEGG
Relaxin signaling pathway	6	130	0.0307017	0.35307	-6.15263	COL1A1;CREB1;PIK3R2;RLN1;MAPK14;ADCY7	KEGG		Hemostasis_Homo sapiens_R-HSA-109582	172	552	0.00102411	0.0287716	-1.731	CD84;PROS1;PLAT;F11R;DOCK11;PPP2R1A;KIF5B;BSG;KIF5A;CFL1;AKT1;EP300;CD177;PRKCG;GUCY1A2;F2R;HBE1;ATP1B3;ACTN4;ATP1B2;HIST2H3A;PRKAR1A;SERPING1;SCG3;TLN1;RAF1;PFN1;PPIA;TP53;GRB7;ITPR1;GATA5;ITPR2;AK3;PIK3R1;RASGRP1;GATA1;PHF21A;GLG1;KLC4;KLC2;RAP1A;KIF3B;TBXA2R;KCNMB1;PRKAR2A;APOH;PSAP;PLCG2;KCNMB4;PLCG1;IFNA21;CREBBP;TGFB2;TGFB1;CBX5;HSPA5;RARRES2;H3F3A;PDE2A;PPBP;L1CAM;SELE;GP9;TF;IL5;ITGA10;GN…	Reactome
FAS (CD95) signaling pathway_Homo sapiens_79cc9c14-6192-11e5-8ac5-06603eb7f303	3	38	0.0308817	0.276087	-0.661522	PDPK1;PIK3R2;MAPK14	NCINature		Focal Adhesion-PI3K-Akt-mTOR-signaling pathway WP3932	101	303	0.0010353	0.0104205	-0.441619	CHRM2;ATF2;CSF1;TNC;IRS4;IGF1R;FGF4;FGF8;PPP2R1A;KDR;AKT1;TNR;IL6R;RPS6;F2R;TSC1;COL4A1;COL4A4;DDIT4;ULK1;RAF1;PFKFB4;PIK3R1;FOXO3;EFNA5;FOXO1;ACACA;HSP90B1;VTN;EIF4EBP1;PPARGC1A;NGFR;FGF17;EFNA1;FGF16;EFNA2;COL1A2;ITGA10;GNB2;GNB1;MDM2;GRB2;FGF11;FGF10;GSK3B;CDKN1A;CDKN1B;HSP90AB1;ITGB5;LAMC3;ITGB4;ITGB2;SLC2A1;PTEN;SLC2A3;SLC2A4;PIK3C2A;ELAVL1;PIK3C2B;GYS2;GNGT1;IKBKB;GYS1;GNGT2;MLST8;ITGB8;ITG…	WikiPathways
Signaling by FGFR1 in disease_Homo sapiens_R-HSA-5655302	3	38	0.0308817	0.288611	-0.938117	BAG4;STAT1;MYO18A	Reactome		ncRNAs involved in STAT3 signaling in hepatocellular carcinoma WP4337	9	13	0.00109207	0.010758	-2.23293	IL6;ZEB1;STAT3;IL6ST;JAK2;JAK3;IL6R;SOX4;RELA	WikiPathways
Signaling by FGFR2_Homo sapiens_R-HSA-5654738	12	361	0.0317393	0.293008	-1.89583	GRIN2A;CREB1;PSMB5;PDPK1;DUSP1;PSME4;AGO2;MDM2;PIK3R2;ADCY7;TNRC6A;TNRC6B	Reactome		NCAM signaling for neurite out-growth_Homo sapiens_R-HSA-375165	90	266	0.00112612	0.0310518	-2.04699	PEBP1;ARRB1;DUSP16;FGF4;SPRED3;SPRED1;RPS6KA5;FGF8;PSMD4;RASGEF1A;PPP2R1A;PSMD2;PSMD3;PEA15;JAK2;JAK3;FGB;FGA;DUSP5;DUSP2;FGG;PPP2R5A;FRS2;GFRA1;KSR2;NRG2;IL17RD;SPTB;DUSP6;EREG;DUSP7;CACNB3;PSMA4;RASA3;COL4A1;COL4A4;PSME3;RASA1;KIT;RASA2;COL6A1;PSME4;PSME1;RAPGEF2;COL4A5;COL6A6;COL6A5;TLN1;RAF1;HBEGF;SPTBN5;PSMD11;SHC3;CAMK2A;CACNA1C;IQGAP1;RASGRP1;PSMA7;EGFR;RASGRP3;PPP2CA;SPTA1;CACNA1I;RAP1A;U…	Reactome
The IGF-1 Receptor and Longevity_Homo sapiens_h_longevityPathway	2	16	0.032996	0.377297	-0.816599	PDPK1;SOD2	BioCarta		cAMP signaling pathway	74	212	0.00114597	0.0103137	21.7809	CHRM2;RYR2;CALML5;CALML6;CALML4;GLI1;AKT1;PDE4A;EP300;PLCE1;RAC1;SOX9;VAV3;ABCC4;PDE4D;PDE4C;F2R;NPY1R;ATP1B4;ATP1B3;ATP1B2;SSTR1;FOS;RHOA;GIP;TIAM1;ADCYAP1;ADCY9;PIK3CA;RAF1;PPARA;CFTR;RAPGEF3;RAPGEF4;CREB5;CNGB1;GRIA1;ADCYAP1R1;ROCK1;NPR1;CAMK2A;ADRB1;ATP1A1;CACNA1C;PIK3R1;ADCY7;GNAI1;ADCY6;RELA;GNAI2;HCAR2;MC2R;RAP1A;HCAR1;NPY;MAPK1;CGA;DRD5;CREBBP;GABBR1;HTR1D;ATP2B4;HTR1A;NFATC1;TSHR;GRIN2D;…	KEGG
5HT4 type receptor mediated signaling pathway_Homo sapiens_P04376	2	16	0.032996	0.18234	0.264212	SNAP25;ADCY7	Panther		Cellular responses to stress_Homo sapiens_R-HSA-2262752	119	367	0.00125334	0.0339313	-1.90743	RB1;NUP188;UBE2D2;UBE2D3;UBE2D1;ETS1;CDC23;RPS6KA2;EP300;GABARAPL1;NUP210;HIST1H2AJ;TSC1;ATG12;EEF1A1;HIST2H3A;CCNE2;MAPKAPK2;RRAGD;CHMP4B;ULK1;MAPKAPK5;HIST1H2BH;NUP98;TNIK;HIST1H2BB;TP53;ASF1A;HIST1H2BD;POM121;NUP205;ANAPC16;HSPA4L;CUL2;NUP160;POM121C;NUP85;BAG1;UBC;EP400;CBX8;HSPA9;HSPA8;CREBBP;CBX6;CBX4;HSPA5;H3F3A;HSPA6;HMGA1;HMGA2;IL6;CDK6;AGO3;SP1;AGO4;AGO1;MDM2;EZH2;YWHAE;GSK3B;CDKN1A;CDK…	Reactome
E-cadherin signaling in the nascent adherens junction_Homo sapiens_aef0d8c2-6191-11e5-8ac5-06603eb7f303	3	39	0.0330204	0.276087	-0.602501	CSNK2A1;CTNND1;ARF6	NCINature		Role of Calcineurin-dependent NFAT signaling in lymphocytes_Homo sapiens_61bdd46d-6195-11e5-8ac5-06603eb7f303	24	53	0.00125893	0.00961719	-0.354158	YWHAE;PRKCG;GSK3B;CREBBP;CSNK2A1;CSNK1A1;NFATC3;NFATC1;AKAP5;MAPK14;YWHAZ;NR4A1;RCAN1;PPP3R1;RCAN2;FKBP8;PIM1;EP300;SFN;MAP3K8;CALM1;MEF2D;RAN;YWHAH	NCINature
Activation of NMDA receptor upon glutamate binding and postsynaptic events_Homo sapiens_R-HSA-442755	3	39	0.0330204	0.297093	-0.965012	GRIN2A;CREB1;PDPK1	Reactome		Wnt signaling network_Homo sapiens_987a2b9f-6196-11e5-8ac5-06603eb7f303	15	28	0.00128336	0.00961719	1.41754	FZD1;FZD2;IGFBP4;WNT7B;KREMEN1;LRP5;FZD8;FZD10;DKK1;LRP6;WIF1;RSPO1;ROR2;WNT3;CTHRC1	NCINature
mTOR signalling_Homo sapiens_R-HSA-165159	3	39	0.0330204	0.297093	-0.895874	RRAGC;PRKAG1;LAMTOR1	Reactome		Insulin resistance	42	108	0.00128764	0.0111155	-5.03742	PYGB;GSK3B;SLC27A1;PRKAA1;SLC2A1;PTEN;PYGM;SLC2A4;PIK3R1;FOXO1;PTPRF;RELA;GYS2;IKBKB;PTPA;SOCS3;GYS1;RPS6KA6;RPS6KA2;AKT1;CD36;PPARGC1A;MLXIP;SREBF1;NOS3;NR1H2;STAT3;GFPT1;CPT1B;NFKBIA;G6PC2;IL6;G6PC3;PIK3CA;PPP1R3C;PPP1R3B;PPP1R3D;SLC27A6;TRIB3;PPARA;OGT;CREB5	KEGG
Fc epsilon RI signaling pathway	4	68	0.0344702	0.361957	-6.68053	VAV3;PDPK1;PIK3R2;MAPK14	KEGG		Sumoylation by RanBP2 regulates transcriptional repression_Homo sapiens_f70a59a5-6195-11e5-8ac5-06603eb7f303	8	11	0.00130088	0.00961719	3.7163	HDAC4;UBE2I;SUMO1;MDM2;RANGAP1;RAN;PIAS2;PIAS1	NCINature
Signaling events mediated by VEGFR1 and VEGFR2_Homo sapiens_d6f6ae1f-6195-11e5-8ac5-06603eb7f303	4	68	0.0344702	0.276087	-0.920715	ARF1;PDPK1;PRKAG1;MAPK14	NCINature		SRF and miRs in Smooth Muscle Differentiation and Proliferation WP1991	8	11	0.00130088	0.012548	-2.3907	MEF2A;MYOCD;CCND2;SRF;KLF4;NKX2-5;MEF2D;ELK1	WikiPathways
Signaling by FGFR_Homo sapiens_R-HSA-190236	12	366	0.0347066	0.297093	-1.85633	GRIN2A;CREB1;PSMB5;PDPK1;DUSP1;PSME4;AGO2;MDM2;PIK3R2;ADCY7;TNRC6A;TNRC6B	Reactome		Hepatitis B	59	163	0.00130771	0.0111155	-0.645921	RB1;ATF2;CDKN1A;DDX3X;CXCL8;ELK1;IKBKB;MYC;AKT1;EP300;JAK2;MAP3K7;JAK3;PRKCG;APAF1;FOS;HSPG2;YWHAZ;TGFBR1;TIRAP;DDB2;TGFBR2;CCNA1;PIK3CA;CCNE2;TRAF6;BIRC5;RAF1;TLR4;SOS2;TP53;TLR2;CREB5;PIK3R1;RELA;E2F1;E2F2;PTK2B;MAPK1;STAT6;IFNA21;SMAD2;STAT5B;CREBBP;TGFB2;TGFB1;SMAD3;EGR3;STAT2;STAT3;NFATC3;NFATC1;MAPK14;NFKBIA;IL6;KRAS;GRB2;TAB1;MYD88	KEGG
mRNA Splicing - Major Pathway_Homo sapiens_R-HSA-72163	6	134	0.0348497	0.297093	-1.31765	SF3B3;FUS;SNRPE;PLRG1;SRSF7;CTNNBL1	Reactome		Signaling by Interleukins_Homo sapiens_R-HSA-449147	126	392	0.00132555	0.0352455	-1.99853	INPPL1;PEBP1;FGF4;CRKL;FGF8;PSMD4;PPP2R1A;PSMD2;PSMD3;MAP3K8;LGALS9;MAP3K7;IL6R;LIFR;FRS2;EREG;PSME3;PSME4;PSME1;UBE2V1;TLN1;RAF1;IL6ST;SQSTM1;STX1A;SPTBN5;PSMD11;SHC3;EBI3;IQGAP1;PIK3R1;RASGRP1;RASGRP3;SPTA1;SOCS3;RAP1A;IRAK2;UBC;PSMF1;FGF23;SPTBN2;KL;STAT5B;PSPN;LIF;IL31RA;IFNLR1;GRIN2D;FGF17;FGF16;IL6;IL5;GDNF;PTPRA;IL7;GRB2;TAB1;CALM1;MYD88;FGF10;IL22;IL25;FLT3;ARRB1;IL27;DUSP16;IL18BP;SPRED3…	Reactome
Stimuli-sensing channels_Homo sapiens_R-HSA-2672351	5	100	0.0349268	0.297093	-1.1934	CLCN5;TRPC3;TTYH1;WNK3;TRPM7	Reactome		RAC1/PAK1/p38/MMP2 Pathway WP3303	29	68	0.00134348	0.0126945	-0.861652	GRB7;PXN;PIK3R1;FOXO1;EGFR;RELA;IKBKB;MYC;ERBB2;EIF4EBP1;AKT1;MAPK1;RAC1;ANGPT4;STAT5B;MMP2;STAT3;MAPK14;NFKBIA;RAD51;TNIP1;PIK3CA;TNIP2;RASA1;BIRC5;KRAS;GRB2;CRK;TP53	WikiPathways
PKB-mediated events_Homo sapiens_R-HSA-109703	3	40	0.0352343	0.297093	-0.863265	RRAGC;PRKAG1;LAMTOR1	Reactome		AKT Signaling Pathway_Homo sapiens_h_aktPathway	11	18	0.00139168	0.032183	-0.930688	PPP2CA;NFKBIA;HSP90AA1;PIK3CA;AKT1;FOXO4;PIK3R1;FOXO3;FOXO1;RELA;YWHAH	BioCarta
AP-1 transcription factor network_Homo sapiens_3ce2f9c5-6189-11e5-8ac5-06603eb7f303	4	69	0.0360898	0.276087	-1.00671	CREB1;DUSP1;NFATC2;ETS1	NCINature		Estrogen signaling pathway WP712	13	23	0.00140861	0.0130437	-2.30802	FOS;MAPK14;ELK1;ESR1;GNGT1;IKBKB;PIK3CA;SP1;GPER1;GNB1;GNAS;AKT1;MAPK1	WikiPathways
Ras Pathway_Homo sapiens_P04393	4	69	0.0360898	0.18234	-0.742491	PDPK1;STAT1;MAPK14;ETS1	Panther		Post-transcriptional silencing by small RNAs_Homo sapiens_R-HSA-426496	6	7	0.00144462	0.0377375	3.57908	TNRC6C;AGO3;AGO4;AGO1;AGO2;TNRC6A	Reactome
Gene Silencing by RNA_Homo sapiens_R-HSA-211000	5	101	0.0362244	0.297093	-1.39557	HIST1H3A;NUP188;AGO2;TNRC6A;TNRC6B	Reactome		PI3 kinase pathway_Homo sapiens_P00048	20	42	0.00147443	0.0525881	-1.29752	GSK3B;NOS3;INPPL1;PTEN;FOXO4;PIK3R1;FOXO3;YWHAZ;FOXO1;GNGT1;GNA14;CCND2;GNGT2;PIK3CA;CCND1;GNB2;GNB1;AKT1;JAK2;SOS2	Panther
Integrin-mediated Cell Adhesion WP185	5	101	0.0362244	0.265824	-0.888255	VAV3;PDPK1;PIK3R2;ITGA5;MAPK6	WikiPathways		Fatty Acyl-CoA Biosynthesis_Homo sapiens_R-HSA-75105	20	42	0.00147443	0.0378523	-1.40582	SLC25A1;ELOVL1;ACOT8;ACOT7;ACSL1;ELOVL5;SCD5;HSD17B3;ACSL5;ELOVL6;ACSL3;HSD17B12;ACACA;ACSF2;ACLY;SCD;FASN;ACOT2;ACOT6;ACOT4	Reactome
TNFR1 Signaling Pathway_Homo sapiens_h_tnfr1Pathway	2	17	0.0369574	0.377297	-0.48328	BAG4;LMNB1	BioCarta		Erk and PI-3 Kinase Are Necessary for Collagen Binding in Corneal Epithelia_Homo sapiens_h_ecmPathway	16	31	0.00150006	0.032183	-0.965108	GSN;ROCK1;PXN;ITGA1;MLC1;ACTN4;PIK3R1;ARHGAP5;RHOA;PIK3CA;MAPK1;PLCG1;CAPN1;TLN1;PFN1;TNS1	BioCarta
Primary bile acid biosynthesis	2	17	0.0369574	0.361957	-9.87716	AMACR;SCP2	KEGG		Circadian rhythm	16	31	0.00150006	0.0123233	-69.3484	PRKAA1;RORC;BHLHE41;RORA;NR1D1;CSNK1E;RORB;NPAS2;ARNTL;PER2;PER1;PER3;CRY2;BHLHE40;CRY1;FBXL3	KEGG
Enkephalin release_Homo sapiens_P05913	2	17	0.0369574	0.18234	0.902106	CREB1;ADCY7	Panther		Leukocyte transendothelial migration	43	112	0.00153035	0.0123233	-4.69664	ROCK1;TXK;NCF4;CTNND1;PXN;ITGB2;CXCR4;PIK3R1;F11R;ARHGAP5;CLDN1;GNAI1;ACTB;GNAI2;ICAM1;ACTG1;CDH5;RAP1A;RASSF5;PLCG2;PTK2B;PLCG1;RAC1;VAV3;PRKCG;MMP2;RHOH;MSN;ACTN4;MAPK14;RHOA;MYLPF;AFDN;CLDN4;OCLN;PIK3CA;CLDN14;CLDN7;ESAM;CLDN16;EZR;RAPGEF3;RAPGEF4	KEGG
PKA-mediated phosphorylation of CREB_Homo sapiens_R-HSA-111931	2	17	0.0369574	0.297093	0.329202	CREB1;ADCY7	Reactome		Signaling by EGFR_Homo sapiens_R-HSA-177929	115	355	0.0015514	0.039153	-2.08785	PEBP1;FGF4;FGF8;PSMD4;PPP2R1A;PSMD2;PSMD3;AKT1;PIP4K2C;PRKCG;FRS2;EREG;ADCY9;PRKAR1A;PSME3;PSME4;PSME1;TRIB3;TLN1;RAF1;SPTBN5;PSMD11;SHC3;PXN;ITPR1;ITPR2;IQGAP1;FOXO4;PIK3R1;FOXO3;RASGRP1;FOXO1;RASGRP3;SPTA1;RAP1A;PRKAR2A;UBC;PLCG1;PSMF1;FGF23;SPTBN2;KL;PSPN;GRIN2D;FGF17;NR4A1;FGF16;IL5;GDNF;AGO3;PTPRA;AGO4;AGO1;AGO2;MDM2;GRB2;CALM1;FGF10;GSK3B;CDKN1A;CDKN1B;SH3KBP1;PTEN;AP2A1;ARRB1;DUSP16;SPRED3…	Reactome
IL-9 Signaling Pathway WP22	2	17	0.0369574	0.265824	-2.66435	STAT1;PIK3R2	WikiPathways		Peptide chain elongation_Homo sapiens_R-HSA-156902	34	84	0.00162769	0.0398487	-1.4334	RPL4;RPL32;RPL10;RPL31;RPL12;RPLP1;RPLP0;RPL10A;RPS4X;RPS16;RPS15A;RPS19;RPL18A;RPS3;RPL37;RPS2;RPL41;RPL21;RPS7;RPS8;RPS5;RPL23;RPS6;RPL13A;RPL35A;EEF2;EEF1A1;RPS29;RPL37A;RPL27;RPL26;RPL29;RPS21;RPS24	Reactome
Pre-NOTCH Transcription and Translation_Homo sapiens_R-HSA-1912408	3	41	0.0375229	0.297093	-0.92077	AGO2;TNRC6A;TNRC6B	Reactome		Angiopoietin receptor Tie2-mediated signaling_Homo sapiens_ad60647c-6188-11e5-8ac5-06603eb7f303	22	48	0.00163249	0.0114083	-0.381507	ANGPT4;STAT5B;GRB7;CDKN1A;NOS3;MMP2;PXN;PIK3R1;F2;MAPK14;ETS1;ELK1;FOXO1;RELA;ELF2;PIK3CA;RASA1;AKT1;MAPK1;GRB2;RAC1;CRK	NCINature
RNA Polymerase III Abortive And Retractive Initiation_Homo sapiens_R-HSA-749476	3	41	0.0375229	0.297093	-0.793341	POLR3A;GTF3C6;POLR3F	Reactome		Hexose transport_Homo sapiens_R-HSA-189200	22	48	0.00163249	0.0398487	-1.46225	POM121;NUP205;NUP188;NUP210;SLC2A1;SLC2A3;SLC5A1;SLC2A4;SLC2A5;SLC5A3;NUP160;GCK;SLC5A4;G6PC2;G6PC3;POM121C;NUP85;NUP50;NUP62;NUP54;NUP98;NUPL2	Reactome
RNA Polymerase III Transcription_Homo sapiens_R-HSA-74158	3	41	0.0375229	0.297093	-0.777856	POLR3A;GTF3C6;POLR3F	Reactome		Interleukin-2 signaling_Homo sapiens_R-HSA-451927	85	252	0.00167897	0.0403223	-1.96445	INPPL1;PEBP1;ARRB1;DUSP16;FGF4;SPRED3;SPRED1;FGF8;PSMD4;RASGEF1A;PPP2R1A;PSMD2;PSMD3;PEA15;LGALS9;JAK2;JAK3;FGB;FGA;DUSP5;DUSP2;SYK;FGG;PPP2R5A;FRS2;GFRA1;KSR2;GAB2;NRG2;IL17RD;SPTB;DUSP6;EREG;DUSP7;PSMA4;PIK3CA;RASA3;LCK;PSME3;RASA1;KIT;RASA2;PSME4;PSME1;RAPGEF2;TLN1;RAF1;HBEGF;SPTBN5;PSMD11;SHC3;CAMK2A;IQGAP1;PIK3R1;RASGRP1;PSMA7;EGFR;RASGRP3;PPP2CA;SPTA1;RAP1A;UBC;ERBB2;PTK2B;MAPK1;PSMF1;FGF23…	Reactome
Longevity regulating pathway	5	102	0.0375513	0.361957	-4.8382	CREB1;PRKAG1;PIK3R2;SOD2;ADCY7	KEGG		N-cadherin signaling events_Homo sapiens_5fc9c1e1-6194-11e5-8ac5-06603eb7f303	17	34	0.0016917	0.0114083	0.443615	GSN;DAGLA;JUP;ROCK1;CTNND1;AXIN1;LRP5;PIK3R1;RHOA;FER;PIK3CA;CTTN;KIF5B;PLCG1;RAC1;MAPRE1;CALM1	NCINature
Wnt Signaling Pathway and Pluripotency WP399	5	102	0.0375513	0.265824	-0.939743	WNT2B;RACGAP1;CTBP1;CTNND1;CD44	WikiPathways		Human cytomegalovirus infection	77	225	0.00172957	0.0134294	23.5642	RB1;ATF2;GSK3B;CDKN1A;CXCL8;CALML5;CALML6;CALML4;ELK1;CRKL;GNGT1;IKBKB;AKAP13;GNGT2;CCND1;MYC;AKT1;RAC1;B2M;IL6R;PRKCG;HLA-C;TSC1;HLA-F;RHOA;TAPBP;ADCY9;PIK3CA;ARHGEF1;RAF1;CRK;SOS2;TP53;CREB5;ROCK1;PXN;ITPR1;CXCR4;ITPR2;PIK3R1;PTGS2;ADCY7;GNAI1;EGFR;ADCY6;RELA;GNAI2;PPP3R1;PPP3R2;CXCR2;GNA12;E2F1;EIF4EBP1;E2F2;GNG8;PTK2B;MAPK1;BAK1;IFNA21;STAT3;NFATC3;NFATC1;MAPK14;VEGFA;NFKBIA;IL6;CDK6;SP1;GNB2…	KEGG
Human papillomavirus infection	11	330	0.0380639	0.361957	43.8588	COL1A1;PARD6B;CREB1;WNT2B;CDK6;STAT1;STAT2;ATP6V0A2;MDM2;PIK3R2;ITGA5	KEGG		FoxO signaling pathway	49	132	0.00175548	0.0134294	-1.25666	CDKN1A;CDKN1B;IRS4;PTEN;SLC2A4;IGF1R;IKBKB;CCND2;CCND1;AKT1;EP300;SKP2;GABARAPL1;CSNK1E;TGFBR1;ATG12;TGFBR2;RBL2;PIK3CA;RAF1;SOS2;PRKAA1;FOXG1;FOXO4;PIK3R1;STK4;FOXO3;NLK;FOXO1;EGFR;BCL2L11;MAPK1;SMAD2;PLK3;CREBBP;TGFB2;TGFB1;SMAD3;STAT3;MAPK14;SOD2;G6PC2;IL6;G6PC3;BCL6;CCNG2;MDM2;KRAS;GRB2	KEGG
Signaling by ERBB4_Homo sapiens_R-HSA-1236394	11	330	0.0380639	0.297093	-1.71989	GRIN2A;CREB1;PSMB5;PDPK1;DUSP1;PSME4;AGO2;MDM2;PIK3R2;TNRC6A;TNRC6B	Reactome		SHP2 signaling_Homo sapiens_85755aa4-6195-11e5-8ac5-06603eb7f303	25	57	0.00175551	0.0114083	-0.257721	SDC2;PIK3R1;GNAI1;EGFR;IGF1R;NTF3;KDR;JAK2;JAK3;IL6R;NTRK2;NOS3;GAB1;FRS2;GAB2;RHOA;VEGFA;IL6;PIK3CA;IFNG;LCK;KRAS;GRB2;RAF1;IL6ST	NCINature
Transmission across Chemical Synapses_Homo sapiens_R-HSA-112315	8	211	0.0382155	0.297093	-1.4212	SNAP25;GABRB1;GRIN2A;CREB1;PDPK1;NPTN;MDM2;ADCY7	Reactome		AP-1 transcription factor network_Homo sapiens_3ce2f9c5-6189-11e5-8ac5-06603eb7f303	29	69	0.00176359	0.0114083	-0.463355	ATF2;CDKN1B;CXCL8;CRTC1;PTEN;NR3C1;ETS1;CYR61;BCL2L11;CCND1;MYC;BAG1;EP300;TCF7L2;TGFB1;JUND;NFATC3;NFATC1;FOS;ESR1;FOSL2;IL4;IL6;FABP4;COL1A2;IL5;IFNG;SP1;TP53	NCINature
Measles	6	138	0.0393432	0.361957	-5.81733	CDK6;CSNK2A1;STAT1;STAT2;PIK3R2;BCL2L1	KEGG		Human Thyroid Stimulating Hormone (TSH) signaling pathway WP2032	28	66	0.0017744	0.0161087	-1.56499	RB1;CDKN1B;TTF2;PIK3R1;GNAI1;GNAI2;IGF1R;CCND3;RAP1A;MYC;GNA12;E2F1;AKT1;MAPK1;CGA;JAK2;RALGDS;PDE4D;STAT3;RPS6;FOS;MAPK14;TSHR;RBL2;PIK3CA;GNB1;GNAS;RAF1	WikiPathways
p53 pathway_Homo sapiens_P00059	4	71	0.0394589	0.18234	-0.411489	PDPK1;MDM2;PIK3R2;HMGB1	Panther		Sema3A PAK dependent Axon repulsion_Homo sapiens_R-HSA-399954	10	16	0.00182464	0.0431253	-0.357159	NRP1;HSP90AA1;HSP90AB1;CFL1;PLXNA2;PLXNA1;RAC1;PAK3;PLXNA4;PLXNA3	Reactome
Non-genomic actions of 1,25 dihydroxyvitamin D3 WP4341	4	71	0.0394589	0.272165	-0.856297	STAT1;STAT2;MAPK14;ETS1	WikiPathways		ID signaling pathway WP53	10	16	0.00182464	0.0162186	-2.61072	ELK4;RBL2;RB1;SREBF1;RBL1;MYOD1;ID2;PAX5;ELK1;PAX2	WikiPathways
Signaling events mediated by TCPTP_Homo sapiens_cd5ca44d-6195-11e5-8ac5-06603eb7f303	3	42	0.0398857	0.281534	-0.420263	STAT1;PIK3R2;PIAS1	NCINature		Prostate cancer	38	97	0.00182828	0.0136452	-8.6233	RB1;GSK3B;CDKN1A;CDKN1B;HSP90AB1;PTEN;TGFA;PLAT;KLK3;PIK3R1;FOXO1;EGFR;RELA;IGF1R;HSP90B1;IKBKB;CCND1;ERBB2;E2F1;E2F2;AKT1;EP300;MAPK1;TCF7L2;CREBBP;HSP90AA1;ETV5;NFKBIA;ZEB1;PIK3CA;CCNE2;MDM2;KRAS;GRB2;RAF1;SOS2;TP53;CREB5	KEGG
Muscarinic acetylcholine receptor 1 and 3 signaling pathway_Homo sapiens_P00042	3	42	0.0398857	0.18234	-0.279211	SNAP25;CHRM3;GRIN2A	Panther		Photodynamic therapy-induced HIF-1 survival signaling WP3614	18	37	0.00185655	0.0162186	-1.19458	EGLN1;SLC16A1;BCL2A1;IGFBP2;SLC2A1;ARNT;TGFA;SLC2A3;PTGS2;VEGFA;LDHA;PKM;PGK1;BIRC5;PMAIP1;BAK1;TP53;BCL2L1	WikiPathways
Deactivation of the beta-catenin transactivating complex_Homo sapiens_R-HSA-3769402	3	42	0.0398857	0.297093	-0.75142	SOX17;CTBP1;SOX4	Reactome		Downstream signaling events of B Cell Receptor (BCR)_Homo sapiens_R-HSA-1168372	67	192	0.00191785	0.0446199	-1.91704	GSK3B;CDKN1A;CDKN1B;PTEN;FGF4;IKBKB;FGF8;PSMD4;PPP2R1A;PSMD2;PSMD3;MLST8;AKT1;PIP4K2C;MAP3K7;GAB1;PPP2R5A;FRS2;NRG2;EREG;PSMA4;PIK3CA;LCK;PSME3;KIT;PSME4;PSME1;TRIB3;HBEGF;PSMD11;BCL10;FOXO4;PIK3R1;FOXO3;RASGRP1;PSMA7;FOXO1;EGFR;MALT1;RELA;RASGRP3;PPP2CA;UBC;ERBB2;MAPK1;RICTOR;PSMF1;FGF23;KL;TRAT1;PSMB9;FGF17;TNRC6C;NFKBIA;NR4A1;FGF16;PSMC5;AGO3;AGO4;AGO1;AGO2;MDM2;REL;KRAS;GRB2;TNRC6A;FGF10	Reactome
Signaling by Retinoic Acid_Homo sapiens_R-HSA-5362517	3	42	0.0398857	0.297093	-0.713099	SDR16C5;RDH11;PDHB	Reactome		Plasma membrane estrogen receptor signaling_Homo sapiens_dcc37895-6194-11e5-8ac5-06603eb7f303	19	40	0.00199462	0.0125117	0.162436	NOS3;MMP2;MSN;PIK3R1;ESR1;GNAI1;RHOA;ESR2;GNAI2;IGF1R;GNA14;GNAL;PIK3CA;GNB1;AKT1;KRAS;GRB2;PELP1;HBEGF	NCINature
Platelet activation, signaling and aggregation_Homo sapiens_R-HSA-76002	9	253	0.0408639	0.297093	-1.37948	VAV3;SERPINA3;HSPA5;TRPC3;PDPK1;BRPF3;PIK3R2;MAPK14;SERPINA4	Reactome		Bladder Cancer WP2828	19	40	0.00199462	0.017102	-1.89455	RB1;CDKN1A;CXCL8;DAPK2;MMP2;PIK3R1;EGFR;VEGFA;RPS6KA5;CCND1;MYC;ERBB2;E2F1;MDM2;MAPK1;KRAS;RAF1;TP53;HBEGF	WikiPathways
Opioid prodynorphin pathway_Homo sapiens_P05916	2	18	0.0410907	0.18234	0.813157	SNAP25;ADCY7	Panther		Focal adhesion	69	199	0.00199822	0.0145584	0.359033	GSK3B;ITGB5;LAMC3;ITGB4;TNC;PTEN;ARHGAP5;ELK1;ACTB;IGF1R;ACTG1;CRKL;CCND3;CCND2;CCND1;KDR;AKT1;TNR;ITGB8;ITGB6;RAC1;VAV3;PRKCG;ITGA3;ITGA2;ITGA1;ACTN4;RHOA;PIK3CA;COL4A1;COL4A4;COL6A1;RAPGEF1;COL4A5;COL6A6;COL6A5;TLN1;RAF1;MET;CRK;SOS2;SHC4;LAMA5;SHC3;ROCK1;PXN;PIK3R1;THBS2;EGFR;THBS3;VTN;RAP1A;ERBB2;SPP1;FLNA;MAPK1;PAK3;PAK4;VEGFC;LAMB1;VEGFD;PARVB;VEGFA;MYLPF;COL1A2;ITGA10;COL9A3;GRB2;COL9A2	KEGG
Opioid proenkephalin pathway_Homo sapiens_P05915	2	18	0.0410907	0.18234	0.999168	SNAP25;ADCY7	Panther		Mitotic Prophase_Homo sapiens_R-HSA-68875	41	107	0.00202729	0.0464404	-1.54213	RB1;POM121;NUP205;NUP188;HIST1H2BJ;RAB1B;USO1;HIST1H2BK;ARPP19;NUP160;SMC2;PHF8;PPP2CA;POM121C;NUP85;PPP2R1A;LMNA;NUP62;MAPK1;TMPO;NEK9;NUP210;NEK7;H3F3A;H2AFX;HIST1H2AJ;MASTL;LEMD3;CTDNEP1;HIST2H3A;NUP50;NUP54;HIST1H2BH;NUP98;NUPL2;LPIN1;HIST1H2BB;LPIN2;LPIN3;HIST1H2BD;MCPH1	Reactome
Opioid proopiomelanocortin pathway_Homo sapiens_P05917	2	18	0.0410907	0.18234	1.23382	SNAP25;ADCY7	Panther		ErbB signaling pathway	34	85	0.00206162	0.014671	-8.97461	SHC4;GSK3B;CDKN1A;CDKN1B;SHC3;CAMK2A;TGFA;PIK3R1;AREG;ELK1;EGFR;CRKL;MYC;ERBB2;PLCG2;EIF4EBP1;AKT1;ABL2;MAPK1;PLCG1;PAK3;PAK4;PRKCG;STAT5B;GAB1;NRG2;EREG;PIK3CA;KRAS;GRB2;RAF1;CRK;SOS2;HBEGF	KEGG
Regulation of signaling by CBL_Homo sapiens_R-HSA-912631	2	18	0.0410907	0.297093	0.305437	YES1;PIK3R2	Reactome		Regulation of nuclear beta catenin signaling and target gene transcription_Homo sapiens_1590a3b3-6195-11e5-8ac5-06603eb7f303	32	79	0.00216643	0.0131897	-0.234106	YWHAE;CXCL8;TRRAP;ADCY7;CYR61;FGF4;CCND2;CCND1;TERT;SALL4;RUVBL2;MYC;EP300;COX2;SFN;TBL1X;YWHAH;TLE4;TCF7L2;CDX4;MMP2;CTNNBIP1;MITF;KLF4;YWHAZ;DKK1;DKK4;VCAN;ID2;HBP1;TNIK;NEUROG1	NCINature
Signaling by cytosolic FGFR1 fusion mutants_Homo sapiens_R-HSA-1839117	2	18	0.0410907	0.297093	0.410385	STAT1;MYO18A	Reactome		SLC-mediated transmembrane transport_Homo sapiens_R-HSA-425407	89	268	0.00223663	0.0499676	-1.53735	SLC44A5;SLC35B3;SLC27A1;NUP188;SLC2A1;SLC2A3;SLC7A11;SLC4A2;SLC2A4;SLC2A5;SLC4A4;SLC22A12;SLC22A15;SLC22A16;SLC22A18;NUP62;BSG;SLC39A7;SLC12A6;SLC39A2;SLC12A7;SLC39A1;SLC30A7;SLC34A2;SLC38A1;SLC13A4;NUP210;SLC2A11;SLC2A10;SLC30A2;SLC2A13;SLC2A12;SLC11A2;SLC39A10;SLC6A12;RUNX1;SLCO4A1;SLC7A9;SLC9A7;NUP50;SLC27A6;NUP54;NUP98;AVP;SLC29A1;SLC29A3;SLC24A2;POM121;NUP205;SLC24A4;SLC26A2;SLC47A1;SLC43A2;…	Reactome
RNA Polymerase III Chain Elongation_Homo sapiens_R-HSA-73780	2	18	0.0410907	0.297093	0.449033	POLR3A;POLR3F	Reactome		IL-2 Receptor Beta Chain in T cell Activation_Homo sapiens_h_il2rbPathway	22	49	0.00226201	0.0424881	-0.989721	RB1;STAT5B;FOS;PIK3R1;IKZF3;CRKL;SOCS3;CCNA1;CCND3;CCND2;TFDP1;PIK3CA;CCND1;MYC;E2F1;AKT1;MAPK1;GRB2;RAF1;JAK3;PPIA;BCL2L1	BioCarta
Miscellaneous transport and binding events_Homo sapiens_R-HSA-5223345	2	18	0.0410907	0.297093	0.575946	NIPAL1;ADD3	Reactome		Cap-dependent Translation Initiation_Homo sapiens_R-HSA-72737	43	114	0.00228193	0.0499676	-1.45909	RPL4;RPL32;RPL10;RPL31;RPL12;RPLP1;RPLP0;RPL10A;RPS4X;RPS16;RPS15A;RPS19;RPL18A;RPS3;EIF4EBP1;RPL37;RPS2;EIF2B5;RPL41;EIF2B2;RPL21;RPS7;RPS8;EIF1AX;RPS5;RPL23;RPS6;RPL13A;RPL35A;EIF3M;EIF5;RPS29;EIF3L;RPL37A;EIF3H;RPL27;EIF3E;EIF3F;RPL26;RPL29;RPS21;RPS24;EIF3B	Reactome
Defects in vitamin and cofactor metabolism_Homo sapiens_R-HSA-3296482	2	18	0.0410907	0.297093	0.719454	TCN2;MUT	Reactome		Eukaryotic Translation Initiation_Homo sapiens_R-HSA-72613	43	114	0.00228193	0.0499676	-1.45045	RPL4;RPL32;RPL10;RPL31;RPL12;RPLP1;RPLP0;RPL10A;RPS4X;RPS16;RPS15A;RPS19;RPL18A;RPS3;EIF4EBP1;RPL37;RPS2;EIF2B5;RPL41;EIF2B2;RPL21;RPS7;RPS8;EIF1AX;RPS5;RPL23;RPS6;RPL13A;RPL35A;EIF3M;EIF5;RPS29;EIF3L;RPL37A;EIF3H;RPL27;EIF3E;EIF3F;RPL26;RPL29;RPS21;RPS24;EIF3B	Reactome
Adherens junction	4	72	0.0412085	0.364536	-14.734	YES1;CSNK2A1;CTNND1;ACTG1	KEGG		Initiation of transcription and translation elongation at the HIV-1 LTR WP3414	16	32	0.00230061	0.019367	-1.83804	HDAC4;HEXIM1;HDAC5;CREBBP;CCNT1;NFATC3;NFATC1;SUPT5H;RELA;CDK9;NFKBIA;PPP3R1;PPP3R2;SP1;EP300;NELFB	WikiPathways
Transcriptional regulation by small RNAs_Homo sapiens_R-HSA-5578749	4	72	0.0412085	0.297093	-1.05037	HIST1H3A;NUP188;AGO2;TNRC6A	Reactome		Signaling events mediated by Stem cell factor receptor (c-Kit)_Homo sapiens_c6b6861c-6195-11e5-8ac5-06603eb7f303	23	52	0.00230891	0.0136555	-0.0653796	GSK3B;CREBBP;STAT3;GAB1;MATK;PTEN;MITF;PIK3R1;FOXO3;EPOR;PIK3C2B;CRKL;SPRED1;FER;PIK3CA;GRAP2;KIT;GRB10;AKT1;GRB2;RAF1;JAK2;SH2B3	NCINature
Costimulation by the CD28 family_Homo sapiens_R-HSA-388841	4	72	0.0412085	0.297093	-1.00572	YES1;PDPK1;GRAP2;PIK3R2	Reactome		Heterotrimeric G-protein signaling pathway-Gi alpha and Gs alpha mediated pathway_Homo sapiens_P00026	47	127	0.0023097	0.0617845	-1.43263	RGS18;CHRM2;PYGB;GSK3B;RGS19;RGS13;RGS16;CLTC;OPRL1;PYGM;ARRB1;ADRB1;ADCY7;GNAI1;ADCY6;GNAI2;GYS2;GRM3;GNGT1;GRK1;GYS1;RAP1A;GNGT2;GRM4;HTR7;HRH2;GRK4;ADORA3;PRKAR2A;GRK6;PHKG2;GNG8;RGS8;RGS6;CREBBP;KCNJ9;HTR1D;HTR1A;OPRM1;SSTR1;ADRA2B;ADCY9;GNAL;PRKAR1A;GNB2;GNB1;CREB5	Panther
ErbB1 downstream signaling_Homo sapiens_30d60550-6192-11e5-8ac5-06603eb7f303	5	105	0.0417093	0.281534	-0.83266	CREB1;PDPK1;STAT1;DUSP1;PIK3R2	NCINature		Fatty acid, triacylglycerol, and ketone body metabolism_Homo sapiens_R-HSA-535734	74	217	0.00233007	0.0502822	-1.67503	SLC25A1;SLC27A1;LPCAT1;FHL2;RORA;MED15;LCLAT1;AACS;MED17;SIN3B;SIN3A;MED10;EP300;CD36;TEAD2;FADS1;SULT2A1;ELOVL1;SREBF1;ACOT8;ACOT7;HMGCS1;ACSL1;ELOVL5;NCOA3;ACSL5;ELOVL6;ACSL3;CPT1B;MED29;SREBF2;MED28;TIAM2;ACLY;MED25;MED24;PCCA;GPD2;MTF1;PCCB;ACOT2;TRIB3;ACOT6;PPARA;ACOT4;HSD17B3;HSD17B12;HMGCR;CYP7A1;NPAS2;AGPAT3;ACACA;ARNTL;AGPAT4;TBL1X;PPARGC1A;HMGCLL1;FDFT1;WWTR1;CREBBP;CDK19;NFYA;TXNRD1;SC…	Reactome
CXCR3-mediated signaling events_Homo sapiens_3a38a0ca-6191-11e5-8ac5-06603eb7f303	3	43	0.0423221	0.281534	-0.508852	PDPK1;PIK3R2;MAPK14	NCINature		Complement and Coagulation Cascades WP558	25	58	0.00235235	0.0194489	-1.66419	C1QA;SERPINA1;C1S;PROS1;CFI;C5AR1;CLTC;PLAT;TFPI;C2;C3;THBD;C8G;CD55;FGB;F10;SERPIND1;F2R;PLAUR;F2;F3;SERPING1;F13B;CD46;CFB	WikiPathways
IL-6 signaling pathway WP364	3	43	0.0423221	0.281755	-1.76218	STAT1;PIK3R2;BCL2L1	WikiPathways		Sumoylation by RanBP2 Regulates Transcriptional Repression_Homo sapiens_h_ranbp2Pathway	9	14	0.00237034	0.0424881	0.396986	HDAC4;SUMO1;NUP210;NUP62;MDM2;RAN;HDAC6;PIAS2;PIAS1	BioCarta
Transmembrane transport of small molecules_Homo sapiens_R-HSA-382551	17	594	0.0423227	0.302248	-1.2976	ABCG8;RNASEL;GABRB1;NUP188;TRPC3;TTYH1;SLC1A4;ABCA12;ADD3;ADCY7;CLCN5;NIPAL1;PEX3;WNK3;ATP6V0A2;FLVCR1;TRPM7	Reactome		Cytoplasmic Ribosomal Proteins WP477	35	89	0.00251153	0.0201204	-0.991995	RPL4;RPL32;RPL10;RPL31;RPL12;RPLP1;RPLP0;MRPL19;RPL10A;RPS4X;RPS6KA6;RPS16;RPS15A;RPS19;RPL18A;RPS6KA2;RPS3;RPL37;RPS2;RPL41;RPL21;RPS7;RPS8;RPS5;RPL23;RPS6;RPL13A;RPL35A;RPS29;RPL37A;RPL27;RPL26;RPL29;RPS21;RPS24	WikiPathways
Endoderm Differentiation WP2853	6	141	0.0429441	0.281755	-0.869554	VAV3;SOX17;STAT1;ONECUT1;GATA6;PIAS1	WikiPathways		Toll-Like Receptor Pathway_Homo sapiens_h_tollPathway	17	35	0.00252048	0.0424881	-0.764523	EIF2AK2;FOS;MAPK14;ELK1;TIRAP;RELA;IKBKB;NFKBIA;TRAF6;CD14;TAB1;PGLYRP1;PPARA;MAP3K7;TLR4;MYD88;TLR2	BioCarta
NOD-like receptor signaling pathway	7	178	0.043099	0.367139	1.4088	RNASEL;STAT1;STAT2;ERBIN;TRPM7;MAPK14;BCL2L1	KEGG		Photodynamic therapy-induced NF-kB survival signaling WP3617	17	35	0.00252048	0.0201204	-1.17791	CXCL8;BCL2A1;MMP2;PTGS2;SELE;CXCL2;RELA;ICAM1;VEGFA;IKBKB;IL1A;IL6;CCND1;TRAF6;REL;BIRC5;BCL2L2	WikiPathways
Mitotic Prophase_Homo sapiens_R-HSA-68875	5	107	0.0446298	0.314236	-1.1879	HIST1H3A;NUP188;RAB1B;ARPP19;LMNB1	Reactome		Brain-Derived Neurotrophic Factor (BDNF) signaling pathway WP2380	52	144	0.00258293	0.0202694	-0.503987	GSK3B;CRTC1;ELK1;PTPRF;IKBKB;RPS6KA5;CFL1;RACK1;AKT1;RAC1;JAK2;VAV3;MEF2A;CSNK2A1;RPS6;RHOG;FRS2;FOS;SYN1;TIAM1;TRAF6;RAF1;SQSTM1;SHC4;GRIA1;PRKAA1;SHC3;CAMK2A;PIK3R1;FOXO3;RELA;PPP2CA;BCL2L11;RAP1A;NTF3;SPP1;EIF4EBP1;PTK2B;MAPK1;PLCG1;MAP2K5;MAP3K2;NGFR;STAT5B;NTRK2;STAT3;EEF2;MAPK14;NFKBIA;BMP2;MARCKS;GRB2	WikiPathways
Intra-Golgi traffic_Homo sapiens_R-HSA-6811438	3	44	0.0448315	0.314236	-0.771737	RGP1;ARF1;GOSR1	Reactome		Salmonella infection	34	86	0.0025917	0.0180241	-83.2949	CXCL8;ROCK1;PKN3;ARPC1B;ARPC5L;NLRC4;CXCL3;CXCL2;ACTB;RELA;ACTG1;KLC4;KLC2;FLNA;MAPK1;CD14;LBP;RAC1;WASF2;DYNC1I1;DYNC1H1;RHOG;FOS;MAPK14;TJP1;IL1A;DYNC1LI1;IL6;IFNG;MYH9;PFN1;TLR4;MYD88;RAB7A	KEGG
Thermogenesis WP4321	5	108	0.0461348	0.295482	-0.997516	CREB1;PRKAG1;MAPK14;ADCY7;ACTG1	WikiPathways		Viral carcinogenesis	69	201	0.0026567	0.0180655	3.11061	YWHAE;RB1;ATF2;CDKN1A;CDKN1B;DDX3X;GTF2H2C;CHD4;CCND3;CCND2;CCND1;EP300;RAC1;SKP2;JAK3;CCR4;YWHAH;SYK;HLA-C;ACTN4;HLA-F;YWHAZ;RHOA;RBL2;CCNA1;RBL1;PKM;PIK3CA;CCNE2;MAPKAPK2;RASA2;TBPL1;HIST1H2BH;HIST1H2BB;IL6ST;ATP6V0D2;TP53;HIST1H2BD;CREB5;HDAC4;HDAC5;HIST1H2BJ;SRF;PXN;HIST1H2BK;PIK3R1;HDAC6;RELA;C3;SCIN;HIST2H4B;MAPK1;PMAIP1;BAK1;STAT5B;CREBBP;GSN;EGR3;HIST1H4L;STAT3;EIF2AK2;GTF2H2;NFKBIA;CDK6;…	KEGG
Pancreatic cancer	4	75	0.0467173	0.383749	-15.0977	CDK6;STAT1;PIK3R2;BCL2L1	KEGG		PDGFR-beta signaling pathway_Homo sapiens_c901a3e4-6194-11e5-8ac5-06603eb7f303	47	128	0.00276719	0.0155505	-0.256881	CYFIP2;YWHAE;NCKAP1;LRP1;ARPC1B;SRF;PTEN;PTPRJ;IQGAP1;PIK3R1;ELK1;PPP2CA;SLC9A3R2;SLC9A3R1;RAP1A;PPP2R1A;ARHGDIA;MYC;GRB10;MAPK1;SFN;PLCG1;RAC1;JAK2;WASF2;YWHAH;STAT5B;MYOCD;JUND;STAT3;GAB1;EIF2AK2;ACTN4;FOS;YWHAZ;RHOA;DNM2;PIK3CA;CTTN;LCK;RASA1;RAPGEF1;PIN1;KRAS;GRB2;RAF1;CRK	NCINature
mRNA Splicing_Homo sapiens_R-HSA-72172	6	144	0.0467455	0.324646	-1.15719	SF3B3;FUS;SNRPE;PLRG1;SRSF7;CTNNBL1	Reactome		Multi-step Regulation of Transcription by Pitx2_Homo sapiens_h_pitx2Pathway	14	27	0.00277956	0.0437317	-0.437387	FZD1;GSK3B;CREBBP;CSNK2A1;LDB1;TRRAP;AXIN1;DKK1;DKK2;LRP6;FRAT1;CCND2;WIF1;EP300	BioCarta
FOXA2 and FOXA3 transcription factor networks_Homo sapiens_b6933be8-6192-11e5-8ac5-06603eb7f303	3	45	0.0474133	0.301454	-0.105881	CREB1;HNF4A;PCK1	NCINature		Insulin-mediated glucose transport_Homo sapiens_145e3376-6194-11e5-8ac5-06603eb7f303	14	27	0.00277956	0.0155505	2.25424	YWHAE;GSK3B;STXBP4;ASIP;SLC2A4;YWHAZ;GYS1;TRIP10;AKT1;SFN;STX4;CALM1;RHOQ;YWHAH	NCINature
Developmental Biology_Homo sapiens_R-HSA-1266738	21	786	0.048339	0.33266	-1.42119	VAV3;YES1;CSNK2A1;TRPC3;DUSP1;ONECUT1;EBF1;GATA6;MAPK14;ACTG1;GRIN2A;CREB1;SALL1;HIST1H3A;PSMB5;RBBP4;HNF4A;PSME4;ST8SIA4;ITGA5;PCK1	Reactome		Bladder cancer	19	41	0.00284427	0.0189206	-32.6787	RB1;CDKN1A;CXCL8;DAPK2;MMP2;EGFR;VEGFA;RPS6KA5;CCND1;MYC;ERBB2;E2F1;MDM2;E2F2;MAPK1;KRAS;RAF1;TP53;HBEGF	KEGG
Ras Signaling Pathway_Homo sapiens_h_rasPathway	2	20	0.0498436	0.377297	-0.710178	PDPK1;BCL2L1	BioCarta		PDGF signaling pathway_Homo sapiens_P00047	42	112	0.00288917	0.0618282	-1.26748	GSK3B;EHF;SHC3;SRF;ITPR1;ITPR2;PIK3R1;ARHGAP5;ETS1;ELK1;RERG;ARHGAP12;ELK4;IKBKB;RPS6KA6;RPS6KA5;MYC;RPS6KA2;MKNK2;PLCG2;MAPK1;STAT6;PLCG1;JAK2;JAK3;SRGAP1;SPDEF;VAV3;STAT5B;RASA4B;STAT2;STAT3;FOS;ARHGAP26;RAB11B;ELF2;PIK3CA;RASA1;MAPKAPK2;RASA2;RAF1;SOS2	Panther
Hereditary leiomyomatosis and renal cell carcinoma pathway WP4206	2	20	0.0498436	0.295849	-2.13674	PRKAG1;PDHB	WikiPathways		Signalling to ERKs_Homo sapiens_R-HSA-187687	84	253	0.00293398	0.0624099	-1.90085	PEBP1;ARRB1;DUSP16;FGF4;CRKL;SPRED3;SPRED1;FGF8;PSMD4;RASGEF1A;PPP2R1A;PSMD2;PSMD3;PEA15;JAK2;JAK3;FGB;FGA;DUSP5;DUSP2;FGG;PPP2R5A;FRS2;GFRA1;KSR2;NRG2;IL17RD;SPTB;DUSP6;EREG;DUSP7;PSMA4;RASA3;PSME3;RASA1;MAPKAPK2;KIT;RASA2;PSME4;RAPGEF1;PSME1;RAPGEF2;TLN1;RAF1;CRK;HBEGF;SPTBN5;PSMD11;SHC3;CAMK2A;IQGAP1;RASGRP1;PSMA7;EGFR;RASGRP3;PPP2CA;SPTA1;RAP1A;UBC;ERBB2;MAPK1;PLCG1;PSMF1;RALGDS;FGF23;SPTBN2;…	Reactome
Ras Signaling WP4223	7	184	0.0499192	0.295849	-0.737931	GRIN2A;REL;PIK3R2;ETS1;PAK5;BCL2L1;ARF6	WikiPathways		Pathways Affected in Adenoid Cystic Carcinoma WP3651	27	65	0.00305259	0.0230294	-1.18208	NOTCH1;SRCAP;KMT2C;PTEN;BRCA1;FOXO3;NSD1;MYC;ERBB2;AKT1;HIST1H1E;EP300;KDM6B;MAGI1;CREBBP;MGA;ARID5B;ARID1A;IL17RD;MORF4L1;FGF16;PIK3CA;KANSL1;NFIB;BCOR;RAF1;TP53	WikiPathways
									Signaling by ERBB4_Homo sapiens_R-HSA-1236394	106	330	0.00310713	0.0634664	-1.93235	PEBP1;FGF4;FGF8;PSMD4;PPP2R1A;PSMD2;PSMD3;AKT1;PIP4K2C;FRS2;EREG;PSME3;PSME4;PSME1;TRIB3;TLN1;RAF1;SPTBN5;PSMD11;SHC3;IQGAP1;FOXO4;PIK3R1;FOXO3;RASGRP1;FOXO1;RASGRP3;SPTA1;RAP1A;UBC;PSMF1;FGF23;SPTBN2;KL;STAT5B;PSPN;ESR1;GRIN2D;GFAP;FGF17;NR4A1;FGF16;IL5;GDNF;AGO3;PTPRA;AGO4;AGO1;AGO2;MDM2;GRB2;CALM1;FGF10;GSK3B;CDKN1A;CDKN1B;PTEN;ARRB1;DUSP16;SPRED3;SPRED1;RASGEF1A;PEA15;MLST8;JAK2;JAK3;FGB;PSEN…	Reactome
									Chromatin modifying enzymes_Homo sapiens_R-HSA-3247509	76	226	0.00311151	0.0634664	-1.60742	KDM5A;KDM5B;ATF2;KDM5C;KDM5D;TRRAP;SUV39H1;HIST2H2AB;JADE1;ARID4A;CHD4;CHD3;ACTB;PHF8;ING4;CCND1;RUVBL2;EP300;JAK2;ATXN7L3;KDM6B;KDM2B;H2AFX;DNMT3A;HIST1H2AJ;MSL2;PAX3;ARID5B;ARID1A;ARID1B;SAP30;MORF4L1;HIST2H3A;KAT6B;MORF4L2;HAT1;PADI3;HIST1H2BH;PADI4;HIST1H2BB;HIST1H2BD;KDM7A;KMT2E;KMT2D;SMARCD2;HIST1H2BJ;KMT2A;KMT2C;HIST1H2BK;KMT2B;PHF21A;RBBP4;NSD1;EP400;SAP18;TBL1X;MTA2;MTA3;ATF7IP;DR1;KDM4B…	Reactome
									Chromatin organization_Homo sapiens_R-HSA-4839726	76	226	0.00311151	0.0634664	-1.59967	KDM5A;KDM5B;ATF2;KDM5C;KDM5D;TRRAP;SUV39H1;HIST2H2AB;JADE1;ARID4A;CHD4;CHD3;ACTB;PHF8;ING4;CCND1;RUVBL2;EP300;JAK2;ATXN7L3;KDM6B;KDM2B;H2AFX;DNMT3A;HIST1H2AJ;MSL2;PAX3;ARID5B;ARID1A;ARID1B;SAP30;MORF4L1;HIST2H3A;KAT6B;MORF4L2;HAT1;PADI3;HIST1H2BH;PADI4;HIST1H2BB;HIST1H2BD;KDM7A;KMT2E;KMT2D;SMARCD2;HIST1H2BJ;KMT2A;KMT2C;HIST1H2BK;KMT2B;PHF21A;RBBP4;NSD1;EP400;SAP18;TBL1X;MTA2;MTA3;ATF7IP;DR1;KDM4B…	Reactome
									Coregulation of Androgen receptor activity_Homo sapiens_27e0e369-6191-11e5-8ac5-06603eb7f303	25	59	0.00311312	0.0169583	0.324454	HIP1;SRF;FHL2;KLK3;BRCA1;CCND3;CCND1;ZMIZ1;AKT1;PTK2B;HNRNPA1;PELP1;APPL1;VAV3;PIAS4;SVIL;XRCC6;GSN;KDM4C;UBE2I;PA2G4;PIAS1;CDK6;CTDSP1;CTDSP2	NCINature
									Cardiac Progenitor Differentiation WP2406	23	53	0.00311389	0.0230294	-1.33194	GSK3B;TGFB1;NOTCH1;CXCR4;PAX6;TBX5;MAPK14;DKK1;POU5F1;SOX2;LIN28B;ACTC1;LIN28A;SOX1;BMP1;SOX17;TNNT2;KIT;KDR;NANOG;ROR2;NKX2-5;FOXA2	WikiPathways
									T-Cell antigen Receptor (TCR) Signaling Pathway WP69	35	90	0.00312368	0.0230294	-0.891065	ATF2;ITPR1;BCL10;PIK3R1;MALT1;RELA;CRKL;IKBKB;GRAP2;AKT1;PTK2B;MAPK1;MAP3K8;PLCG1;SH2B3;MAP3K7;VAV3;TGFB1;TNFRSF9;NFATC1;GAB2;OPRM1;FOS;MAPK14;NFKBIA;IL1A;IL6;LCK;CD8A;TRAF6;REL;GRB2;RAF1;CRK;IL17A	WikiPathways
									WNT Signaling Pathway_Homo sapiens_h_wntPathway	15	30	0.00313359	0.0462205	-0.559286	FZD1;GSK3B;CREBBP;CSNK2A1;AXIN1;NLK;DKK1;DKK2;LRP6;FRAT1;CCND1;WIF1;MYC;TAB1;MAP3K7	BioCarta
									PI3K-AKT-mTOR signaling pathway and therapeutic opportunities WP3844	15	30	0.00313359	0.0230294	-1.38265	GSK3B;CDKN1B;NOS3;PTEN;FOXO4;PIK3R1;FOXO3;FOXO1;PIK3CA;EIF4EBP1;GRB10;AKT1;ULK1;KRAS;RICTOR	WikiPathways
									Signaling by FGFR3 in disease_Homo sapiens_R-HSA-5655332	12	22	0.00321633	0.0638548	-0.865936	FGF17;FGF16;FGF8;PIK3CA;GAB1;KRAS;FRS2;GRB2;PLCG1;PIK3R1;FGF23;FGF4	Reactome
									Signaling by FGFR3 point mutants in cancer_Homo sapiens_R-HSA-8853338	12	22	0.00321633	0.0638548	-0.838593	FGF17;FGF16;FGF8;PIK3CA;GAB1;KRAS;FRS2;GRB2;PLCG1;PIK3R1;FGF23;FGF4	Reactome
									Viral mRNA Translation_Homo sapiens_R-HSA-192823	33	84	0.00334477	0.0647384	-1.25388	RPL4;RPL32;RPL10;RPL31;RPL12;RPLP1;RPLP0;RPL10A;RPS4X;RPS16;RPS15A;RPS19;RPL18A;RPS3;RPL37;RPS2;RPL41;RPL21;RPS7;RPS8;RPS5;RPL23;RPS6;RPL13A;RPL35A;DNAJC3;RPS29;RPL37A;RPL27;RPL26;RPL29;RPS21;RPS24	Reactome
									Interleukin-3, 5 and GM-CSF signaling_Homo sapiens_R-HSA-512988	86	261	0.00334779	0.0647384	-1.84574	INPPL1;PEBP1;ARRB1;DUSP16;FGF4;CRKL;SPRED3;SPRED1;FGF8;PSMD4;RASGEF1A;PPP2R1A;PSMD2;PSMD3;PEA15;JAK2;JAK3;FGB;FGA;DUSP5;DUSP2;SYK;FGG;PPP2R5A;FRS2;GFRA1;KSR2;GAB2;NRG2;IL17RD;YWHAZ;SPTB;DUSP6;EREG;DUSP7;PSMA4;PIK3CA;RASA3;PSME3;RASA1;KIT;RASA2;PSME4;RAPGEF1;PSME1;RAPGEF2;TLN1;RAF1;CRK;HBEGF;SPTBN5;PSMD11;SHC3;CAMK2A;IQGAP1;PIK3R1;RASGRP1;PSMA7;EGFR;RASGRP3;PPP2CA;SPTA1;RAP1A;UBC;ERBB2;MAPK1;PSMF1…	Reactome
									Fluid shear stress and atherosclerosis	50	139	0.00337464	0.0218263	-1.55735	BMPR2;HSP90AB1;CALML5;CALML6;PLAT;CALML4;ACTB;ICAM1;ACTG1;IKBKB;THBD;CDH5;SUMO1;KDR;AKT1;RAC1;MAP3K7;ACVR1;MEF2A;PIAS4;HSP90AA1;MMP2;FOS;RHOA;IL1A;PIK3CA;IFNG;ARHGEF2;SQSTM1;TP53;PRKAA1;MGST3;SDC2;MGST1;MGST2;PIK3R1;RELA;HSP90B1;HMOX1;MAP2K5;NOS3;MAPK14;SELE;ACVR2B;ASS1;VEGFA;TRPV4;SDC1;CALM3;CALM1	KEGG
									HIF-1 signaling pathway	38	100	0.00342373	0.0218263	-3.12528	CDKN1A;CDKN1B;CUL2;CAMK2A;SLC2A1;PIK3R1;EGFR;RELA;IGF1R;LDHA;MKNK2;ERBB2;PLCG2;EIF4EBP1;PGK1;AKT1;HMOX1;EP300;MAPK1;PLCG1;VHL;IL6R;EGLN1;PRKCG;ANGPT4;CREBBP;NOS3;STAT3;RPS6;ARNT;VEGFA;IL6;TF;PIK3CA;IFNG;ALDOA;TLR4;GAPDH	KEGG
									miRNA regulation of prostate cancer signaling pathways WP3981	16	33	0.00342643	0.0247881	-1.73314	GSK3B;CDKN1A;CREBBP;CDKN1B;KLK3;FOXO1;NFKBIA;PIK3CA;CCND1;NFATC2IP;MDM2;MAPK1;KRAS;GRB2;RAF1;TP53	WikiPathways
									Atypical NF-kappaB pathway_Homo sapiens_d2dd121d-618b-11e5-8ac5-06603eb7f303	10	17	0.00342894	0.0181997	2.63978	IKBKB;NFKBIA;SYK;CSNK2A1;PIK3CA;LCK;REL;PIK3R1;MAPK14;RELA	NCINature
									Formation of Senescence-Associated Heterochromatin Foci (SAHF)_Homo sapiens_R-HSA-2559584	10	17	0.00342894	0.0654575	0.0551836	RB1;CDKN1A;UBN1;EP400;HMGA1;HMGA2;HIST1H1E;TP53;ASF1A;HIST1H1C	Reactome
									Circadian entrainment	37	97	0.00356606	0.0222697	-3.45496	GRIA1;RYR2;ADCYAP1R1;CALML5;CALML6;CAMK2A;ITPR1;CACNA1C;CALML4;ADCY7;GNAI1;ADCY6;GNAI2;GNGT1;CACNA1I;RPS6KA5;RASD1;GNGT2;PRKG2;GNG8;MAPK1;PRKCG;GUCY1A2;KCNJ9;FOS;GRIN2D;PER2;PER1;ADCYAP1;PER3;ADCY9;GNB2;NOS1AP;GNB1;GNAS;CALM3;CALM1	KEGG
									Integrin signalling pathway_Homo sapiens_P00034	55	156	0.00360024	0.0642043	-1.30349	ARF1;ITGB5;LAMC3;ITGB4;COL14A1;ARPC1B;ITGB2;ARPC5L;PIK3C2A;ACTB;PIK3C2B;ACTG1;CRKL;COL10A1;ITGB8;ITGB6;RAC1;ITGA3;ITGA2;ITGA1;ACTN4;RHOC;RHOA;RHOB;RAP2A;RAP2B;PIK3CA;COL4A1;COL4A4;COL6A1;RAPGEF1;COL8A2;COL4A5;TLN1;RAF1;CRK;SOS2;LAMA5;COL15A1;COL11A1;PXN;NTN4;PIK3R1;RAP1A;FLNA;PTK2B;LAMB1;PARVB;ARHGAP26;COL3A1;COL1A2;ITGA10;COL9A3;COL9A2;LIMS1	Panther
									G alpha (12/13) signalling events_Homo sapiens_R-HSA-416482	30	75	0.0036635	0.0685075	-1.16303	ROCK1;PIK3R1;KALRN;FGD2;FGD3;GNGT1;AKAP13;FGD4;GNGT2;TBXA2R;GNA12;GNG8;RAC1;VAV3;PLEKHG2;RHOG;RHOC;RHOA;RHOB;NET1;TIAM2;TIAM1;PIK3CA;GNB2;GNB1;ARHGEF3;ARHGEF4;ARHGEF1;ARHGEF2;SOS2	Reactome
									E2F transcription factor network_Homo sapiens_bb4d0fd3-6191-11e5-8ac5-06603eb7f303	29	72	0.00376184	0.019308	0.056096	RB1;CDKN1A;CDKN1B;TRRAP;BRCA1;YY1;CCND3;RBBP4;ORC1;MYC;E2F1;E2F2;EP300;MYBL2;E2F5;SULT2A1;CREBBP;CBX5;APAF1;TFE3;CDC6;HIC1;RBL2;RBL1;TFDP1;CCNE2;TFDP2;SP1;HBP1	NCINature
									Transcriptional regulation by small RNAs_Homo sapiens_R-HSA-5578749	29	72	0.00376184	0.0685075	-1.29022	POM121;NUP205;NUP188;HIST1H2BJ;HIST1H2BK;NUP160;POLR2A;POM121C;NUP85;POLR2C;NUP62;POLR2E;POLR2F;NUP210;H3F3A;H2AFX;HIST1H2AJ;HIST2H3A;NUP50;AGO1;AGO2;NUP54;HIST1H2BH;NUP98;NUPL2;HIST1H2BB;RAN;TNRC6A;HIST1H2BD	Reactome
									Overview of telomerase protein component gene hTert Transcriptional Regulation _Homo sapiens_h_tertpathway	7	10	0.0037922	0.0521281	1.32452	TERT;WT1;SP1;MYC;MXD1;ESR1;TP53	BioCarta
									ER Quality Control Compartment (ERQC)_Homo sapiens_R-HSA-901032	7	10	0.0037922	0.0685075	2.01137	EDEM3;EDEM1;EDEM2;SEL1L;SYVN1;DERL2;UGGT1	Reactome
									G0 and Early G1_Homo sapiens_R-HSA-1538133	13	25	0.00379358	0.0685075	-0.492778	DYRK1A;LIN9;CDC6;RBL2;CCNA1;RBL1;TFDP1;CCNE2;RBBP4;TFDP2;E2F1;MYBL2;E2F5	Reactome
									IL-7 Signaling Pathway WP205	13	25	0.00379358	0.027022	-2.11139	STAT5B;GSK3B;CDKN1B;STAT3;PIK3R1;CCND1;IL7;MYC;AKT1;PTK2B;MAPK1;JAK3;BCL2L1	WikiPathways
									GTP hydrolysis and joining of the 60S ribosomal subunit_Homo sapiens_R-HSA-72706	40	107	0.00381875	0.0685075	-1.34386	RPL4;RPL32;RPL10;RPL31;RPL12;RPLP1;RPLP0;RPL10A;RPS4X;RPS16;RPS15A;RPS19;RPL18A;RPS3;RPL37;RPS2;RPL41;RPL21;RPS7;RPS8;EIF1AX;RPS5;RPL23;RPS6;RPL13A;RPL35A;EIF3M;EIF5;RPS29;EIF3L;RPL37A;EIF3H;RPL27;EIF3E;EIF3F;RPL26;RPL29;RPS21;RPS24;EIF3B	Reactome
									mTOR signaling pathway_Homo sapiens_559dd850-6194-11e5-8ac5-06603eb7f303	28	69	0.00385378	0.019308	0.0488825	YWHAE;PXN;IKBKB;YY1;DEPTOR;EIF4EBP1;MLST8;AKT1;MAPK1;SFN;RICTOR;RAC1;PPARGC1A;YWHAH;SREBF1;TSC1;EEF2;YWHAZ;PML;RHOA;CLIP1;RRAGD;DDIT4;PDCD4;ULK2;ULK1;KRAS;RAF1	NCINature
									Signaling events mediated by HDAC Class I_Homo sapiens_97e84126-6195-11e5-8ac5-06603eb7f303	27	66	0.00393749	0.019308	0.252707	HDAC4;HDAC5;CHD4;CHD3;GATA1;HDAC6;RELA;YY1;SUMO1;RBBP4;SIN3B;SIN3A;SAP18;EP300;MTA2;CREBBP;UBE2I;STAT3;SIRT5;SIRT7;RANGAP1;GATAD2B;GATAD2A;SAP30;NFKBIA;MXD1;RAN	NCINature
									Triglyceride Biosynthesis_Homo sapiens_R-HSA-75109	27	66	0.00393749	0.0697966	-1.1448	SLC25A1;LPCAT1;HSD17B3;HSD17B12;LCLAT1;AGPAT3;ACACA;AGPAT4;ELOVL1;ACOT8;ACOT7;ACSL1;ELOVL5;SCD5;ACSL5;ELOVL6;ACSL3;ACSF2;ACLY;SCD;FASN;ACOT2;LPIN1;ACOT6;LPIN2;LPIN3;ACOT4	Reactome
									Actions of Nitric Oxide in the Heart_Homo sapiens_h_no1Pathway	19	42	0.00397587	0.0521281	-0.635247	GUCY1A2;RYR2;HSP90AA1;NOS3;PDE2A;PIK3R1;SLC7A1;VEGFA;GNGT1;PIK3CA;PRKAR1A;PRKAR2A;GNB1;KDR;TNNI1;PDE3A;AKT1;PRKG2;PLCG1	BioCarta
									IL-2 Signaling Pathway WP49	19	42	0.00397587	0.0278914	-1.61971	STAT5B;SYK;STAT3;RPS6;GAB2;FOS;PIK3R1;FOXO3;CRKL;SOCS3;CCND2;LCK;MYC;AKT1;PTK2B;MAPK1;GRB2;RAF1;JAK3	WikiPathways
									Validated targets of C-MYC transcriptional repression_Homo sapiens_6bbdafa6-6196-11e5-8ac5-06603eb7f303	26	63	0.00401084	0.019308	0.325859	CDKN1A;CDKN1B;ITGB4;BRCA1;FOXO3;NDRG1;ZFP36L1;CCND1;MYC;ERBB2;EP300;SMAD2;SMAD3;NFYA;DNMT3A;GTF2H2;DKK1;TMEFF2;SFRP1;RBL1;COL1A2;SP1;CSDE1;DDIT3;ID2;MXD4	NCINature
									Signaling by ERBB2_Homo sapiens_R-HSA-1227986	20	45	0.00406729	0.0712494	-1.10843	GRB7;HSP90AA1;GAB1;MATK;PTK6;MEMO1;PIK3R1;NRG2;RHOA;EGFR;EREG;RNF41;PIK3CA;UBC;ERBB2;AKT1;KRAS;GRB2;PLCG1;HBEGF	Reactome
									Prolonged ERK activation events_Homo sapiens_R-HSA-169893	80	242	0.00411933	0.0713219	-1.76415	PEBP1;ARRB1;DUSP16;FGF4;CRKL;SPRED3;SPRED1;FGF8;PSMD4;RASGEF1A;PPP2R1A;PSMD2;PSMD3;PEA15;JAK2;JAK3;FGB;FGA;DUSP5;DUSP2;FGG;PPP2R5A;FRS2;GFRA1;KSR2;NRG2;IL17RD;SPTB;DUSP6;EREG;DUSP7;PSMA4;RASA3;PSME3;RASA1;KIT;RASA2;PSME4;RAPGEF1;PSME1;RAPGEF2;TLN1;RAF1;CRK;HBEGF;SPTBN5;PSMD11;SHC3;CAMK2A;IQGAP1;RASGRP1;PSMA7;EGFR;RASGRP3;PPP2CA;SPTA1;RAP1A;UBC;ERBB2;MAPK1;PLCG1;PSMF1;FGF23;SPTBN2;KL;PSPN;DAB2IP;G…	Reactome
									Notch-mediated HES/HEY network_Homo sapiens_8ee56389-6194-11e5-8ac5-06603eb7f303	21	48	0.00412215	0.0193928	0.757246	SPEN;RB1;CREBBP;NOTCH1;CDKN1B;PARP1;MAML2;STAT3;ARNT;GATA1;RUNX2;YY1;RCAN1;HEY1;MYOD1;HEY2;KDR;E2F1;EP300;TCF3;JAK2	NCINature
									TGF beta signaling pathway_Homo sapiens_h_tgfbPathway	11	20	0.0043806	0.0544116	0.4002	SMAD2;CREBBP;TGFB2;TGFB1;SMAD3;SAR1A;EP300;TAB1;MAP3K7;TGFBR1;TGFBR2	BioCarta
									Signaling by Hippo_Homo sapiens_R-HSA-2028269	11	20	0.0043806	0.0731478	0.135596	TJP1;LATS1;YWHAE;MOB1B;WWTR1;WWC1;DVL2;AMOTL2;AMOTL1;STK4;AMOT	Reactome
									Hematopoietic Stem Cell Gene Regulation by GABP alpha/beta Complex WP3657	11	20	0.0043806	0.0302719	-2.28179	CREBBP;FLT3;DNMT3A;DNMT3B;PTEN;EP300;GABPB1;FOXO3;ZFX;BCL2L1;ETV6	WikiPathways
									Platelet activation, signaling and aggregation_Homo sapiens_R-HSA-76002	83	253	0.00443349	0.0731478	-1.46001	LGALS3BP;SERPINA3;DAGLA;SERPINA1;PROS1;ARRB1;CTSW;GNGT1;GNGT2;CFL1;AKT1;TIMP3;QSOX1;CD36;RAC1;JAK2;JAK3;VAV3;FGB;PRKCG;FGA;ABCC4;SYK;FGG;F2R;RHOG;GAB2;ACTN4;F2;ADRA2B;YWHAZ;RHOA;RHOB;PIK3CA;MMRN1;LCK;SERPING1;SCG3;TLN1;RAF1;ALDOA;PFN1;CRK;PPIA;MGLL;RAPGEF3;RAPGEF4;ITPR1;ITPR2;PIK3R1;RASGRP1;GNAI1;GNAI2;GNA14;CLEC3B;RAP1A;TBXA2R;APOH;PSAP;GNA12;PLCG2;GNG8;FLNA;MAPK1;STX4;TGFB2;TGFB1;HSPA5;RARRES2;…	Reactome
									Validated targets of C-MYC transcriptional activation_Homo sapiens_61d3b115-6196-11e5-8ac5-06603eb7f303	31	79	0.00446058	0.0205187	0.282552	TRRAP;SHMT1;ODC1;SLC2A1;CDCA7;HSPD1;LDHA;MYCT1;CCND2;TERT;PDCD10;RUVBL2;MYC;UBTF;PIM1;EP300;PMAIP1;DDX18;CREBBP;HSP90AA1;SMAD3;CAD;HUWE1;HMGA1;LIN28B;ID2;SNAI1;BIRC5;PTMA;GAPDH;TP53	NCINature
									Circadian clock system_Homo sapiens_P00015	6	8	0.00453218	0.0692776	1.51009	PER2;PER1;PER3;CRY2;CRY1;ARNTL	Panther
									Circadian rhythm pathway_Homo sapiens_ffb11b85-6190-11e5-8ac5-06603eb7f303	9	15	0.00459829	0.0206923	6.80797	PER2;PER1;CRY2;BHLHE40;CRY1;TIMELESS;NR1D1;NPAS2;ARNTL	NCINature
									Cholesterol Biosynthesis Pathway WP197	9	15	0.00459829	0.0304144	-2.60609	SQLE;HMGCS1;CYP51A1;SC5D;MSMO1;DHCR7;HMGCR;LSS;FDFT1	WikiPathways
									miRNAs involved in DNA damage response WP1545	9	15	0.00459829	0.0304144	-2.40064	CDKN1A;CCND3;CDK6;CDKN1B;CCND1;MYC;H2AFX;E2F1;TP53	WikiPathways
									Oxysterols derived from cholesterol WP4545	9	15	0.00459829	0.0304144	-1.09183	IL25;NR1H2;RORC;DHCR7;CYP7B1;CYP7A1;ESR1;ESR2;IL17A	WikiPathways
									Infectious disease_Homo sapiens_R-HSA-5663205	110	348	0.00462762	0.0731478	-1.63451	RPL4;NUP188;RPL32;CCNT1;RPL31;ANTXR2;RPL10A;IPO5;RPS16;PSMD4;RPS19;RPL18A;PSMD2;PSMD3;KPNA4;RPL37;KPNA5;B2M;KPNA3;RPL21;NUP210;RPS7;RPS8;RPS5;RPL23;RPS6;AP1B1;STX1B;PSME3;PSME4;PSME1;CHMP4B;RPL27;NUP98;RPL26;RPL29;PPIA;STX1A;POM121;NUP205;PSMD11;NUP160;POM121C;NUP85;UBC;PSMF1;RPL41;XRCC6;TGFB1;SYT1;VTA1;HMGA1;EIF2AK2;SUPT5H;EEF2;CDK9;RPS29;CALR;CALM1;RPS21;RPS24;ARF1;FEN1;HSP90AB1;RPLP1;RPLP0;AP2…	Reactome
									Signaling by Leptin_Homo sapiens_R-HSA-2586552	80	243	0.00464246	0.0731478	-1.71873	PEBP1;ARRB1;DUSP16;FGF4;SPRED3;SPRED1;FGF8;PSMD4;RASGEF1A;PPP2R1A;PSMD2;PSMD3;PEA15;LEPR;JAK2;JAK3;FGB;FGA;DUSP5;DUSP2;FGG;PPP2R5A;FRS2;GFRA1;KSR2;NRG2;IL17RD;SPTB;DUSP6;EREG;DUSP7;PSMA4;RASA3;PSME3;RASA1;KIT;RASA2;PSME4;PSME1;RAPGEF2;TLN1;RAF1;HBEGF;SPTBN5;PSMD11;SHC3;CAMK2A;IQGAP1;RASGRP1;PSMA7;EGFR;RASGRP3;PPP2CA;SPTA1;SOCS3;RAP1A;UBC;ERBB2;MAPK1;PSMF1;FGF23;SPTBN2;KL;STAT5B;PSPN;STAT3;DAB2IP;…	Reactome
									MyD88:Mal cascade initiated on plasma membrane_Homo sapiens_R-HSA-166058	35	92	0.00473603	0.0731478	-1.22057	ATF2;PELI2;HMGB1;ELK1;RELA;PPP2CA;IKBKB;RPS6KA5;IRAK2;PPP2R1A;RPS6KA2;UBC;MAPK1;MAP3K8;CD14;CD36;MAP3K7;MEF2A;FOS;MAPK14;TIRAP;DUSP6;DUSP7;TLR1;SIGIRR;NFKBIA;TNIP2;TRAF6;MAPKAPK2;PELI1;UBE2V1;TAB1;TLR4;MYD88;TLR2	Reactome
									Toll Like Receptor 2 (TLR2) Cascade_Homo sapiens_R-HSA-181438	35	92	0.00473603	0.0731478	-1.20881	ATF2;PELI2;HMGB1;ELK1;RELA;PPP2CA;IKBKB;RPS6KA5;IRAK2;PPP2R1A;RPS6KA2;UBC;MAPK1;MAP3K8;CD14;CD36;MAP3K7;MEF2A;FOS;MAPK14;TIRAP;DUSP6;DUSP7;TLR1;SIGIRR;NFKBIA;TNIP2;TRAF6;MAPKAPK2;PELI1;UBE2V1;TAB1;TLR4;MYD88;TLR2	Reactome
									Toll Like Receptor TLR1:TLR2 Cascade_Homo sapiens_R-HSA-168179	35	92	0.00473603	0.0731478	-1.20244	ATF2;PELI2;HMGB1;ELK1;RELA;PPP2CA;IKBKB;RPS6KA5;IRAK2;PPP2R1A;RPS6KA2;UBC;MAPK1;MAP3K8;CD14;CD36;MAP3K7;MEF2A;FOS;MAPK14;TIRAP;DUSP6;DUSP7;TLR1;SIGIRR;NFKBIA;TNIP2;TRAF6;MAPKAPK2;PELI1;UBE2V1;TAB1;TLR4;MYD88;TLR2	Reactome
									Toll Like Receptor TLR6:TLR2 Cascade_Homo sapiens_R-HSA-168188	35	92	0.00473603	0.0731478	-1.19141	ATF2;PELI2;HMGB1;ELK1;RELA;PPP2CA;IKBKB;RPS6KA5;IRAK2;PPP2R1A;RPS6KA2;UBC;MAPK1;MAP3K8;CD14;CD36;MAP3K7;MEF2A;FOS;MAPK14;TIRAP;DUSP6;DUSP7;TLR1;SIGIRR;NFKBIA;TNIP2;TRAF6;MAPKAPK2;PELI1;UBE2V1;TAB1;TLR4;MYD88;TLR2	Reactome
									ErbB1 downstream signaling_Homo sapiens_30d60550-6192-11e5-8ac5-06603eb7f303	39	105	0.00482424	0.0212472	0.333537	CYFIP2;YWHAE;ATF2;NCKAP1;ARPC1B;SRF;PEBP1;PPP2R2A;IQGAP1;PIK3R1;ELK1;EGFR;PPP2CA;RPS6KA5;PPP2R1A;MLST8;AKT1;MAPK1;SFN;RICTOR;RAC1;RALGDS;WASF2;MAP2K5;YWHAH;MAP3K2;STAT3;RPS6;GAB1;FOS;YWHAZ;DUSP6;MYLPF;PIK3CA;KRAS;GRB2;RAF1;CALM1;F2RL2	NCINature
									Frs2-mediated activation_Homo sapiens_R-HSA-170968	79	240	0.00490323	0.0731478	-1.66468	PEBP1;ARRB1;DUSP16;FGF4;CRKL;SPRED3;SPRED1;FGF8;PSMD4;RASGEF1A;PPP2R1A;PSMD2;PSMD3;PEA15;JAK2;JAK3;FGB;FGA;DUSP5;DUSP2;FGG;PPP2R5A;FRS2;GFRA1;KSR2;NRG2;IL17RD;SPTB;DUSP6;EREG;DUSP7;PSMA4;RASA3;PSME3;RASA1;KIT;RASA2;PSME4;RAPGEF1;PSME1;RAPGEF2;TLN1;RAF1;HBEGF;SPTBN5;PSMD11;SHC3;CAMK2A;IQGAP1;RASGRP1;PSMA7;EGFR;RASGRP3;PPP2CA;SPTA1;RAP1A;UBC;ERBB2;MAPK1;PLCG1;PSMF1;FGF23;SPTBN2;KL;PSPN;DAB2IP;GRIN2…	Reactome
									SMAD2/3 Phosphorylation Motif Mutants in Cancer_Homo sapiens_R-HSA-3304356	5	6	0.00492951	0.0731478	5.5166	SMAD2;TGFB1;SMAD3;TGFBR1;TGFBR2	Reactome
									Misspliced LRP5 mutants have enhanced beta-catenin-dependent signaling_Homo sapiens_R-HSA-5339717	5	6	0.00492951	0.0731478	6.79619	DKK4;KREMEN1;LRP5;DKK1;DKK2	Reactome
									Eukaryotic Translation Elongation_Homo sapiens_R-HSA-156842	34	89	0.00493371	0.0731478	-1.15932	RPL4;RPL32;RPL10;RPL31;RPL12;RPLP1;RPLP0;RPL10A;RPS4X;RPS16;RPS15A;RPS19;RPL18A;RPS3;RPL37;RPS2;RPL41;RPL21;RPS7;RPS8;RPS5;RPL23;RPS6;RPL13A;RPL35A;EEF2;EEF1A1;RPS29;RPL37A;RPL27;RPL26;RPL29;RPS21;RPS24	Reactome
									Class I PI3K signaling events mediated by Akt_Homo sapiens_046a84e6-6191-11e5-8ac5-06603eb7f303	16	34	0.00496841	0.0214263	2.15917	YWHAE;GSK3B;CDKN1A;HSP90AA1;CDKN1B;FOXO4;SLC2A4;FOXO3;YWHAZ;FOXO1;MLST8;AKT1;SFN;RICTOR;RAF1;YWHAH	NCINature
									Signaling by PTK6_Homo sapiens_R-HSA-8848021	27	67	0.00502849	0.0731478	-1.07874	KHDRBS2;CDKN1B;LRRK2;PXN;NR3C1;EGFR;SPRED3;SOCS3;SPRED1;CCND1;UBC;ERBB2;AKT1;RAC1;PELP1;STAT3;DAB2IP;PTK6;NRG2;RHOA;EREG;RASA3;RASA1;RASA2;KRAS;CRK;HBEGF	Reactome
									Vitamin D Receptor Pathway WP2877	62	182	0.00512068	0.0329399	-0.495038	CDKN1A;CDKN1B;IL25;TNFAIP3;GXYLT2;SLC2A4;THBD;CASP14;ADAMTS5;SULT1C2;CCND1;SALL4;MYC;TIMP3;SOSTDC1;LGALS9;EPHB4;SULT2A1;KRT71;SLC34A2;SERPINB1;G6PD;S100A2;IGFBP5;TPM1;SFRP1;KRT38;NINJ1;DEFB4A;PTH;SATB1;SEMA3B;LRP5;TRAK1;EFNA5;RASGRP1;CYP7A1;CST6;CYP3A5;FOXO1;CST1;CLMN;CBS;SPP1;BTLA;CD14;FGF23;KL;KRTAP10-2;TGFB2;SLC37A2;TGFB1;KRTAP10-4;CDX2;MYO9B;KLF4;DEFB132;BCL6;ID4;CD9;MXD1;HLA-DRB1	WikiPathways
									GAB1 signalosome_Homo sapiens_R-HSA-180292	45	125	0.00513402	0.0731478	-1.37979	GSK3B;CDKN1A;CDKN1B;PXN;PTEN;FOXO4;PIK3R1;FOXO3;FOXO1;EGFR;FGF4;PPP2CA;FGF8;PPP2R1A;ERBB2;MLST8;AKT1;MAPK1;RICTOR;PIP4K2C;FGF23;KL;TRAT1;GAB1;PPP2R5A;FRS2;NRG2;EREG;FGF17;TNRC6C;NR4A1;FGF16;PIK3CA;AGO3;LCK;AGO4;AGO1;KIT;AGO2;MDM2;TRIB3;GRB2;TNRC6A;FGF10;HBEGF	Reactome
									PI3K/AKT activation_Homo sapiens_R-HSA-198203	45	125	0.00513402	0.0731478	-1.36473	GSK3B;CDKN1A;CDKN1B;PTEN;FOXO4;PIK3R1;FOXO3;FOXO1;EGFR;FGF4;PPP2CA;FGF8;PPP2R1A;ERBB2;MLST8;AKT1;MAPK1;RICTOR;PIP4K2C;FGF23;KL;TRAT1;GAB1;PPP2R5A;FRS2;NRG2;RHOA;EREG;FGF17;TNRC6C;NR4A1;FGF16;PIK3CA;AGO3;LCK;AGO4;AGO1;KIT;AGO2;MDM2;TRIB3;GRB2;TNRC6A;FGF10;HBEGF	Reactome
									Unfolded Protein Response (UPR)_Homo sapiens_R-HSA-381119	33	86	0.005135	0.0731478	-1.13801	CUL7;CXCL8;FKBP14;CXXC1;HERPUD1;HSP90B1;SEC61A1;EXOSC6;ASNA1;KHSRP;LMNA;DNAJB9;SEC61B;SEC62;EXOSC2;EXTL3;TSPYL2;KLHDC3;HSPA5;NFYA;EDEM1;DDX11;GFPT1;EIF2AK3;SYVN1;DNAJC3;CTDSP2;DDIT3;HYOU1;CALR;TLN1;ATF6;DCP2	Reactome
									Hepatitis C	54	155	0.00514831	0.0311227	0.39614	YWHAE;RB1;SCARB1;GSK3B;CDKN1A;PPP2R2A;IFIT1;CLDN1;IKBKB;CCND1;PPP2R1A;MYC;AKT1;YWHAH;APAF1;YWHAZ;PIAS1;CLDN4;PIK3CA;IFNG;OAS1;OAS2;CLDN14;TRAF6;PSME3;CLDN7;CLDN16;RAF1;PPARA;SOS2;TP53;RNASEL;PIK3R1;EGFR;RELA;PPP2CA;SOCS3;E2F1;E2F2;MAPK1;BAK1;LDLR;IFNA21;STAT2;STAT3;EIF2AK3;EIF2AK2;NFKBIA;CXCL10;OCLN;CDK6;KRAS;GRB2;EIF3E	KEGG
									Rap1 signaling pathway	69	206	0.00518711	0.0311227	45.6963	CSF1;CALML5;CALML6;CTNND1;ITGB2;CALML4;SIPA1L3;ACTB;IGF1R;FGF4;ACTG1;CRKL;FGF8;RASSF5;KDR;AKT1;PLCE1;RAC1;MAGI1;PRKCG;F2R;RHOA;TIAM1;MRAS;ADCY9;PIK3CA;PRKD3;PARD3;KIT;RAPGEF1;RAPGEF2;TLN1;RAF1;PFN1;MET;CRK;RAPGEF3;RAPGEF4;FPR1;PIK3R1;EFNA5;ADCY7;GNAI1;EGFR;ADCY6;GNAI2;RASGRP3;PARD6B;RAP1A;MAPK1;PLCG1;RALGDS;FGF23;NGFR;ANGPT4;VEGFC;VEGFD;MAPK14;VEGFA;FGF17;EFNA1;FGF16;AFDN;EFNA2;GNAS;KRAS;CALM3;CA…	KEGG
									Tumor Suppressor Arf Inhibits Ribosomal Biogenesis_Homo sapiens_h_arfPathway	12	23	0.00518838	0.0557618	-0.0965757	RB1;HSP90AA1;PIK3CA;MYC;E2F1;MDM2;AKT1;RAC1;PIK3R1;TP53;TBX2;HSPA1A	BioCarta
									Intrinsic Prothrombin Activation Pathway_Homo sapiens_h_intrinsicPathway	12	23	0.00518838	0.0557618	0.146232	FGB;FGA;ZFHX3;F10;COL4A1;COL4A4;PROS1;FGG;F2R;SERPING1;COL4A5;F2	BioCarta
									Fibrin Complement Receptor 3 Signaling Pathway WP4136	17	37	0.00519494	0.0329399	-1.61097	SYK;ITGB2;PLAT;CXCL3;TIRAP;RHOA;IKBKB;CXCL10;IL6;IRAK2;RASSF5;TRAF6;AKT1;CD14;LBP;TLR4;MYD88	WikiPathways
									The effect of progerin on the involved genes in Hutchinson-Gilford Progeria Syndrome WP4320	17	37	0.00519494	0.0329399	-1.32276	RB1;SREBF1;CBX5;H3F3B;SUV39H1;H3F3A;CHD4;CHD3;HIST2H3A;RBBP4;E2F1;HIST1H3B;MTA2;HIST1H3C;MTA3;TP53;HIST1H3E	WikiPathways
									Notch Signaling Pathway WP61	25	61	0.00526469	0.0329399	-0.848303	GSK3B;NOTCH3;CDKN1A;NUMBL;NOTCH1;MAML2;FHL1;DTX1;PIK3R1;DLL1;HEY1;CCND1;MYC;HEY2;AKT1;EP300;JAK2;JAG2;SPEN;PSENEN;STAT3;SAP30;ITCH;LCK;NUMB	WikiPathways
									Endometrial cancer	24	58	0.00536133	0.0315494	-238.26	GSK3B;TCF7L2;CDKN1A;AXIN1;PTEN;PIK3R1;MLH1;FOXO3;ELK1;EGFR;DDB2;PIK3CA;CCND1;MYC;ERBB2;AKT1;MAPK1;KRAS;GRB2;POLK;BAK1;RAF1;SOS2;TP53	KEGG
									PI-3K cascade:FGFR1_Homo sapiens_R-HSA-5654689	44	122	0.00540032	0.0731478	-1.29854	GSK3B;CDKN1A;CDKN1B;PTEN;FOXO4;PIK3R1;FOXO3;FOXO1;EGFR;FGF4;PPP2CA;FGF8;PPP2R1A;ERBB2;MLST8;AKT1;MAPK1;RICTOR;PIP4K2C;FGF23;KL;TRAT1;GAB1;PPP2R5A;FRS2;NRG2;EREG;FGF17;TNRC6C;NR4A1;FGF16;PIK3CA;AGO3;LCK;AGO4;AGO1;KIT;AGO2;MDM2;TRIB3;GRB2;TNRC6A;FGF10;HBEGF	Reactome
									PI-3K cascade:FGFR2_Homo sapiens_R-HSA-5654695	44	122	0.00540032	0.0731478	-1.29033	GSK3B;CDKN1A;CDKN1B;PTEN;FOXO4;PIK3R1;FOXO3;FOXO1;EGFR;FGF4;PPP2CA;FGF8;PPP2R1A;ERBB2;MLST8;AKT1;MAPK1;RICTOR;PIP4K2C;FGF23;KL;TRAT1;GAB1;PPP2R5A;FRS2;NRG2;EREG;FGF17;TNRC6C;NR4A1;FGF16;PIK3CA;AGO3;LCK;AGO4;AGO1;KIT;AGO2;MDM2;TRIB3;GRB2;TNRC6A;FGF10;HBEGF	Reactome
									PI-3K cascade:FGFR3_Homo sapiens_R-HSA-5654710	44	122	0.00540032	0.0731478	-1.28111	GSK3B;CDKN1A;CDKN1B;PTEN;FOXO4;PIK3R1;FOXO3;FOXO1;EGFR;FGF4;PPP2CA;FGF8;PPP2R1A;ERBB2;MLST8;AKT1;MAPK1;RICTOR;PIP4K2C;FGF23;KL;TRAT1;GAB1;PPP2R5A;FRS2;NRG2;EREG;FGF17;TNRC6C;NR4A1;FGF16;PIK3CA;AGO3;LCK;AGO4;AGO1;KIT;AGO2;MDM2;TRIB3;GRB2;TNRC6A;FGF10;HBEGF	Reactome
									PI-3K cascade:FGFR4_Homo sapiens_R-HSA-5654720	44	122	0.00540032	0.0731478	-1.27348	GSK3B;CDKN1A;CDKN1B;PTEN;FOXO4;PIK3R1;FOXO3;FOXO1;EGFR;FGF4;PPP2CA;FGF8;PPP2R1A;ERBB2;MLST8;AKT1;MAPK1;RICTOR;PIP4K2C;FGF23;KL;TRAT1;GAB1;PPP2R5A;FRS2;NRG2;EREG;FGF17;TNRC6C;NR4A1;FGF16;PIK3CA;AGO3;LCK;AGO4;AGO1;KIT;AGO2;MDM2;TRIB3;GRB2;TNRC6A;FGF10;HBEGF	Reactome
									PI3K events in ERBB4 signaling_Homo sapiens_R-HSA-1250342	44	122	0.00540032	0.0731478	-1.26253	GSK3B;CDKN1A;CDKN1B;PTEN;FOXO4;PIK3R1;FOXO3;FOXO1;EGFR;FGF4;PPP2CA;FGF8;PPP2R1A;ERBB2;MLST8;AKT1;MAPK1;RICTOR;PIP4K2C;FGF23;KL;TRAT1;GAB1;PPP2R5A;FRS2;NRG2;EREG;FGF17;TNRC6C;NR4A1;FGF16;PIK3CA;AGO3;LCK;AGO4;AGO1;KIT;AGO2;MDM2;TRIB3;GRB2;TNRC6A;FGF10;HBEGF	Reactome
									PIP3 activates AKT signaling_Homo sapiens_R-HSA-1257604	44	122	0.00540032	0.0731478	-1.25625	GSK3B;CDKN1A;CDKN1B;PTEN;FOXO4;PIK3R1;FOXO3;FOXO1;EGFR;FGF4;PPP2CA;FGF8;PPP2R1A;ERBB2;MLST8;AKT1;MAPK1;RICTOR;PIP4K2C;FGF23;KL;TRAT1;GAB1;PPP2R5A;FRS2;NRG2;EREG;FGF17;TNRC6C;NR4A1;FGF16;PIK3CA;AGO3;LCK;AGO4;AGO1;KIT;AGO2;MDM2;TRIB3;GRB2;TNRC6A;FGF10;HBEGF	Reactome
									Signaling by NOTCH_Homo sapiens_R-HSA-157118	44	122	0.00540032	0.0731478	-1.1446	HDAC4;HDAC5;NOTCH3;NOTCH1;MIR34C;MAML2;SEL1L;DTX1;DTX2;ARRB1;FURIN;DLL1;HDAC6;LFNG;HEY1;CCND1;MDK;MYC;UBC;HEY2;E2F1;EP300;TBL1X;RAB6A;JAG2;PSENEN;TLE4;CREBBP;MIB2;MIB1;TNRC6C;HEYL;ITCH;TFDP1;TFDP2;AGO3;AGO4;MFNG;AGO1;AGO2;NUMB;MAMLD1;TP53;TNRC6A	Reactome
									PAR1-mediated thrombin signaling events_Homo sapiens_be5084c0-6194-11e5-8ac5-06603eb7f303	19	43	0.0054554	0.0227997	1.17282	PRKCG;ROCK1;NOS3;F2R;ARRB1;PIK3R1;F2;GNAI1;RHOA;GNAI2;DNM2;AKAP13;GNA14;PIK3CA;ARHGDIA;GNB1;GNA12;ARHGEF1;F2RL2	NCINature
									IL-6 signaling pathway WP364	19	43	0.0054554	0.033678	-1.5518	GSK3B;CREBBP;STAT3;GAB1;PIK3R1;NLK;NR2F6;SOCS3;IL6;AKT1;MAPK1;GRB2;RAC1;VIP;IL6ST;JAK2;MAP3K7;IL6R;BCL2L1	WikiPathways
									Syndecan-1-mediated signaling events_Homo sapiens_f957cc16-6195-11e5-8ac5-06603eb7f303	20	46	0.00550718	0.0227997	1.21471	LAMA5;COL15A1;TGFB1;COL14A1;COL11A1;COL3A1;COL1A2;COL4A1;COL4A4;BSG;COL6A1;COL8A2;COL4A5;COL10A1;SDC1;MAPK1;COL9A3;COL9A2;HPSE;MET	NCINature
									MAPK1/MAPK3 signaling_Homo sapiens_R-HSA-5684996	79	241	0.00551533	0.0731478	-1.54319	PEBP1;ARRB1;DUSP16;FGF4;SPRED3;SPRED1;FGF8;PSMD4;RASGEF1A;PPP2R1A;PSMD2;PSMD3;PEA15;JAK2;JAK3;IL6R;FGB;FGA;DUSP5;DUSP2;FGG;PPP2R5A;FRS2;GFRA1;KSR2;NRG2;IL17RD;SPTB;DUSP6;EREG;DUSP7;PSMA4;RASA3;PSME3;RASA1;KIT;RASA2;PSME4;PSME1;RAPGEF2;TLN1;RAF1;IL6ST;HBEGF;SPTBN5;PSMD11;SHC3;CAMK2A;IQGAP1;RASGRP1;PSMA7;EGFR;RASGRP3;PPP2CA;SPTA1;RAP1A;UBC;ERBB2;MAPK1;PSMF1;FGF23;SPTBN2;KL;PSPN;DAB2IP;GRIN2D;PSMB9;…	Reactome
									Cellular response to heat stress_Homo sapiens_R-HSA-3371556	36	96	0.00552619	0.0731478	-1.09968	YWHAE;GSK3B;POM121;NUP205;HSP90AB1;NUP188;HSPA4L;CAMK2A;HSPA13;NUP160;HDAC6;DNAJB6;POM121C;NUP85;BAG1;NUP62;MLST8;EP300;MAPK1;HSPA9;HSPA8;CREBBP;HSP90AA1;HSPA5;NUP210;HSPA1L;HSBP1;HSPA6;EEF1A1;NUP50;MAPKAPK2;NUP54;NUP98;NUPL2;HSPA1B;HSPA1A	Reactome
									L1CAM interactions_Homo sapiens_R-HSA-373760	36	96	0.00552619	0.0731478	-0.947692	NRP1;SPTBN5;NRP2;AP2A1;EGFR;SPTA1;RPS6KA6;RPS6KA5;CHL1;RPS6KA2;SCN9A;MAPK1;RAC1;SCN3B;SCN3A;SCN1B;SPTBN2;HSPA8;CSNK2A1;ITGA2;RDX;ITGA1;MSN;ANK2;LAMB1;L1CAM;SPTB;DNM2;NFASC;DLG3;ITGA10;DCX;NUMB;SCN4A;EZR;SCN2B	Reactome
									Kaposi sarcoma-associated herpesvirus infection	63	186	0.00555103	0.0320493	0.995206	RB1;GSK3B;CDKN1A;CXCL8;CALML5;CALML6;CALML4;CXCL3;CXCL2;ICAM1;GNGT1;IKBKB;GNGT2;CCND1;MYC;AKT1;EP300;RAC1;JAK2;CCR4;GABARAPL1;SYK;HLA-C;FOS;HLA-F;PIK3CA;MAPKAPK2;RAF1;IL6ST;TP53;ITPR1;ITPR2;PIK3R1;PTGS2;RELA;C3;PPP3R1;PPP3R2;E2F1;PLCG2;E2F2;GNG8;MAPK1;PLCG1;BAK1;IFNA21;CREBBP;STAT2;STAT3;NFATC3;EIF2AK2;NFATC1;MAPK14;VEGFA;NFKBIA;RCAN1;IL6;CDK6;GNB2;GNB1;KRAS;CALM3;CALM1	KEGG
									VEGFR2 mediated cell proliferation_Homo sapiens_R-HSA-5218921	81	248	0.00555117	0.0731478	-1.53766	PEBP1;ARRB1;DUSP16;FGF4;SPRED3;SPRED1;FGF8;PSMD4;RASGEF1A;PPP2R1A;PSMD2;PSMD3;PEA15;KDR;JAK2;JAK3;FGB;FGA;DUSP5;DUSP2;FGG;PPP2R5A;FRS2;GFRA1;KSR2;NRG2;IL17RD;SPTB;DUSP6;EREG;DUSP7;PSMA4;RASA3;PSME3;RASA1;KIT;RASA2;PSME4;PSME1;RAPGEF2;TLN1;RAF1;HBEGF;SPTBN5;PSMD11;SHC3;CAMK2A;ITPR1;ITPR2;IQGAP1;RASGRP1;PSMA7;EGFR;RASGRP3;PPP2CA;SPTA1;RAP1A;UBC;ERBB2;MAPK1;PLCG1;PSMF1;FGF23;SPTBN2;KL;PSPN;DAB2IP;GR…	Reactome
									IL-17 signaling pathway	35	93	0.00577576	0.0327293	-17.8447	GSK3B;CEBPB;HSP90AB1;CXCL8;IL25;SRSF1;TNFAIP3;PTGS2;CXCL3;CXCL2;ELAVL1;CXCL5;RELA;HSP90B1;IKBKB;MAPK1;MAP3K7;MAPK4;HSP90AA1;JUND;CCL20;FOS;MUC5B;MAPK14;MUC5AC;IL4;NFKBIA;CXCL10;IL6;IL5;IFNG;TRAF6;DEFB4A;DEFB4B;IL17A	KEGG
									3' -UTR-mediated translational regulation_Homo sapiens_R-HSA-157279	39	106	0.00579936	0.0738055	-1.03252	RPL4;RPL32;RPL10;RPL31;RPL12;RPLP1;RPLP0;RPL10A;RPS4X;RPS16;RPS15A;RPS19;RPL18A;RPS3;RPL37;RPS2;RPL41;RPL21;RPS7;RPS8;EIF1AX;RPS5;RPL23;RPS6;RPL13A;RPL35A;EIF3M;RPS29;EIF3L;RPL37A;EIF3H;RPL27;EIF3E;EIF3F;RPL26;RPL29;RPS21;RPS24;EIF3B	Reactome
									L13a-mediated translational silencing of Ceruloplasmin expression_Homo sapiens_R-HSA-156827	39	106	0.00579936	0.0738055	-1.02538	RPL4;RPL32;RPL10;RPL31;RPL12;RPLP1;RPLP0;RPL10A;RPS4X;RPS16;RPS15A;RPS19;RPL18A;RPS3;RPL37;RPS2;RPL41;RPL21;RPS7;RPS8;EIF1AX;RPS5;RPL23;RPS6;RPL13A;RPL35A;EIF3M;RPS29;EIF3L;RPL37A;EIF3H;RPL27;EIF3E;EIF3F;RPL26;RPL29;RPS21;RPS24;EIF3B	Reactome
									Nonsense Mediated Decay (NMD) enhanced by the Exon Junction Complex (EJC)_Homo sapiens_R-HSA-975957	39	106	0.00579936	0.0738055	-0.961711	RPL4;SMG1;RBM8A;RPL32;RPL10;RPL31;RPL12;RPLP1;RPLP0;EIF4A3;PPP2R2A;SMG7;RPL10A;PPP2CA;RPS4X;RPS16;RPS15A;RPS19;RPL18A;PPP2R1A;RPS3;RPL37;RPS2;RPL41;RPL21;RPS7;RPS8;RPS5;RPL23;RPS6;RPL13A;RPL35A;RPS29;RPL37A;RPL27;RPL26;RPL29;RPS21;RPS24	Reactome
									Nonsense-Mediated Decay (NMD)_Homo sapiens_R-HSA-927802	39	106	0.00579936	0.0738055	-0.954323	RPL4;SMG1;RBM8A;RPL32;RPL10;RPL31;RPL12;RPLP1;RPLP0;EIF4A3;PPP2R2A;SMG7;RPL10A;PPP2CA;RPS4X;RPS16;RPS15A;RPS19;RPL18A;PPP2R1A;RPS3;RPL37;RPS2;RPL41;RPL21;RPS7;RPS8;RPS5;RPL23;RPS6;RPL13A;RPL35A;RPS29;RPL37A;RPL27;RPL26;RPL29;RPS21;RPS24	Reactome
									Cell Cycle: G1/S Check Point _Homo sapiens_h_g1Pathway	13	26	0.00584609	0.0557618	0.00611402	RB1;GSK3B;CDKN1A;TGFB1;CDKN1B;SMAD3;CCNA1;CDK6;TFDP1;CCND1;E2F1;SKP2;TP53	BioCarta
									Interleukin receptor SHC signaling_Homo sapiens_R-HSA-912526	80	245	0.00586266	0.0739788	-1.45933	INPPL1;PEBP1;ARRB1;DUSP16;FGF4;SPRED3;SPRED1;FGF8;PSMD4;RASGEF1A;PPP2R1A;PSMD2;PSMD3;PEA15;JAK2;JAK3;FGB;FGA;DUSP5;DUSP2;FGG;PPP2R5A;FRS2;GFRA1;KSR2;GAB2;NRG2;IL17RD;SPTB;DUSP6;EREG;DUSP7;PSMA4;PIK3CA;RASA3;PSME3;RASA1;KIT;RASA2;PSME4;PSME1;RAPGEF2;TLN1;RAF1;HBEGF;SPTBN5;PSMD11;SHC3;CAMK2A;IQGAP1;PIK3R1;RASGRP1;PSMA7;EGFR;RASGRP3;PPP2CA;SPTA1;RAP1A;UBC;ERBB2;MAPK1;PSMF1;FGF23;SPTBN2;KL;PSPN;DAB2I…	Reactome
									METS affect on Macrophage Differentiation_Homo sapiens_h_etsPathway	10	18	0.0059755	0.0557618	0.991919	RBL2;HDAC5;RBL1;CSF1;SIN3B;SIN3A;E2F1;DDX20;FOS;ETS1	BioCarta
									Salivary secretion	34	90	0.00603266	0.0329642	-38.0802	CHRM3;CALML5;CALML6;ITPR1;ITPR2;PRH2;ADRB1;ATP1A1;SLC4A2;CALML4;AQP5;ADCY7;ADCY6;CST4;CST3;HTN3;CST2;CST1;CD38;PRKG2;PRKCG;GUCY1A2;AMY1B;AMY1C;ATP2B4;ATP1B4;ATP1B3;ATP1B2;MUC5B;LYZ;ADCY9;GNAS;CALM3;CALM1	KEGG
									TGF-beta signaling pathway	34	90	0.00603266	0.0329642	-24.12	BMPR2;AMHR2;ROCK1;LTBP1;PPP2CA;PPP2R1A;MYC;EP300;MAPK1;E2F5;ACVR1;SMAD2;CREBBP;TGFB2;TGFB1;SMAD3;INHBB;RGMB;GDF5;ACVR2B;TGFBR1;RHOA;TGFBR2;INHBE;GDF7;BMP2;RBL1;TFDP1;IFNG;SP1;ID2;ID4;MINOS1-NBL1;NBL1	KEGG
									Erythropoietin mediated neuroprotection through NF-kB_Homo sapiens_h_eponfkbPathway	8	13	0.00614325	0.0557618	1.8499	NFKBIA;CDKN1A;ARNT;EP300;SOD2;JAK2;EPOR;RELA	BioCarta
									IL 6 signaling pathway_Homo sapiens_h_il6Pathway	8	13	0.00614325	0.0557618	1.86579	CEBPB;IL6;STAT3;GRB2;JAK2;JAK3;IL6R;LRPPRC	BioCarta
									Visual Signal Transduction_Homo sapiens_h_rhodopsinPathway	8	13	0.00614325	0.0557618	3.36278	GRK1;SLC25A18;RCVRN;GNGT2;PDE6G;GNB1;ARRB1;SLC25A22	BioCarta
									Cell Differentiation - Index WP2029	8	13	0.00614325	0.0369393	-2.07007	MEF2A;HDAC5;TLX3;MYOD1;SRF;TLX1;STAT3;MEF2D	WikiPathways
									EDA Signalling in Hair Follicle Development WP3930	8	13	0.00614325	0.0369393	-1.85451	DKK4;EDARADD;SHH;BMP1;SOSTDC1;GLI1;DKK1;WNT3	WikiPathways
									B cell receptor signaling pathway	28	71	0.00616155	0.0330778	-8.24918	GSK3B;IFITM1;INPPL1;BCL10;PIK3R1;MALT1;RELA;RASGRP3;IKBKB;CD79A;PPP3R1;PPP3R2;PLCG2;AKT1;MAPK1;RAC1;VAV3;SYK;NFATC3;NFATC1;FOS;NFKBIA;PIK3CA;KRAS;GRB2;RAF1;SOS2;CD22	KEGG
									p53 pathway_Homo sapiens_P00059	28	71	0.00616155	0.0824108	-0.818863	CDKN1A;CD82;PTEN;HMGB1;PIK3R1;PIK3C2A;PIK3C2B;PPP2CA;SUMO1;ZMAT3;SIN3A;AKT1;EP300;PMAIP1;SFN;MTA2;CREBBP;APAF1;TNFRSF10B;TNFRSF10A;SERPINB5;PML;DDB2;PIK3CA;KAT6B;MDM2;MDM4;TP53	Panther
									Cell Cycle, Mitotic_Homo sapiens_R-HSA-69278	141	462	0.00622271	0.0778623	-1.4081	RB1;NUP188;ZWILCH;GMNN;UBE2D1;PPP2R2A;SMC3;SMC2;CCND3;CCND2;CDC23;PSMD4;CCND1;PPP2R1A;MYC;PSMD2;PSMD3;EP300;NEK2;SKP2;CDK5RAP2;TMPO;CSNK2A1;NUP210;ESCO1;HIST1H2AJ;DYRK1A;CSNK1E;LEMD3;CTDNEP1;CLIP1;MAU2;HIST2H3A;CCNE2;PSME3;PSME4;PSME1;HIST1H2BH;NUP98;DNA2;HIST1H2BB;TP53;OPTN;HIST1H2BD;POM121;NUP205;PSMD11;ANAPC16;PDS5A;PKMYT1;ARPP19;NUP160;DSN1;ORC6;POM121C;ORC1;NUP85;UBC;PSMF1;CDT1;NEK9;RCC2;NEK…	Reactome
									PDGFR-beta pathway WP3972	14	29	0.00636219	0.0377653	-1.00368	STAT5B;SRF;STAT3;EIF2AK2;FOS;PIK3R1;ELK1;PIK3CA;RASA1;STAT6;GRB2;PLCG1;RAF1;JAK2	WikiPathways
									AMPK signaling pathway	43	120	0.00672107	0.0350598	-6.38754	PFKFB4;PRKAA1;CAB39;IRS4;PPP2R2A;SLC2A4;PIK3R1;HMGCR;FOXO3;ELAVL1;FOXO1;ACACA;IGF1R;GYS2;PPP2CA;GYS1;CCND1;PPP2R1A;LEPR;EIF4EBP1;AKT1;CD36;MLYCD;MAP3K7;PPARGC1A;SREBF1;SCD5;PPP2R5A;TSC1;EEF2;CPT1B;RAB11B;CCNA1;G6PC2;G6PC3;RAB14;PIK3CA;SCD;FASN;ULK1;CFTR;FBP2;CREB5	KEGG
									Cell Cycle WP179	43	120	0.00672107	0.0390731	-0.515689	CDKN1C;YWHAE;RB1;ANAPC13;GSK3B;CDKN1A;CDKN1B;PKMYT1;SMC3;CDC14B;CCND3;FZR1;CCND2;CDC23;ORC6;CCND1;ORC1;MYC;E2F1;E2F2;EP300;SFN;E2F5;SKP2;BUB1;YWHAH;SMAD2;TGFB2;TGFB1;SMAD3;CDC6;YWHAZ;RBL2;CCNA1;RBL1;CDK6;TFDP1;STAG2;CCNE2;TFDP2;MDM2;MCM4;TP53	WikiPathways
									Noncanonical Wnt signaling pathway_Homo sapiens_7ff5fe76-6194-11e5-8ac5-06603eb7f303	15	32	0.00675128	0.0274023	2.46251	FZD2;SETDB1;ROCK1;CSNK1A1;CAMK2A;NLK;RHOA;DAAM1;DVL2;FLNA;RAC1;ROR2;TAB1;MAP3K7;CTHRC1	NCINature
									Oncogene Induced Senescence_Homo sapiens_R-HSA-2559585	15	32	0.00675128	0.0837722	-0.343011	ETS1;TNRC6C;CDK6;TFDP1;AGO3;SP1;AGO4;AGO1;UBC;E2F1;MDM2;E2F2;MAPK1;TP53;TNRC6A	Reactome
									Development and heterogeneity of the ILC family WP3893	15	32	0.00675128	0.0390731	-1.41916	IL22;IL33;IL25;TSLP;ZBTB16;RORA;AREG;IL4;IL6;IL5;IFNG;NFIL3;IL7;ID2;IL17A	WikiPathways
									Relaxin signaling pathway	46	130	0.0067599	0.0350598	-0.513322	SHC4;ATF2;SHC3;ARRB1;PIK3R1;ADCY7;GNAI1;EGFR;ADCY6;RELA;GNAI2;RXFP3;GNGT1;GNGT2;AKT1;GNG8;MAPK1;INSL5;SMAD2;TGFB1;SMAD3;NOS3;MMP2;VEGFC;VEGFD;FOS;MAPK14;TGFBR1;TGFBR2;VEGFA;NFKBIA;COL3A1;COL1A2;ADCY9;PIK3CA;COL4A1;COL4A4;GNB2;GNB1;GNAS;COL4A5;KRAS;GRB2;RAF1;SOS2;CREB5	KEGG
									Kit receptor signaling pathway WP304	24	59	0.00690296	0.0394577	-1.36106	STAT5B;GRB7;STAT3;RPS6;MATK;MITF;GAB2;FOS;PIK3R1;FOXO3;MAPK14;TBX2;CRKL;KIT;SNAI1;GRB10;AKT1;EP300;MAPK1;GRB2;PLCG1;RAF1;JAK2;CRK	WikiPathways
									Th17 cell differentiation	39	107	0.0069353	0.03537	-30.0904	IL22;HSP90AB1;RORC;RORA;RELA;IKBKB;RXRB;PPP3R1;HLA-DMA;PPP3R2;IL21R;MAPK1;STAT6;PLCG1;JAK2;JAK3;IL6R;SMAD2;STAT5B;HSP90AA1;HLA-DRB5;TGFB1;SMAD3;STAT3;NFATC3;NFATC1;FOS;MAPK14;TGFBR1;TGFBR2;RUNX1;IL4;NFKBIA;IL6;IFNG;LCK;IL6ST;HLA-DRB1;IL17A	KEGG
									SRP-dependent cotranslational protein targeting to membrane_Homo sapiens_R-HSA-1799339	39	107	0.0069353	0.0853443	-1.01348	RPL4;RPN2;RPL32;RPL10;RPL31;RPL12;RPLP1;RPLP0;SRP54;RPL10A;RPS4X;SEC61A1;RPS16;RPS15A;RPS19;RPL18A;RPS3;SEC61B;RPL37;RPS2;RPL41;RPL21;RPS7;RPS8;RPS5;RPL23;SSR3;RPS6;RPL13A;RPL35A;SRP9;DDOST;RPS29;RPL37A;RPL27;RPL26;RPL29;RPS21;RPS24	Reactome
									p38 signaling mediated by MAPKAP kinases_Homo sapiens_9d980dbc-6194-11e5-8ac5-06603eb7f303	11	21	0.00711323	0.0276534	4.35974	YWHAE;SRF;MAPKAPK2;SFN;ETV1;LSP1;TCF3;RAF1;MAPK14;YWHAZ;YWHAH	NCINature
									Osteoclast differentiation	45	127	0.00712629	0.0357483	1.11712	CSF1;NCF4;FHL2;PIK3R1;LILRA1;LILRA2;LILRA3;RELA;LILRA5;IKBKB;SOCS3;PPP3R1;PPP3R2;PLCG2;AKT1;MAPK1;RAC1;MAP3K7;TGFB2;TGFB1;JUND;SYK;STAT2;NFATC1;LILRB1;MITF;LILRB2;GAB2;FOS;MAPK14;LILRB4;TGFBR1;LILRB5;FOSL2;TGFBR2;NFKBIA;IL1A;CYLD;PIK3CA;IFNG;LCK;TRAF6;GRB2;TAB1;SQSTM1	KEGG
									Validated transcriptional targets of TAp63 isoforms_Homo sapiens_82e8ee19-6196-11e5-8ac5-06603eb7f303	22	53	0.00718044	0.0276534	0.978425	CDKN1A;GPX2;S100A2;DST;GDF15;ITGB4;ITGA3;NOC2L;SERPINB5;DHRS3;PML;IKBKB;ITCH;SHH;SP1;MDM2;FDXR;EP300;PMAIP1;HBP1;SPATA18;MFGE8	NCINature
									Signaling events regulated by Ret tyrosine kinase_Homo sapiens_e4431190-6195-11e5-8ac5-06603eb7f303	17	38	0.00721393	0.0276534	1.61025	GRB7;PXN;GAB1;FRS2;GFRA1;PIK3R1;RHOA;RAP1A;PIK3CA;GDNF;RASA1;DOK6;GRB10;MAPK1;GRB2;RAC1;CRK	NCINature
									Signaling by FGFR1 in disease_Homo sapiens_R-HSA-5655302	17	38	0.00721393	0.0871774	-0.429339	STAT5B;STAT3;GAB1;FRS2;GAB2;PIK3R1;FGF4;FGF17;FGF8;PIK3CA;TRIM24;MYO18A;FGFR1OP;KRAS;GRB2;PLCG1;FGF23	Reactome
									Host Interactions with Influenza Factors_Homo sapiens_R-HSA-168253	18	41	0.00731845	0.0871774	-0.511971	POM121;NUP205;TGFB1;NUP188;NUP210;EIF2AK2;NUP160;PABPN1;POM121C;NUP85;NUP50;NUP62;KPNA4;NUP54;NUP98;KPNA5;NUPL2;KPNA3	Reactome
									Pre-NOTCH Transcription and Translation_Homo sapiens_R-HSA-1912408	18	41	0.00731845	0.0871774	-0.408536	NOTCH3;CREBBP;NOTCH1;MIR34C;MAML2;TNRC6C;TFDP1;CCND1;TFDP2;AGO3;AGO4;AGO1;AGO2;E2F1;EP300;MAMLD1;TP53;TNRC6A	Reactome
									Elastic fibre formation_Homo sapiens_R-HSA-1566948	18	41	0.00731845	0.0871774	-0.367949	FBN2;TGFB2;TGFB1;ITGB5;LTBP4;LOXL4;FURIN;LTBP2;GDF5;FBLN2;LTBP1;LOXL1;FBLN5;VTN;BMP2;LOX;ITGB8;ITGB6	Reactome
									Morphine addiction	34	91	0.0073293	0.0361736	-9.53378	GABRB2;CACNA1B;CACNA1A;ARRB1;ADCY7;GNAI1;ADCY6;GNAI2;GNGT1;PDE11A;GNGT2;GRK2;GRK4;GRK6;GNG8;PDE4A;PDE8B;GABRQ;PRKCG;GABRP;GABRA1;GABBR1;KCNJ9;PDE4D;PDE2A;PDE4C;OPRM1;ADCY9;GNB2;GNB1;GNAS;PDE3A;PDE7B;PDE7A	KEGG
									Interleukin-11 Signaling Pathway WP2332	19	44	0.00735662	0.041538	-1.71346	TGFB1;ITGA2;STAT3;RPS6;PIK3R1;RUNX2;RELA;PIAS1;ICAM1;IKBKB;PTPA;SOCS3;AKT1;BIRC5;MAPK1;GRB2;RAF1;IL6ST;JAK2	WikiPathways
									Cell cycle	44	124	0.00751218	0.0364877	0.55495	CDKN1C;YWHAE;RB1;ANAPC13;GSK3B;CDKN1A;CDKN1B;PKMYT1;SMC3;CDC14B;CCND3;FZR1;CCND2;CDC23;ORC6;CCND1;ORC1;MYC;E2F1;E2F2;EP300;SFN;E2F5;SKP2;BUB1;YWHAH;SMAD2;CREBBP;TGFB2;TGFB1;SMAD3;CDC6;YWHAZ;RBL2;CCNA1;RBL1;CDK6;TFDP1;STAG2;CCNE2;TFDP2;MDM2;MCM4;TP53	KEGG
									Generic Transcription Pathway_Homo sapiens_R-HSA-212436	236	812	0.0075972	0.089494	-1.24541	ATF2;MDC1;ZNF175;MAML2;NOC2L;GLS;TP53AIP1;PPP2R1A;MYC;ZNF605;AKT1;ZNF18;CSNK2A1;ZFP1;ZNF160;ZFP2;ZNF12;RUNX2;COX7A2L;RRAGD;DDIT4;ZNF711;DNA2;TP53;ZNF157;RHNO1;ZNF324B;ZNF394;HKR1;ZNF23;ZNF701;SFN;NRBF2;NKX2-5;ZNF268;WWTR1;PLK3;ZNF264;CREBBP;ZNF383;NR1D1;ZNF34;NR2F6;ZNF37A;AGO3;AGO4;AGO1;AGO2;ZNF138;ZNF135;CDKN1A;RARG;CDKN1B;ZNF43;BRCA1;COX7C;MED15;MED17;MED10;NELFB;TEAD2;ZNF124;COX8A;PARP1;FOS;DD…	Reactome
									Gene Silencing by RNA_Homo sapiens_R-HSA-211000	37	101	0.00765286	0.089494	-1.06469	TDRKH;POM121;NUP205;PIWIL4;NUP188;HIST1H2BJ;HIST1H2BK;NUP160;POLR2A;POM121C;NUP85;POLR2C;NUP62;POLR2E;MOV10L1;POLR2F;DGCR8;HSP90AA1;NUP210;H3F3A;H2AFX;HIST1H2AJ;TNRC6C;HIST2H3A;AGO3;AGO4;NUP50;AGO1;AGO2;NUP54;HIST1H2BH;NUP98;NUPL2;HIST1H2BB;RAN;TNRC6A;HIST1H2BD	Reactome
									Melanoma	28	72	0.00768864	0.036532	-24.2277	RB1;CDKN1A;PTEN;PIK3R1;EGFR;IGF1R;FGF4;FGF8;CCND1;E2F1;E2F2;AKT1;MAPK1;POLK;BAK1;FGF23;MITF;DDB2;FGF17;FGF16;CDK6;PIK3CA;MDM2;KRAS;RAF1;MET;TP53;FGF10	KEGG
									Translation_Homo sapiens_R-HSA-72766	52	151	0.00769324	0.089494	-1.02701	RPL4;RPL32;RPL31;RPLP1;RPLP0;SRP54;RPL10A;RPS4X;SEC61A1;RPS16;RPS19;RPL18A;SEC61B;RPL37;RPL21;RPS7;RPS8;EIF1AX;RPS5;RPL23;SSR3;RPS6;RPL13A;SRP9;DDOST;EEF1A1;RPL37A;RPL27;RPL26;RPL29;RPN2;RPL10;RPL12;RPS15A;RPS3;EIF4EBP1;RPS2;EIF2B5;RPL41;EIF2B2;RPL35A;EEF2;EIF3M;EIF5;RPS29;EIF3L;EIF3H;EIF3E;EIF3F;RPS21;RPS24;EIF3B	Reactome
									Integrated Breast Cancer Pathway WP1984	52	151	0.00769324	0.0429153	-0.314571	RB1;PIGR;BMPR2;NAB1;PTEN;BRCA1;DHTKD1;RASGEF1A;CCND1;ZMIZ1;MYC;AKT1;EP300;RAC1;ANXA1;NCOA3;DCAKD;TSC1;TGFBR1;PIAS1;TGFBR2;MSH6;TP53;USP16;ODC1;HMGCR;TFPI;JAKMIP1;CYP19A1;FOXO1;EGFR;AURKA;RASGRP3;RAP1A;NUP85;E2F1;MAPK1;BAK1;UBE2F;SMAD2;PLK3;ESR1;PML;VEGFA;RAD50;FER;RAD51;SP1;PKIA;MDM2;KRAS;TAB1	WikiPathways
									Endocytosis	79	244	0.00776006	0.036532	68.4197	WASHC4;WASHC5;ARF1;SH3KBP1;ARPC1B;WIPF2;CLTC;ARPC5L;SNX12;AP2A1;ARRB1;IGF1R;EEA1;CAPZB;PIP5KL1;KIF5B;CHMP1B;KIF5A;VPS35;SH3GLB1;ARAP2;HLA-C;VPS37B;HLA-F;TGFBR1;RHOA;ARFGAP2;DNM2;TGFBR2;RNF41;EPN2;ACAP2;BIN1;TRAF6;PARD3;CHMP4B;RAB7A;RAB5B;RAB5C;VPS4A;ASAP3;CXCR4;AGAP1;SNX32;AGAP3;EGFR;CYTH3;GRK1;CYTH2;PARD6B;RAB11FIP1;GRK2;CXCR1;GRK4;GRK6;CXCR2;LDLR;SNX5;RAB11FIP4;CYTH1;SMAD2;ARFGEF2;HSPA8;SMAD3;H…	KEGG
									TPO Signaling Pathway_Homo sapiens_h_TPOPathway	12	24	0.00801191	0.0641293	-0.269445	STAT5B;CSNK2A1;PIK3CA;RASA1;STAT3;GRB2;PLCG1;FOS;PIK3R1;RAF1;JAK2;ELK1	BioCarta
									Segmentation Clock_Homo sapiens_h_hesPathway	12	24	0.00801191	0.0641293	0.763222	LFNG;FZD1;GSK3B;NOTCH1;CSNK2A1;WIF1;HEY2;AXIN1;DLL1;DKK1;DKK2;LRP6	BioCarta
									S1P2 pathway_Homo sapiens_7796a240-6195-11e5-8ac5-06603eb7f303	12	24	0.00801191	0.0296154	3.66687	CDH5;GNA14;GNA12;MAPK1;RAC1;S1PR2;FOS;MAPK14;ELK1;GNAI1;RHOA;GNAI2	NCINature
									Endogenous TLR signaling_Homo sapiens_d8777e16-6191-11e5-8ac5-06603eb7f303	12	24	0.00801191	0.0296154	3.73025	TLR1;IKBKB;VCAN;IRAK2;CD14;HMGB1;TLR4;TIRAP;RHOA;MYD88;HSPD1;TLR2	NCINature
									Aldosterone synthesis and secretion	36	98	0.00803542	0.0372551	-2.09922	ATF2;SCARB1;DAGLA;KCNK9;CALML5;NPR1;CALML6;CAMK2A;ITPR1;ITPR2;ATP1A1;CACNA1C;CALML4;ADCY7;ADCY6;CACNA1I;MC2R;LDLR;PRKCG;HSD3B2;PDE2A;ATP2B4;ATP1B4;ATP1B3;ATP1B2;NR4A2;POMC;NR4A1;ADCY9;STAR;PRKD3;CYP21A2;GNAS;CALM3;CALM1;CREB5	KEGG
									CXCR4 Signaling Pathway_Homo sapiens_h_cxcr4Pathway	7	11	0.00815203	0.0641293	2.29979	GNGT1;PIK3CA;GNB1;CXCR4;PLCG1;PIK3R1;GNAI1	BioCarta
									Regulation of transcriptional activity by PML_Homo sapiens_h_pmlPathway	7	11	0.00815203	0.0641293	5.18899	RB1;CREBBP;UBE2I;SUMO1;PAX3;TP53;PML	BioCarta
									Signaling by FGFR4 in disease_Homo sapiens_R-HSA-5655291	7	11	0.00815203	0.0914046	2.39397	PIK3CA;GAB1;KRAS;FRS2;GRB2;PLCG1;PIK3R1	Reactome
									IRAK4 deficiency (TLR2/4)_Homo sapiens_R-HSA-5603041	7	11	0.00815203	0.0914046	2.89497	TLR1;CD14;CD36;TLR4;TIRAP;MYD88;TLR2	Reactome
									MyD88 deficiency (TLR2/4)_Homo sapiens_R-HSA-5602498	7	11	0.00815203	0.0914046	2.94007	TLR1;CD14;CD36;TLR4;TIRAP;MYD88;TLR2	Reactome
									RHO GTPases activate KTN1_Homo sapiens_R-HSA-5625970	7	11	0.00815203	0.0914046	3.6506	KLC4;KLC2;KIF5B;KIF5A;RHOG;RAC1;RHOA	Reactome
									PI3K events in ERBB2 signaling_Homo sapiens_R-HSA-1963642	9	16	0.00816441	0.0914046	1.43556	PIK3CA;ERBB2;GAB1;GRB2;PIK3R1;NRG2;EGFR;EREG;HBEGF	Reactome
									Beta1 integrin cell surface interactions_Homo sapiens_2fd0bc63-618d-11e5-8ac5-06603eb7f303	26	66	0.00825257	0.0299104	1.02416	LAMA5;COL18A1;COL11A1;TNC;THBS2;VTN;MDK;SPP1;CD14;FGB;FGA;ITGA3;ITGA2;FGG;ITGA1;PLAUR;LAMB1;VEGFA;COL3A1;COL1A2;COL4A1;COL4A4;ITGA10;COL6A1;COL4A5;TGFBI	NCINature
									Association Between Physico-Chemical Features and Toxicity Associated Pathways WP3680	26	66	0.00825257	0.0450207	-1.28896	GRIA1;GSK3B;CDKN1A;CDKN1B;TGFA;FZD10;ELK1;EGFR;PPP2CA;MYC;ERBB2;AKT1;MAPK1;NEFM;PLCG1;NEFH;FZD1;GPX1;FZD2;AXIN1;FZD8;RHOA;DAAM1;GRB2;RAF1;PFN1	WikiPathways
									Ectoderm Differentiation WP2858	48	138	0.00826514	0.0450207	-0.459822	GRAMD1B;NUMA1;STX16;ARX;FHL2;RRBP1;JAKMIP1;NLK;CELSR2;HDAC6;PHF8;SOX2;MECP2;SHH;SIX6;MYC;ST8SIA4;PLXNA2;UBTF;PIM1;TBL1X;ZBTB7B;CDON;TFAP2A;ABCC4;JUP;KCNK10;ZBTB16;GREB1;FZD8;PAX3;NFATC1;PAX6;NR2F2;ZFHX4;RIT1;MAFB;CCDC88C;HIST1H2BH;BCOR;TCF3;NF2;ROR2;PDE7A;OGT;MYORG;ASTN1;FOXA2	WikiPathways
									Glucocorticoid receptor regulatory network_Homo sapiens_dfba0dfb-6192-11e5-8ac5-06603eb7f303	31	82	0.0083807	0.0299104	0.598754	GSK3B;CDKN1A;CXCL8;NR3C1;RELA;ICAM1;AKT1;EP300;MAPK1;SFN;CGA;YWHAH;STAT5B;CREBBP;HSP90AA1;POU2F1;FGG;NFATC1;KRT5;FOS;MAPK14;SELE;IL4;POMC;NR4A1;IL6;IL5;IFNG;MDM2;TP53;FKBP5	NCINature
									Asparagine N-linked glycosylation_Homo sapiens_R-HSA-446203	83	259	0.00864466	0.095887	-1.08774	ARF1;ST6GALNAC1;MCFD2;SERPINA1;KDELR1;PRKCSH;MPI;MIA3;AREG;FPGT;GMPPA;PPP6R3;PGM3;MAN1A1;NANS;CHST8;SEC13;TMED9;ST6GAL1;COG3;ALG14;ANK2;ALG12;ALG1;SPTB;DDOST;ARFGAP2;TRAPPC6B;KDELR2;B4GALT6;B4GALT5;GNE;DCTN6;GRIA1;DCTN5;SPTBN5;COPA;RPN2;STX17;RAB1B;DCTN3;USO1;GOSR1;SEL1L;TGFA;DERL2;SPTA1;GANAB;MGAT5;MGAT3;ST8SIA4;SLC17A5;MLEC;ST3GAL5;ST8SIA5;CGA;UGGT1;CD55;ST3GAL2;DYNC1I1;SPTBN2;EDEM3;TRAPPC2;SEC…	Reactome
									VEGFR2 mediated vascular permeability_Homo sapiens_R-HSA-5218920	13	27	0.00869359	0.095887	0.227046	VAV3;HSP90AA1;JUP;NOS3;CTNND1;CDH5;MLST8;AKT1;TRIB3;RICTOR;RAC1;PAK3;CALM1	Reactome
									Complement and coagulation cascades	30	79	0.00875081	0.039911	-22.5093	C1QA;SERPINA1;C1S;PROS1;CFI;C5AR1;ITGB2;PLAT;TFPI;C8A;C2;C3;THBD;VTN;C8G;CD55;FGB;FGA;F10;SERPIND1;FGG;F2R;PLAUR;F2;F3;SERPING1;F13B;CD46;F2RL2;CFB	KEGG
									mTOR signaling pathway	52	152	0.00886912	0.039911	1.36768	GSK3B;WNT2B;PTEN;FZD10;IGF1R;IKBKB;FLCN;RPS6KA6;DEPTOR;RPS6KA2;SESN2;GRB10;MLST8;AKT1;ATP6V1E1;SKP2;RNF152;PRKCG;SEC13;RPS6;WNT9B;TSC1;WNT9A;RHOA;CLIP1;PIK3CA;RRAGD;DDIT4;ULK2;ULK1;DEPDC5;RAF1;SOS2;PRKAA1;CAB39;LRP5;PIK3R1;LRP6;EIF4EBP1;DVL2;MAPK1;RICTOR;WNT3;FZD1;WNT10B;WDR59;FZD2;WNT7B;FZD8;KRAS;GRB2;LPIN1	KEGG
									Pre-NOTCH Expression and Processing_Homo sapiens_R-HSA-1912422	23	57	0.00904008	0.0965465	-0.61934	NOTCH3;CREBBP;NOTCH1;MIR34C;MAML2;SEL1L;FURIN;LFNG;TNRC6C;TFDP1;CCND1;TFDP2;AGO3;AGO4;MFNG;AGO1;AGO2;E2F1;EP300;RAB6A;MAMLD1;TP53;TNRC6A	Reactome
									GRB2 events in EGFR signaling_Homo sapiens_R-HSA-179812	76	235	0.00914241	0.0965465	-1.20984	PEBP1;ARRB1;DUSP16;FGF4;SPRED3;SPRED1;FGF8;PSMD4;RASGEF1A;PPP2R1A;PSMD2;PSMD3;PEA15;JAK2;JAK3;FGB;FGA;DUSP5;DUSP2;FGG;PPP2R5A;FRS2;GFRA1;KSR2;NRG2;IL17RD;SPTB;DUSP6;EREG;DUSP7;PSMA4;RASA3;PSME3;RASA1;KIT;RASA2;PSME4;PSME1;RAPGEF2;TLN1;RAF1;HBEGF;SPTBN5;PSMD11;SHC3;CAMK2A;IQGAP1;RASGRP1;PSMA7;EGFR;RASGRP3;PPP2CA;SPTA1;RAP1A;UBC;ERBB2;MAPK1;PSMF1;FGF23;SPTBN2;KL;PSPN;DAB2IP;GRIN2D;PSMB9;FGF17;FGF16…	Reactome
									RAF/MAP kinase cascade_Homo sapiens_R-HSA-5673001	76	235	0.00914241	0.0965465	-1.19926	PEBP1;ARRB1;DUSP16;FGF4;SPRED3;SPRED1;FGF8;PSMD4;RASGEF1A;PPP2R1A;PSMD2;PSMD3;PEA15;JAK2;JAK3;FGB;FGA;DUSP5;DUSP2;FGG;PPP2R5A;FRS2;GFRA1;KSR2;NRG2;IL17RD;SPTB;DUSP6;EREG;DUSP7;PSMA4;RASA3;PSME3;RASA1;KIT;RASA2;PSME4;PSME1;RAPGEF2;TLN1;RAF1;HBEGF;SPTBN5;PSMD11;SHC3;CAMK2A;IQGAP1;RASGRP1;PSMA7;EGFR;RASGRP3;PPP2CA;SPTA1;RAP1A;UBC;ERBB2;MAPK1;PSMF1;FGF23;SPTBN2;KL;PSPN;DAB2IP;GRIN2D;PSMB9;FGF17;FGF16…	Reactome
									SHC1 events in EGFR signaling_Homo sapiens_R-HSA-180336	76	235	0.00914241	0.0965465	-1.19196	PEBP1;ARRB1;DUSP16;FGF4;SPRED3;SPRED1;FGF8;PSMD4;RASGEF1A;PPP2R1A;PSMD2;PSMD3;PEA15;JAK2;JAK3;FGB;FGA;DUSP5;DUSP2;FGG;PPP2R5A;FRS2;GFRA1;KSR2;NRG2;IL17RD;SPTB;DUSP6;EREG;DUSP7;PSMA4;RASA3;PSME3;RASA1;KIT;RASA2;PSME4;PSME1;RAPGEF2;TLN1;RAF1;HBEGF;SPTBN5;PSMD11;SHC3;CAMK2A;IQGAP1;RASGRP1;PSMA7;EGFR;RASGRP3;PPP2CA;SPTA1;RAP1A;UBC;ERBB2;MAPK1;PSMF1;FGF23;SPTBN2;KL;PSPN;DAB2IP;GRIN2D;PSMB9;FGF17;FGF16…	Reactome
									SHC1 events in ERBB4 signaling_Homo sapiens_R-HSA-1250347	76	235	0.00914241	0.0965465	-1.1802	PEBP1;ARRB1;DUSP16;FGF4;SPRED3;SPRED1;FGF8;PSMD4;RASGEF1A;PPP2R1A;PSMD2;PSMD3;PEA15;JAK2;JAK3;FGB;FGA;DUSP5;DUSP2;FGG;PPP2R5A;FRS2;GFRA1;KSR2;NRG2;IL17RD;SPTB;DUSP6;EREG;DUSP7;PSMA4;RASA3;PSME3;RASA1;KIT;RASA2;PSME4;PSME1;RAPGEF2;TLN1;RAF1;HBEGF;SPTBN5;PSMD11;SHC3;CAMK2A;IQGAP1;RASGRP1;PSMA7;EGFR;RASGRP3;PPP2CA;SPTA1;RAP1A;UBC;ERBB2;MAPK1;PSMF1;FGF23;SPTBN2;KL;PSPN;DAB2IP;GRIN2D;PSMB9;FGF17;FGF16…	Reactome
									SOS-mediated signalling_Homo sapiens_R-HSA-112412	76	235	0.00914241	0.0965465	-1.17166	PEBP1;ARRB1;DUSP16;FGF4;SPRED3;SPRED1;FGF8;PSMD4;RASGEF1A;PPP2R1A;PSMD2;PSMD3;PEA15;JAK2;JAK3;FGB;FGA;DUSP5;DUSP2;FGG;PPP2R5A;FRS2;GFRA1;KSR2;NRG2;IL17RD;SPTB;DUSP6;EREG;DUSP7;PSMA4;RASA3;PSME3;RASA1;KIT;RASA2;PSME4;PSME1;RAPGEF2;TLN1;RAF1;HBEGF;SPTBN5;PSMD11;SHC3;CAMK2A;IQGAP1;RASGRP1;PSMA7;EGFR;RASGRP3;PPP2CA;SPTA1;RAP1A;UBC;ERBB2;MAPK1;PSMF1;FGF23;SPTBN2;KL;PSPN;DAB2IP;GRIN2D;PSMB9;FGF17;FGF16…	Reactome
									p38 MAPK Signaling Pathway _Homo sapiens_h_p38mapkPathway	14	30	0.00918721	0.0699413	0.308162	MEF2A;ATF2;H3F3B;H3F3A;MAPK14;ELK1;RPS6KA5;DDIT3;MYC;MAPKAPK2;MAPKAPK5;RAC1;MAP3K9;MEF2D	BioCarta
									IL2 signaling events mediated by STAT5_Homo sapiens_9938526b-6193-11e5-8ac5-06603eb7f303	14	30	0.00918721	0.031759	3.246	STAT5B;GAB2;PIK3R1;IL4;CCND3;CDK6;CCND2;PIK3CA;LCK;SP1;MYC;GRB2;JAK3;BCL2L1	NCINature
									Assembly of collagen fibrils and other multimeric structures_Homo sapiens_R-HSA-2022090	22	54	0.00926924	0.0971965	-0.387155	COL18A1;COL15A1;CD151;DST;ITGB4;COL11A1;LOXL4;LOXL1;MMP20;COL3A1;COL1A2;BMP1;LOX;COL4A1;COL4A4;COL6A1;COL8A2;COL4A5;COL10A1;TLL1;COL6A6;COL6A5	Reactome
									Calcium Regulation in the Cardiac Cell WP536	51	149	0.0093732	0.0504627	-0.287394	CHRM2;YWHAE;CHRM3;RYR2;ARRB1;GNGT1;ANXA6;GJA8;RGS6;YWHAH;PRKCG;ATP1B3;ATP1B2;YWHAZ;CACNB3;ADCY9;PRKAR1A;CASQ1;RGS18;RGS17;RGS19;RGS16;CAMK2A;CACNA1B;ITPR1;ITPR2;CACNA1A;ADRB1;CACNA1C;ADCY7;CACNA1E;GNAI1;ADCY6;GNAI2;GRK4;PRKAR2A;GRK6;GNG8;SFN;GJB2;GJB1;GJB4;PKIA;GNB2;GJB6;GNB1;GJB5;GNAS;CALM3;CALR;CALM1	WikiPathways
									Nuclear Envelope Breakdown_Homo sapiens_R-HSA-2980766	21	51	0.00947141	0.098188	-0.563227	NEK9;POM121;NUP205;NUP188;NUP210;NEK7;LEMD3;NUP160;CTDNEP1;POM121C;NUP85;NUP50;LMNA;NUP62;NUP54;NUP98;NUPL2;LPIN1;LPIN2;LPIN3;TMPO	Reactome
									EPO signaling pathway_Homo sapiens_20fe3c0e-6192-11e5-8ac5-06603eb7f303	15	33	0.009522	0.031759	2.51291	STAT5B;GAB1;PIK3R1;MAPK14;EPOR;CRKL;SOCS3;RAP1A;RAPGEF1;PLCG2;GRB2;PLCG1;JAK2;SH2B3;BCL2L1	NCINature
									Resistin as a regulator of inflammation WP4481	15	33	0.009522	0.0506745	-1.27983	CXCL8;ITPR1;MAPK14;RELA;IKBKB;NFKBIA;IL6;PIK3CA;PLCG2;AKT1;MAPK1;PLCE1;PLCG1;PLCD3;PLCD1	WikiPathways
									FoxO family signaling_Homo sapiens_d06dbbda-6192-11e5-8ac5-06603eb7f303	20	48	0.0096384	0.031759	1.59228	YWHAE;CREBBP;CDKN1B;CSNK1A1;FOXO4;FOXO3;SOD2;YWHAZ;FOXO1;IKBKB;RBL2;BCL2L11;BCL6;AKT1;EP300;SFN;SKP2;RAN;YWHAH;CSNK1G1	NCINature
									Signalling to RAS_Homo sapiens_R-HSA-167044	79	246	0.00965335	0.098188	-1.24182	PEBP1;ARRB1;DUSP16;FGF4;SPRED3;SPRED1;FGF8;PSMD4;RASGEF1A;PPP2R1A;PSMD2;PSMD3;PEA15;JAK2;JAK3;FGB;FGA;DUSP5;DUSP2;FGG;PPP2R5A;FRS2;GFRA1;KSR2;NRG2;IL17RD;SPTB;DUSP6;EREG;DUSP7;PSMA4;RASA3;PSME3;RASA1;MAPKAPK2;KIT;RASA2;PSME4;PSME1;RAPGEF2;TLN1;RAF1;HBEGF;SPTBN5;PSMD11;SHC3;CAMK2A;IQGAP1;RASGRP1;PSMA7;EGFR;RASGRP3;PPP2CA;SPTA1;RAP1A;UBC;ERBB2;MAPK1;PSMF1;RALGDS;FGF23;SPTBN2;KL;PSPN;DAB2IP;MAPK14;G…	Reactome
									ARMS-mediated activation_Homo sapiens_R-HSA-170984	77	239	0.00966146	0.098188	-1.19573	PEBP1;ARRB1;DUSP16;FGF4;SPRED3;SPRED1;FGF8;PSMD4;RASGEF1A;PPP2R1A;PSMD2;PSMD3;PEA15;JAK2;JAK3;FGB;FGA;DUSP5;DUSP2;FGG;PPP2R5A;FRS2;GFRA1;KSR2;NRG2;IL17RD;SPTB;DUSP6;EREG;DUSP7;PSMA4;RASA3;PSME3;RASA1;KIT;RASA2;PSME4;PSME1;RAPGEF2;TLN1;RAF1;CRK;HBEGF;SPTBN5;PSMD11;SHC3;CAMK2A;IQGAP1;RASGRP1;PSMA7;EGFR;RASGRP3;PPP2CA;SPTA1;RAP1A;UBC;ERBB2;MAPK1;PSMF1;FGF23;SPTBN2;KL;PSPN;DAB2IP;GRIN2D;PSMB9;FGF17;F…	Reactome
									Signalling to p38 via RIT and RIN_Homo sapiens_R-HSA-187706	77	239	0.00966146	0.098188	-1.17053	PEBP1;ARRB1;DUSP16;FGF4;SPRED3;SPRED1;FGF8;PSMD4;RASGEF1A;PPP2R1A;PSMD2;PSMD3;PEA15;JAK2;JAK3;FGB;FGA;DUSP5;DUSP2;FGG;PPP2R5A;FRS2;GFRA1;KSR2;NRG2;IL17RD;SPTB;DUSP6;EREG;DUSP7;PSMA4;RASA3;PSME3;RASA1;KIT;RASA2;PSME4;PSME1;RAPGEF2;TLN1;RAF1;HBEGF;SPTBN5;PSMD11;SHC3;CAMK2A;IQGAP1;RASGRP1;PSMA7;EGFR;RASGRP3;PPP2CA;SPTA1;RAP1A;UBC;ERBB2;MAPK1;PSMF1;FGF23;SPTBN2;KL;PSPN;DAB2IP;GRIN2D;PSMB9;FGF17;FGF16…	Reactome
									Trk receptor signaling mediated by PI3K and PLC-gamma_Homo sapiens_4037def0-6196-11e5-8ac5-06603eb7f303	16	36	0.00972481	0.031759	2.36784	YWHAE;GSK3B;CAMK2A;GAB1;TRPV1;PIK3R1;FOXO3;YWHAZ;PIK3CA;CCND1;AKT1;SFN;KRAS;GRB2;PLCG1;YWHAH	NCINature
									Integrin-linked kinase signaling_Homo sapiens_21738158-6194-11e5-8ac5-06603eb7f303	19	45	0.00976036	0.031759	1.95442	GSK3B;HSP90AA1;PPP1R14C;PARP1;PXN;RHOG;IQGAP1;PARVB;AURKA;ZEB1;CCND1;RUVBL2;SNAI1;TACC3;AKT1;RICTOR;RAC1;TNS1;LIMS1	NCINature
									Serotonin Receptor 4/6/7 and NR3C Signaling WP734	10	19	0.00977993	0.0514558	-1.86107	ELK4;RPS6KA5;RAP1A;HTR7;SRF;MAPKAPK2;GNAS;MAPK1;NR3C1;ELK1	WikiPathways
									EPHB forward signaling_Homo sapiens_01c81f4a-6192-11e5-8ac5-06603eb7f303	17	39	0.00981922	0.031759	2.20416	GRIA1;GRB7;ROCK1;PXN;PIK3R1;EFNA5;KALRN;TF;RAP1A;PIK3CA;RASA1;MAPK1;KRAS;GRB2;RAC1;CRK;EPHB4	NCINature
									NS1 Mediated Effects on Host Pathways_Homo sapiens_R-HSA-168276	17	39	0.00981922	0.098188	-0.156641	POM121;NUP205;NUP188;NUP210;EIF2AK2;NUP160;PABPN1;POM121C;NUP85;NUP50;NUP62;KPNA4;NUP54;NUP98;KPNA5;NUPL2;KPNA3	Reactome
									Glucose transport_Homo sapiens_R-HSA-70153	18	42	0.00982539	0.098188	-0.214287	POM121;NUP205;NUP188;NUP210;SLC2A1;SLC2A3;SLC2A4;NUP160;GCK;G6PC2;G6PC3;POM121C;NUP85;NUP50;NUP62;NUP54;NUP98;NUPL2	Reactome
									BMAL1:CLOCK,NPAS2 activates circadian gene expression_Homo sapiens_R-HSA-1368108	18	42	0.00982539	0.098188	-0.177502	CREBBP;CRTC1;BHLHE41;RORA;NR1D1;NR3C1;NPAS2;ARNTL;PER2;PER1;CRY2;BHLHE40;CRY1;EP300;AVP;TBL1X;PPARA;PPARGC1A	Reactome
									Tight junction	57	170	0.0100746	0.0446785	4.4556	PPP2R2A;F11R;CLDN1;YBX3;ACTB;AMOT;ACTG1;TUBA1C;TUBA1B;TUBA1A;CCND1;PPP2R1A;RAC1;CGNL1;MAGI1;ACTN4;RHOA;RUNX1;TIAM1;CLDN4;CTTN;CLDN14;PARD3;CLDN7;RAPGEF2;MYH9;ARHGEF2;CLDN16;EZR;CFTR;LLGL1;LLGL2;PRKAA1;ROCK1;ARHGAP17;CD1D;PPP2CA;SLC9A3R1;PARD6B;RAP1A;ERBB2;WHAMM;MPDZ;RDX;MSN;TJP1;AFDN;OCLN;DLG2;DLG3;RAB13;AMOTL2;AMOTL1;NF2;TJP3;TUBA8;CRB3	KEGG
									Gene Expression_Homo sapiens_R-HSA-74160	453	1631	0.0101303	0.0986585	-0.947922	TDRKH;RPL4;ATF2;MDC1;ZNF175;RPL32;MAML2;RPL31;HNRNPR;PHAX;NOC2L;GLS;PSMD4;MYC;PSMD2;PSMD3;AKT1;RPL37;ZNF18;SAP30BP;CSNK2A1;RPL21;NUP210;RPL23;ZNF160;ZNF12;LARS2;DDX39A;ZC3H11A;PSME3;DDIT4;PSME4;PSME1;RPL27;NUP98;RPL26;RPL29;ZNF157;RHNO1;POM121;NUP205;ZNF394;RPN2;ZNF23;POM121C;NUP85;MOV10L1;SFN;PSMF1;NRBF2;NKX2-5;ZNF268;PLK3;ZNF264;CREBBP;RPL41;ZNF383;PNO1;H3F3A;NR1D1;ZNF34;ELL2;NR2F6;HNRNPL;TBL3;…	Reactome
									FRS-mediated FGFR1 signaling_Homo sapiens_R-HSA-5654693	76	236	0.0102038	0.0986585	-1.11909	PEBP1;ARRB1;DUSP16;FGF4;SPRED3;SPRED1;FGF8;PSMD4;RASGEF1A;PPP2R1A;PSMD2;PSMD3;PEA15;JAK2;JAK3;FGB;FGA;DUSP5;DUSP2;FGG;PPP2R5A;FRS2;GFRA1;KSR2;NRG2;IL17RD;SPTB;DUSP6;EREG;DUSP7;PSMA4;RASA3;PSME3;RASA1;KIT;RASA2;PSME4;PSME1;RAPGEF2;TLN1;RAF1;HBEGF;SPTBN5;PSMD11;SHC3;CAMK2A;IQGAP1;RASGRP1;PSMA7;EGFR;RASGRP3;PPP2CA;SPTA1;RAP1A;UBC;ERBB2;MAPK1;PSMF1;FGF23;SPTBN2;KL;PSPN;DAB2IP;GRIN2D;PSMB9;FGF17;FGF16…	Reactome
									FRS-mediated FGFR2 signaling_Homo sapiens_R-HSA-5654700	76	236	0.0102038	0.0986585	-1.1118	PEBP1;ARRB1;DUSP16;FGF4;SPRED3;SPRED1;FGF8;PSMD4;RASGEF1A;PPP2R1A;PSMD2;PSMD3;PEA15;JAK2;JAK3;FGB;FGA;DUSP5;DUSP2;FGG;PPP2R5A;FRS2;GFRA1;KSR2;NRG2;IL17RD;SPTB;DUSP6;EREG;DUSP7;PSMA4;RASA3;PSME3;RASA1;KIT;RASA2;PSME4;PSME1;RAPGEF2;TLN1;RAF1;HBEGF;SPTBN5;PSMD11;SHC3;CAMK2A;IQGAP1;RASGRP1;PSMA7;EGFR;RASGRP3;PPP2CA;SPTA1;RAP1A;UBC;ERBB2;MAPK1;PSMF1;FGF23;SPTBN2;KL;PSPN;DAB2IP;GRIN2D;PSMB9;FGF17;FGF16…	Reactome
									FRS-mediated FGFR3 signaling_Homo sapiens_R-HSA-5654706	76	236	0.0102038	0.0986585	-1.10238	PEBP1;ARRB1;DUSP16;FGF4;SPRED3;SPRED1;FGF8;PSMD4;RASGEF1A;PPP2R1A;PSMD2;PSMD3;PEA15;JAK2;JAK3;FGB;FGA;DUSP5;DUSP2;FGG;PPP2R5A;FRS2;GFRA1;KSR2;NRG2;IL17RD;SPTB;DUSP6;EREG;DUSP7;PSMA4;RASA3;PSME3;RASA1;KIT;RASA2;PSME4;PSME1;RAPGEF2;TLN1;RAF1;HBEGF;SPTBN5;PSMD11;SHC3;CAMK2A;IQGAP1;RASGRP1;PSMA7;EGFR;RASGRP3;PPP2CA;SPTA1;RAP1A;UBC;ERBB2;MAPK1;PSMF1;FGF23;SPTBN2;KL;PSPN;DAB2IP;GRIN2D;PSMB9;FGF17;FGF16…	Reactome
									FRS-mediated FGFR4 signaling_Homo sapiens_R-HSA-5654712	76	236	0.0102038	0.0986585	-1.09208	PEBP1;ARRB1;DUSP16;FGF4;SPRED3;SPRED1;FGF8;PSMD4;RASGEF1A;PPP2R1A;PSMD2;PSMD3;PEA15;JAK2;JAK3;FGB;FGA;DUSP5;DUSP2;FGG;PPP2R5A;FRS2;GFRA1;KSR2;NRG2;IL17RD;SPTB;DUSP6;EREG;DUSP7;PSMA4;RASA3;PSME3;RASA1;KIT;RASA2;PSME4;PSME1;RAPGEF2;TLN1;RAF1;HBEGF;SPTBN5;PSMD11;SHC3;CAMK2A;IQGAP1;RASGRP1;PSMA7;EGFR;RASGRP3;PPP2CA;SPTA1;RAP1A;UBC;ERBB2;MAPK1;PSMF1;FGF23;SPTBN2;KL;PSPN;DAB2IP;GRIN2D;PSMB9;FGF17;FGF16…	Reactome
									Semaphorin interactions_Homo sapiens_R-HSA-373755	26	67	0.0102971	0.0987029	-0.391831	NRP1;GSK3B;HSP90AB1;PLXND1;ROCK1;DPYSL5;ERBB2;DPYSL3;CFL1;PLXNA2;PLXNA1;RAC1;PLXNC1;PAK3;PLXNA4;PLXNA3;HSP90AA1;SEMA4D;ITGA1;RHOG;RHOC;RHOA;RHOB;MYH9;TLN1;MET	Reactome
									Regulation of lipid metabolism by Peroxisome proliferator-activated receptor alpha (PPARalpha)_Homo sapiens_R-HSA-400206	41	116	0.0103409	0.0987029	-0.826555	SLC27A1;FHL2;RORA;HMGCR;CYP7A1;MED15;NPAS2;ARNTL;MED17;SIN3B;SIN3A;MED10;EP300;CD36;TBL1X;PPARGC1A;TEAD2;FADS1;SULT2A1;FDFT1;WWTR1;SREBF1;CREBBP;CDK19;NFYA;HMGCS1;ACSL1;NCOA3;TXNRD1;NR1D1;MED29;SREBF2;MED28;FABP1;TIAM2;MED25;MED24;SP1;MTF1;TRIB3;PPARA	Reactome
									Insulin Signaling WP481	54	160	0.0104397	0.0542283	-0.21642	GSK3B;ARF1;SLC2A1;INPPL1;IRS4;PTEN;SLC2A4;PIK3C2A;ELK1;PTPRF;IGF1R;GYS2;IKBKB;GYS1;RPS6KA6;RPS6KA5;RPS6KA2;KIF5B;FLOT1;GRB10;AKT1;MAP3K8;RAC1;MAP3K9;MAP3K7;GAB1;TSC1;FOS;PIK3CA;RAPGEF1;TRIB3;RAF1;CRK;SOS2;RHOQ;PRKAA1;SHC3;RRAD;STXBP4;SRF;PIK3R1;FOXO3;FOXO1;CYTH3;SOCS3;EIF4EBP1;MAPK1;STX4;MAP2K5;MAPK4;MAP3K2;MAPK14;MYO1C;GRB2	WikiPathways
									Small cell lung cancer	34	93	0.0106208	0.046428	-42.2773	RB1;LAMA5;CDKN1A;CDKN1B;LAMC3;PTEN;PIK3R1;PTGS2;RELA;IKBKB;RXRB;CCND1;MYC;E2F1;E2F2;AKT1;POLK;BAK1;SKP2;APAF1;ITGA3;ITGA2;LAMB1;DDB2;NFKBIA;CDK6;PIK3CA;CCNE2;COL4A1;COL4A4;TRAF6;COL4A5;TP53;BCL2L1	KEGG
									G Protein Signaling Pathways WP35	34	93	0.0106208	0.0542283	-0.640029	ITPR1;AKAP6;AKAP5;ADCY7;GNAI1;ADCY6;GNAI2;AKAP1;GNGT1;AKAP12;AKAP13;GNA14;GNGT2;PRKAR2A;GNA12;GNG8;PDE4A;PDE8B;PRKCG;PDE4D;PDE4C;RHOA;ADCY9;GNAL;PRKAR1A;PRKD3;GNB2;GNB1;GNAS;KRAS;ARHGEF1;PDE7B;PDE7A;CALM1	WikiPathways
									Regulation of insulin secretion_Homo sapiens_R-HSA-422356	30	80	0.0106742	0.100665	-0.545434	CHRM3;SLC2A1;ITPR1;ITPR2;CACNA1A;CACNA1C;IQGAP1;AKAP5;CACNA1E;GNAI1;ADCY6;GNAI2;GNGT1;GNA14;RAP1A;GNGT2;PRKAR2A;GNG8;FFAR1;SYT5;ABCC8;MARCKS;CACNB3;PRKAR1A;GNB2;GNB1;GNAS;STX1A;RAPGEF3;RAPGEF4	Reactome
									CHL1 interactions_Homo sapiens_R-HSA-447041	6	9	0.0106818	0.100665	6.71094	NRP1;HSPA8;CHL1;ITGA10;ITGA2;ITGA1	Reactome
									Endochondral Ossification WP474	25	64	0.0106895	0.0542283	-1.14485	HDAC4;CDKN1C;CAB39;PTH;PLAT;IGF1R;ADAMTS4;ADAMTS5;SCIN;SPP1;AKT1;COL10A1;TIMP3;SOX9;SLC38A2;NKX3-2;SOX5;STAT5B;TGFB2;TGFB1;HMGCS1;RUNX2;VEGFA;MGP;CALM1	WikiPathways
									Regulation of Actin Cytoskeleton WP51	51	150	0.0107754	0.0542283	-0.180705	CHRM2;CYFIP2;NCKAP1;CHRM3;PIK3C2A;ACTB;PIK3C2B;FGF4;ACTG1;FGF8;PIP5KL1;CFL1;RAC1;PIP4K2C;ITGA1;F2R;F2;RHOA;ENAH;MRAS;PIK3CA;ARHGEF4;ARHGEF1;RAF1;PFN1;EZR;CRK;SOS2;ROCK1;PXN;IQGAP1;PIK3R1;EGFR;GNA12;MAPK1;CD14;PAK3;WASF2;FGF23;MAPK4;PAK4;GSN;RDX;MSN;SSH2;SSH3;FGF17;FGF16;KRAS;FGF11;FGF10	WikiPathways
									Glucagon signaling pathway	37	103	0.0108452	0.0467414	-1.58376	ATF2;PYGB;PRKAA1;CALML5;CALML6;CAMK2A;SLC2A1;ITPR1;ITPR2;PYGM;CALML4;FOXO1;ACACA;GYS2;LDHB;GYS1;LDHA;PPP3R1;PPP3R2;PHKG2;AKT1;EP300;PPARGC1A;CREBBP;PGAM1;CPT1B;GCK;G6PC2;G6PC3;PKM;GNAS;PGAM4;CALM3;SIK2;CALM1;PPARA;CREB5	KEGG
									Common Pathway of Fibrin Clot Formation_Homo sapiens_R-HSA-140875	11	22	0.0110101	0.103108	1.56557	FGB;THBD;FGA;F10;SERPIND1;PROS1;FGG;F2R;F13B;F2;CD177	Reactome
									Calcium signaling pathway	62	188	0.0111092	0.047214	3.03474	CHRM2;CHRM3;RYR2;CALML5;CALML6;CALML4;GRM5;CYSLTR1;HTR7;CD38;PLCE1;PRKCG;AVPR1B;TNNC1;F2R;TACR2;TACR3;ITPKB;ADCY9;ORAI3;ORAI2;VDAC2;CHRNA7;PTAFR;CAMK2A;CACNA1B;ITPR1;CXCR4;ITPR2;CACNA1A;ADRB1;CACNA1C;ADCY7;CACNA1E;EGFR;CACNA1I;GNA14;HRH1;PPP3R1;PPP3R2;HRH2;TBXA2R;PHKG2;ERBB2;PLCG2;PTK2B;PLCG1;NTSR1;DRD5;NOS3;ATP2B4;TPCN1;GRIN2D;P2RX4;GNAL;P2RX1;GNAS;CALM3;SLC25A31;PLCD3;CALM1;PLCD1	KEGG
									Inflammation mediated by chemokine and cytokine signaling pathway_Homo sapiens_P00031	62	188	0.0111092	0.132076	-1.02347	CXCL8;COL14A1;ARPC1B;INPPL1;ARPC5L;PTEN;ARRB1;ACTB;ACTG1;IKBKB;CCR9;AKT1;CCR7;RAC1;JAK2;CCR4;CCR2;RHOC;RHOA;MYO3B;PIK3CA;IFNG;MYO3A;COL6A1;MYH9;RAF1;NFAT5;ROCK1;RGS13;C5AR1;CAMK2A;ITPR1;FPR1;CXCR4;ITPR2;PTGS2;GNAI1;ADCY6;RELA;GNAI2;PTGS1;GNA14;CXCR1;GRK6;CXCR2;PLCG2;GNG8;PTK2B;MAPK1;PLCG1;PAK3;SOCS7;PAK4;JUND;CCL20;STAT3;NFATC3;NFATC1;CXCL10;ACTC1;KRAS;CCL26	Panther
									ATF-2 transcription factor network_Homo sapiens_c76c900a-618a-11e5-8ac5-06603eb7f303	23	58	0.0114575	0.0364879	1.40282	RB1;ATF2;DUSP5;TGFB2;JUND;POU2F1;CXCL8;MMP2;BRCA1;FOS;MAPK14;SELE;ESR1;SERPINB5;SOCS3;IL6;CCND1;IFNG;RUVBL2;DDIT3;EP300;MAPK1;PPARGC1A	NCINature
									Extracellular matrix organization_Homo sapiens_R-HSA-1474244	89	283	0.0115224	0.107231	-0.881143	DDR1;COL18A1;COLGALT2;ITGB5;LAMC3;ITGB4;COL14A1;ITGB2;TNC;LOXL4;F11R;LOXL1;HAPLN1;CAPN15;MMP20;ICAM1;ADAMTS4;ADAMTS5;BSG;KDR;TNR;COL10A1;ITGB8;ITGB6;CAPN1;ADAMTS8;CTSD;FGB;FGA;DST;ITGA3;MMP2;ITGA2;CTRB2;CTRB1;FGG;ITGA1;HSPG2;ASPN;VCAN;MMP14;LOX;COL4A1;COL4A4;MMP17;COL6A1;COL8A2;COL4A5;COL21A1;ADAM8;COL6A6;CEACAM8;COL6A5;FBN2;LAMA5;COL15A1;CD151;COL11A1;SDC2;SDC3;LTBP4;NTN4;FURIN;LTBP2;FBLN2;LTBP1…	Reactome
									Selenocysteine synthesis_Homo sapiens_R-HSA-2408557	32	87	0.0117269	0.107786	-0.539893	RPL4;RPL32;RPL10;RPL31;RPL12;RPLP1;RPLP0;RPL10A;RPS4X;RPS16;RPS15A;RPS19;RPL18A;RPS3;RPL37;RPS2;RPL41;RPL21;RPS7;RPS8;RPS5;RPL23;RPS6;RPL13A;RPL35A;RPS29;RPL37A;RPL27;RPL26;RPL29;RPS21;RPS24	Reactome
									Eukaryotic Translation Termination_Homo sapiens_R-HSA-72764	32	87	0.0117269	0.107786	-0.538647	RPL4;RPL32;RPL10;RPL31;RPL12;RPLP1;RPLP0;RPL10A;RPS4X;RPS16;RPS15A;RPS19;RPL18A;RPS3;RPL37;RPS2;RPL41;RPL21;RPS7;RPS8;RPS5;RPL23;RPS6;RPL13A;RPL35A;RPS29;RPL37A;RPL27;RPL26;RPL29;RPS21;RPS24	Reactome
									Regulation of lipolysis in adipocytes	22	55	0.0118229	0.049559	-18.0887	NPR1;NPY1R;IRS4;ADRB1;PIK3R1;PTGS2;ADCY7;TSHR;GNAI1;ADCY6;GNAI2;PTGS1;PLA2G16;FABP4;ADCY9;PIK3CA;NPY;GNAS;AKT1;PRKG2;CGA;MGLL	KEGG
									IL2-mediated signaling events_Homo sapiens_a2a1883c-6193-11e5-8ac5-06603eb7f303	22	55	0.0118229	0.0370809	1.40157	STAT5B;SYK;STAT3;GAB2;FOS;PIK3R1;MAPK14;IKZF3;RHOA;SOCS3;PIK3CA;IFNG;LCK;RASA1;MYC;MAPKAPK2;PTK2B;MAPK1;KRAS;GRB2;RAF1;JAK3	NCINature
									IL-1 signaling pathway WP195	22	55	0.0118229	0.0588603	-1.2251	MAP3K2;ATF2;PELI2;PIK3R1;MAPK14;RELA;IKBKB;NFKBIA;IL1A;IRAK2;TRAF6;MAPKAPK2;PELI1;REL;AKT1;MAPK1;PLCG1;UBE2V1;TAB1;MAP3K7;SQSTM1;MYD88	WikiPathways
									Corticosteroids and cardioprotection_Homo sapiens_h_gcrPathway	12	25	0.0119057	0.0878048	0.423826	GNGT1;HSP90AA1;ANXA1;PIK3CA;NOS3;GNB1;GNAS;AKT1;PIK3R1;NR3C1;F2;RELA	BioCarta
									HDMs demethylate histones_Homo sapiens_R-HSA-3214842	12	25	0.0119057	0.108759	1.19907	KDM6B;KDM5A;KDM5B;KDM4B;KDM5C;KDM4C;KDM5D;HIST2H3A;KDM2B;ARID5B;KDM7A;PHF8	Reactome
									Human Complement System WP2806	35	97	0.0120333	0.0592705	-0.272155	LAMA5;SELPLG;C1S;PROS1;C5AR2;CFI;C5AR1;ITGB2;FPR1;CFP;C8A;GNAI2;ICAM1;C2;C3;VTN;RPS19;SPP1;CD55;FGB;PRNP;FGA;F10;CSNK1A1;ITGA2;FGG;PLAUR;LAMB1;SELE;CFHR2;SERPING1;CALR;CD46;CFB;TLR2	WikiPathways
									Beta-catenin independent WNT signaling_Homo sapiens_R-HSA-3858494	49	144	0.0120481	0.109388	-0.896965	CLTC;AP2A1;GNGT1;GNGT2;PSMD4;PSMD2;PSMD3;PRKG2;RAC1;MAP3K7;PRKCG;RHOA;PSMA4;DAAM1;PSME3;PSME4;PSME1;ROR2;PFN1;PSMD11;CAMK2A;ITPR1;ITPR2;PRICKLE1;NLK;PSMA7;PPP3R1;UBC;DVL2;GNG8;PSMF1;FZD1;TCF7L2;FZD2;PDE6G;FZD8;NFATC1;PSMB9;TNRC6C;PSMC5;VANGL2;AGO3;AGO4;GNB2;AGO1;GNB1;AGO2;CALM1;TNRC6A	Reactome
									Malaria	20	49	0.0124806	0.0516089	-15.5781	TGFB2;TGFB1;CXCL8;LRP1;KLRB1;SDC2;ITGB2;THBS2;SELE;THBS3;ICAM1;IL6;KLRK1;IFNG;SDC1;CD36;TLR4;MET;MYD88;TLR2	KEGG
									Aryl Hydrocarbon Receptor WP2586	19	46	0.0127533	0.0604016	-1.30911	RB1;CDKN1A;HSP90AA1;CDKN1B;ARNT;PTGS2;ESR1;EGFR;RELA;VEGFA;KLF6;MYC;E2F1;EP300;MAPK1;CYP1B1;KRAS;CD36;RAF1	WikiPathways
									Osteopontin-mediated events_Homo sapiens_94bf7f2a-6194-11e5-8ac5-06603eb7f303	14	31	0.0129113	0.0387961	3.35294	VAV3;GSN;SYK;MMP2;FOS;PIK3R1;RHOA;RELA;NFKBIA;PIK3CA;SPP1;PTK2B;MAPK1;RAC1	NCINature
									Disassembly of the destruction complex and recruitment of AXIN to the membrane_Homo sapiens_R-HSA-4641262	14	31	0.0129113	0.113478	0.453295	FZD1;AMER1;GSK3B;FZD2;CSNK1A1;AXIN1;LRP5;PPP2R5A;LRP6;PPP2CA;FRAT1;FRAT2;PPP2R1A;DVL2	Reactome
									Export of Viral Ribonucleoproteins from Nucleus_Homo sapiens_R-HSA-168274	14	31	0.0129113	0.113478	0.531193	POM121;NUP205;NUP188;NUP210;NUP160;POM121C;NUP85;NUP50;NUP62;NUP54;NUP98;NUPL2;RAN;HSPA1A	Reactome
									IL17 signaling pathway WP2112	14	31	0.0129113	0.0604016	-1.35272	GSK3B;CEBPB;IL25;STAT3;IL17RD;RELA;IKBKB;SP1;TRAF6;AKT1;MAPK1;JAK2;MAP3K7;IL17A	WikiPathways
									Vitamin A and Carotenoid Metabolism WP716	18	43	0.0129718	0.0604016	-0.928464	SCARB1;ABCG8;RARG;RETSAT;CRABP1;RPE65;DHRS3;RXRB;ALDH1A3;SDR16C5;CYP26A1;NPC1L1;RBP1;RDH5;MAPK1;LRAT;CD36;CYP2E1	WikiPathways
									Trk receptor signaling mediated by the MAPK pathway_Homo sapiens_4980bb81-6196-11e5-8ac5-06603eb7f303	15	34	0.0131169	0.0387961	3.28811	MAP3K2;SRF;TRPV1;FOS;MAPK14;ELK1;RIT1;RPS6KA5;RAP1A;MAPKAPK2;NTF3;MAPK1;KRAS;RAF1;MAP2K5	NCINature
									Insulin/IGF pathway-protein kinase B signaling cascade_Homo sapiens_P00033	15	34	0.0131169	0.136625	-0.185682	GSK3B;INPPL1;IRS4;PTEN;TSC1;PIK3R1;PIK3C2A;FOXO3;FOXO1;PIK3C2B;IGF1R;PIK3CA;MDM2;AKT1;MDM4	Panther
									p38 MAPK Signaling Pathway WP400	15	34	0.0131169	0.0604016	-1.63938	ATF2;TGFB2;MAPK14;ELK1;TGFBR1;RPS6KA5;DDIT3;MYC;MAPKAPK2;MAPKAPK5;GRB2;RAC1;MAP3K9;MEF2D;MAP3K7	WikiPathways
									Type 2 papillary renal cell carcinoma WP4241	15	34	0.0131169	0.0604016	-0.966946	EGLN1;CDKN1A;CREBBP;TGFB2;TGFB1;CUL2;TFE3;SLC2A1;ARNT;TGFA;VEGFA;DVL2;EP300;COL21A1;VHL	WikiPathways
									IFN-gamma pathway_Homo sapiens_51b1ed75-6193-11e5-8ac5-06603eb7f303	17	40	0.0131195	0.0387961	2.49143	PIAS4;CREBBP;CEBPB;STAT3;CAMK2A;PIK3R1;PIAS1;CRKL;RAP1A;PIK3CA;IFNG;RAPGEF1;AKT1;EP300;MAPK1;CALM1;JAK2	NCINature
									FOXM1 transcription factor network_Homo sapiens_c51cda49-6192-11e5-8ac5-06603eb7f303	17	40	0.0131195	0.0387961	3.21065	RB1;CREBBP;MMP2;NFATC3;TGFA;FOS;ESR1;ETV5;CENPB;CCND1;SP1;MYC;BIRC5;EP300;NEK2;SKP2;HSPA1A	NCINature
									IL-5 Signaling Pathway WP127	17	40	0.0131195	0.0604016	-1.47472	STAT5B;GSK3B;SYK;STAT3;RPS6;FOS;PIK3R1;FOXO3;ELK1;SPRED1;MYC;AKT1;MAPK1;KRAS;GRB2;RAF1;JAK2	WikiPathways
									NCAM1 interactions_Homo sapiens_R-HSA-419037	16	37	0.0131761	0.113478	0.387969	PRNP;PSPN;GFRA1;CACNA1C;CACNA1I;CACNB3;GDNF;COL4A1;COL4A4;COL6A1;ST8SIA4;COL4A5;COL9A3;COL6A6;COL9A2;COL6A5	Reactome
									Melatonin metabolism and effects WP3298	16	37	0.0131761	0.0604016	-1.41789	GSK3B;CAMK2A;ECE1;ADRB1;CSNK1E;FOXO1;ARNTL;PER2;PER1;PER3;MAP2;TRAF6;CRY2;CRY1;CYP1B1;CALM1	WikiPathways
									IGF1R signaling cascade_Homo sapiens_R-HSA-2428924	90	288	0.0132384	0.113478	-1.03958	IRS4;PEBP1;ARRB1;DUSP16;IGF1R;FGF4;SPRED3;SPRED1;FGF8;PSMD4;RASGEF1A;PPP2R1A;PSMD2;PSMD3;PEA15;MLST8;AKT1;JAK2;JAK3;FGB;FGA;DUSP5;DUSP2;FGG;RPS6;GAB1;PPP2R5A;TSC1;FRS2;GFRA1;KSR2;NRG2;IL17RD;SPTB;DUSP6;EREG;DUSP7;PSMA4;PIK3CA;RASA3;PSME3;RASA1;RRAGD;KIT;RASA2;PSME4;PSME1;RAPGEF2;TRIB3;TLN1;RAF1;HBEGF;SPTBN5;PRKAA1;PSMD11;SHC3;CAB39;CAMK2A;IQGAP1;PIK3R1;RASGRP1;PSMA7;EGFR;RASGRP3;PPP2CA;SPTA1;RAP1…	Reactome
									IRS-related events triggered by IGF1R_Homo sapiens_R-HSA-2428928	90	288	0.0132384	0.113478	-1.03017	IRS4;PEBP1;ARRB1;DUSP16;IGF1R;FGF4;SPRED3;SPRED1;FGF8;PSMD4;RASGEF1A;PPP2R1A;PSMD2;PSMD3;PEA15;MLST8;AKT1;JAK2;JAK3;FGB;FGA;DUSP5;DUSP2;FGG;RPS6;GAB1;PPP2R5A;TSC1;FRS2;GFRA1;KSR2;NRG2;IL17RD;SPTB;DUSP6;EREG;DUSP7;PSMA4;PIK3CA;RASA3;PSME3;RASA1;RRAGD;KIT;RASA2;PSME4;PSME1;RAPGEF2;TRIB3;TLN1;RAF1;HBEGF;SPTBN5;PRKAA1;PSMD11;SHC3;CAB39;CAMK2A;IQGAP1;PIK3R1;RASGRP1;PSMA7;EGFR;RASGRP3;PPP2CA;SPTA1;RAP1…	Reactome
									Signaling by Type 1 Insulin-like Growth Factor 1 Receptor (IGF1R)_Homo sapiens_R-HSA-2404192	90	288	0.0132384	0.113478	-1.02071	IRS4;PEBP1;ARRB1;DUSP16;IGF1R;FGF4;SPRED3;SPRED1;FGF8;PSMD4;RASGEF1A;PPP2R1A;PSMD2;PSMD3;PEA15;MLST8;AKT1;JAK2;JAK3;FGB;FGA;DUSP5;DUSP2;FGG;RPS6;GAB1;PPP2R5A;TSC1;FRS2;GFRA1;KSR2;NRG2;IL17RD;SPTB;DUSP6;EREG;DUSP7;PSMA4;PIK3CA;RASA3;PSME3;RASA1;RRAGD;KIT;RASA2;PSME4;PSME1;RAPGEF2;TRIB3;TLN1;RAF1;HBEGF;SPTBN5;PRKAA1;PSMD11;SHC3;CAB39;CAMK2A;IQGAP1;PIK3R1;RASGRP1;PSMA7;EGFR;RASGRP3;PPP2CA;SPTA1;RAP1…	Reactome
									Central carbon metabolism in cancer	25	65	0.013275	0.0541619	-21.8877	FLT3;GLS2;SLC2A1;PTEN;SLC1A5;PIK3R1;EGFR;GLS;LDHA;MYC;ERBB2;AKT1;MAPK1;G6PD;IDH1;PGAM1;GCK;PKM;PIK3CA;KIT;PGAM4;KRAS;RAF1;MET;TP53	KEGG
									Oxidative Stress Induced Senescence_Homo sapiens_R-HSA-2559580	33	91	0.0133427	0.113478	-0.602215	HIST1H2BJ;HIST1H2BK;RBBP4;UBC;E2F1;E2F2;MAPK1;KDM6B;CBX8;CBX6;CBX4;H3F3A;H2AFX;HIST1H2AJ;FOS;MAPK14;TNRC6C;CDK6;TFDP1;HIST2H3A;AGO3;AGO4;AGO1;MAPKAPK2;MDM2;MAPKAPK5;HIST1H2BH;TNIK;HIST1H2BB;TP53;TNRC6A;HIST1H2BD;EZH2	Reactome
									Nerve growth factor pathway (NGF)_Homo sapiens_h_ngfPathway	9	17	0.0134918	0.0936491	1.27895	NGFR;CSNK2A1;PIK3CA;GRB2;PLCG1;FOS;PIK3R1;RAF1;ELK1	BioCarta
									Aspirin Blocks Signaling Pathway Involved in Platelet Activation_Homo sapiens_h_sppaPathway	9	17	0.0134918	0.0936491	1.32915	GNGT1;GNB1;TBXAS1;F2R;MAPK1;F2;RAF1;GNAI1;PTGS1	BioCarta
									Beta-catenin phosphorylation cascade_Homo sapiens_R-HSA-196299	9	17	0.0134918	0.113478	2.60443	PPP2CA;AMER1;GSK3B;FRAT1;FRAT2;PPP2R1A;CSNK1A1;AXIN1;PPP2R5A	Reactome
									NOTCH1 regulation of human endothelial cell calcification WP3413	9	17	0.0134918	0.0612423	-0.912126	JAG2;NOTCH1;MGP;ITGA1;CALU;PLAT;SAT1;DLL1;VEGFA	WikiPathways
									Glycerophospholipid catabolism_Homo sapiens_R-HSA-6814848	5	7	0.0136417	0.113478	7.49835	PNPLA7;GDE1;GDPD1;PNPLA6;GDPD5	Reactome
									SMAD2/3 MH2 Domain Mutants in Cancer_Homo sapiens_R-HSA-3315487	5	7	0.0136417	0.113478	9.67405	SMAD2;TGFB1;SMAD3;TGFBR1;TGFBR2	Reactome
									Loss of Function of SMAD2/3 in Cancer_Homo sapiens_R-HSA-3304349	5	7	0.0136417	0.113478	9.81183	SMAD2;TGFB1;SMAD3;TGFBR1;TGFBR2	Reactome
									Loss of Function of TGFBR1 in Cancer_Homo sapiens_R-HSA-3656534	5	7	0.0136417	0.113478	10.6628	SMAD2;TGFB1;SMAD3;TGFBR1;TGFBR2	Reactome
									TGFBR1 KD Mutants in Cancer_Homo sapiens_R-HSA-3656532	5	7	0.0136417	0.113478	10.6805	SMAD2;TGFB1;SMAD3;TGFBR1;TGFBR2	Reactome
									Defective HLCS causes multiple carboxylase deficiency_Homo sapiens_R-HSA-3371599	5	7	0.0136417	0.113478	12.3558	MCCC2;PC;PCCA;PCCB;ACACA	Reactome
									Defects in biotin (Btn) metabolism_Homo sapiens_R-HSA-3323169	5	7	0.0136417	0.113478	12.6416	MCCC2;PC;PCCA;PCCB;ACACA	Reactome
									TGF-beta signaling pathway_Homo sapiens_P00052	32	88	0.0140456	0.136625	-0.481724	ATF2;BMPR2;AMHR2;CITED2;EP300;MAPK1;MAP3K7;ACVR1;GDF10;SMAD2;GDF11;CREBBP;TGFB2;JUND;SMAD3;GDF15;INHBB;MAPK14;GDF5;ACVR2B;TGFBR1;TGFBR2;INHBE;GDF7;SKI;BMP3;GDF9;BMP2;BMP1;GDNF;TLL1;TAB1	Panther
									Gastric acid secretion	28	75	0.0142256	0.0572767	-4.34058	CHRM3;CALML5;CALML6;CAMK2A;ITPR1;ITPR2;ATP1A1;SLC4A2;CALML4;ADCY7;GNAI1;ACTB;ADCY6;GNAI2;HRH2;PRKCG;KCNK10;KCNJ15;ATP1B4;ATP1B3;ATP1B2;ADCY9;GNAS;SLC26A7;CALM3;CALM1;EZR;CFTR	KEGG
									MET in type 1 papillary renal cell carcinoma WP4205	23	59	0.0143674	0.0645836	-1.14046	CDKN1A;STAT3;TFE3;GAB1;PIK3R1;ETS1;CRKL;RAP1A;PIK3CA;RAPGEF1;AKT1;MAPK1;KRAS;GRB2;PLCG1;RAC1;RAF1;PAK3;MET;JAK3;CRK;SOS2;PAK4	WikiPathways
									Cytokine Signaling in Immune system_Homo sapiens_R-HSA-1280215	181	620	0.014828	0.12266	-0.812473	IFITM1;NUP188;EIF4A3;INPPL1;PEBP1;IFIT1;FGF4;ICAM1;CRKL;FGF8;PSMD4;TRIM29;PPP2R1A;PSMD2;PSMD3;KPNA4;MAP3K8;LGALS9;KPNA5;B2M;MAP3K7;KPNA3;IL6R;TRIM22;NUP210;HLA-C;LIFR;FRS2;HLA-F;EREG;PIAS1;PSME3;PSME4;PSME1;NUP98;UBE2V1;TLN1;RAF1;IL6ST;SQSTM1;STX1A;SPTBN5;POM121;NUP205;PSMD11;SHC3;EBI3;IQGAP1;PIK3R1;RASGRP1;NUP160;RASGRP3;SPTA1;SOCS3;RAP1A;POM121C;IRAK2;NUP85;UBC;PLCG1;PSMF1;FGF23;IFNA21;SPTBN2;K…	Reactome
									Bile secretion	27	72	0.0149086	0.0584877	-9.10065	SCARB1;SLC2A1;ATP1A1;SLC4A2;SLC5A1;HMGCR;ADCY7;CYP7A1;SLC4A4;ADCY6;SLCO1B1;SLCO1B3;LDLR;SULT2A1;ABCC3;ABCC4;ABCG8;ATP1B4;ATP1B3;ATP1B2;BAAT;NCEH1;ADCY9;GNAS;UGT2B4;CFTR;ABCG2	KEGG
									p53 signaling pathway	27	72	0.0149086	0.0584877	-3.16108	CDKN1A;STEAP3;CD82;PTEN;TP53AIP1;CCND3;CCND2;CCND1;SESN3;ZMAT3;SESN1;SESN2;PMAIP1;SFN;RPRM;SIVA1;APAF1;TNFRSF10B;SERPINB5;DDB2;CDK6;CCNE2;CCNG2;MDM2;MDM4;TP53;BCL2L1	KEGG
									Circadian rhythm related genes WP3594	65	201	0.0149907	0.0667376	-0.0147673	KDM5A;GSK3B;CRTC1;SUV39H1;RORC;BHLHE41;PTEN;RORA;RORB;SLC6A4;HTR7;SIN3A;PRKG2;EP300;PTGDS;KLF10;PRKCG;SREBF1;DYRK1A;ARNT;PROX1;CSNK1E;CLDN4;CRY2;CRY1;TIMELESS;UTS2;AVP;PPARA;TP53;DDX5;PRKAA1;AHCY;KMT2A;OPRL1;NPAS2;ARNTL;CST3;NFIL3;UBC;PPARGC1A;NGFR;ZFHX3;JUND;EGR3;GFPT1;NR1D1;BTBD9;PML;HCRTR1;NR2F6;PER2;SETX;PER1;IL6;PER3;STAR;ID2;BHLHE40;KLF9;ID4;FBXL3;AGRP;OGT;EZH2	WikiPathways
									IGF-1 Signaling Pathway_Homo sapiens_h_igf1Pathway	10	20	0.0151793	0.0967605	1.05209	CSNK2A1;PIK3CA;RASA1;SRF;GRB2;FOS;PIK3R1;RAF1;ELK1;IGF1R	BioCarta
									Downregulated of MTA-3 in ER-negative Breast Tumors_Homo sapiens_h_mta3Pathway	10	20	0.0151793	0.0967605	2.38866	TUBA1C;TUBA1A;GREB1;SNAI1;ALDOA;GAPDH;CTSD;ESR1;MTA3;TUBA8	BioCarta
									Phosphodiesterases in neuronal function WP4222	21	53	0.0154392	0.0680793	-0.606696	GRIA1;GUCY1A2;PDE6H;PDE6G;CHRNA7;PDE4D;PDE2A;PDE4C;ADCY7;ADCY6;GRIN2D;PDE11A;ADCY9;PDE12;PDE3A;PDE4A;PDE5A;CHRFAM7A;PDE7B;PDE7A;PDE8B	WikiPathways
									Toll Like Receptor 4 (TLR4) Cascade_Homo sapiens_R-HSA-166016	42	122	0.0154699	0.127263	-0.604652	ATF2;UBE2D2;UBE2D3;ITGB2;PELI2;UBE2D1;HMGB1;ELK1;RELA;PPP2CA;IKBKB;RPS6KA5;IRAK2;PPP2R1A;RPS6KA2;UBC;PLCG2;MAPK1;MAP3K8;CD14;LBP;CD36;MAP3K7;MEF2A;FOS;MAPK14;TIRAP;DUSP6;DNM2;DUSP7;TLR1;SIGIRR;NFKBIA;TNIP2;TRAF6;MAPKAPK2;PELI1;UBE2V1;TAB1;TLR4;MYD88;TLR2	Reactome
									ECM-receptor interaction	30	82	0.0155523	0.0602406	-9.33584	LAMA5;ITGB5;LAMC3;ITGB4;TNC;THBS2;THBS3;VTN;SPP1;TNR;ITGB8;ITGB6;CD36;ITGA3;ITGA2;ITGA1;LAMB1;HSPG2;GP9;COL1A2;COL4A1;COL4A4;ITGA10;COL6A1;COL4A5;SDC1;COL9A3;COL6A6;COL9A2;COL6A5	KEGG
									Human T-cell leukemia virus 1 infection	70	219	0.015781	0.0602506	78.2435	RB1;ATF2;NRP1;CDKN1A;TRRAP;CRTC1;ITGB2;SLC2A1;PTEN;TNFRSF13C;ETS1;ELK1;ICAM1;ELK4;IKBKB;CCND3;CCND2;CDC23;CCND1;MYC;AKT1;EP300;B2M;JAK3;MSX2;HLA-C;FOS;HLA-F;TGFBR1;TGFBR2;CCNA1;ADCY9;PIK3CA;CCNE2;LCK;TBPL1;VDAC2;TLN1;TP53;CREB5;SRF;PIK3R1;ADCY7;ADCY6;RELA;PPP3R1;HLA-DMA;PPP3R2;TERT;E2F1;E2F2;MAPK1;SMAD2;STAT5B;CREBBP;TGFB2;HLA-DRB5;TGFB1;SMAD3;NFATC3;NFATC1;NFKBIA;IL6;KRAS;SLC25A31;CALR;TCF3;RAN;…	KEGG
									Focal Adhesion WP306	64	198	0.0158467	0.0692171	0.0780702	GSK3B;ITGB5;LAMC3;ITGB4;TNC;PTEN;ARHGAP5;ELK1;ACTB;IGF1R;ACTG1;CRKL;CCND3;CCND2;CCND1;KDR;AKT1;TNR;ITGB8;ITGB6;RAC1;VAV3;PRKCG;ITGA3;ITGA2;ITGA1;ACTN4;RHOA;PIK3CA;COL4A1;COL4A4;RAPGEF1;TLN1;RAF1;MET;CRK;SHC4;LAMA5;SHC3;ROCK1;TXK;PXN;PIK3R1;THBS2;EGFR;THBS3;VTN;RAP1A;ERBB2;SPP1;FLNA;MAPK1;PAK3;PAK4;VEGFC;PTK6;LAMB1;VEGFD;PARVB;VEGFA;MYLPF;COL1A2;ITGA10;GRB2	WikiPathways
									Cholesterol metabolism	20	50	0.0159487	0.0602506	-19.9651	SCARB1;MYLIP;ABCG8;LRP1;PCSK9;APOC3;CYP7A1;LIPA;NCEH1;NPC1;STAR;SOAT2;APOH;APOC1;LIPG;ANGPTL3;VDAC2;CD36;PLTP;LDLR	KEGG
									Formation of the ternary complex, and subsequently, the 43S complex_Homo sapiens_R-HSA-72695	20	50	0.0159487	0.129246	0.0825502	RPS7;RPS8;EIF1AX;RPS5;RPS6;RPS4X;EIF3M;RPS16;RPS15A;RPS19;RPS29;EIF3L;RPS3;EIF3H;EIF3E;EIF3F;RPS2;RPS21;RPS24;EIF3B	Reactome
									CTCF: First Multivalent Nuclear Factor_Homo sapiens_h_ctcfPathway	11	23	0.0163467	0.0967605	1.15181	CD79A;TGFB2;TGFB1;CDKN1B;PIK3CA;MYC;MDM2;PTEN;PIK3R1;TGFBR1;TGFBR2	BioCarta
									Cyclins and Cell Cycle Regulation_Homo sapiens_h_cellcyclePathway	11	23	0.0163467	0.0967605	1.63291	RB1;CCNA1;CDKN1A;CCND3;RBL1;CDK6;CDKN1B;CCND2;TFDP1;CCND1;E2F1	BioCarta
									Canonical NF-kappaB pathway_Homo sapiens_7a1a9c3c-618f-11e5-8ac5-06603eb7f303	11	23	0.0163467	0.0465798	7.16139	IKBKB;NFKBIA;CYLD;TRAF6;UBE2D3;TNFAIP3;BCL10;ERC1;RAN;MALT1;RELA	NCINature
									RAF-independent MAPK1/3 activation_Homo sapiens_R-HSA-112409	11	23	0.0163467	0.129246	1.53094	DUSP5;DUSP2;IL6;PEA15;MAPK1;IL6ST;JAK2;DUSP16;IL6R;DUSP6;DUSP7	Reactome
									RNA Polymerase III Transcription Termination_Homo sapiens_R-HSA-73980	11	23	0.0163467	0.129246	1.79723	SSB;CRCP;NFIX;NFIA;NFIB;NFIC;POLR3F;POLR2E;POLR2F;POLR3H;POLR3K	Reactome
									Mitotic G1-G1/S phases_Homo sapiens_R-HSA-453279	46	136	0.0163661	0.129246	-0.617246	RB1;CDKN1A;CDKN1B;PSMD11;PPP2R2A;LIN9;PKMYT1;PSMA7;PPP2CA;CCND3;CCND2;ORC6;PSMD4;RBBP4;CCND1;ORC1;PPP2R1A;MYC;PSMD2;UBC;PSMD3;E2F1;E2F2;MYBL2;TK2;PSMF1;E2F5;SKP2;POLE;CDT1;DYRK1A;PTK6;CDC6;PSMB9;RBL2;CCNA1;PSMC5;RBL1;CDK6;TFDP1;PSMA4;CCNE2;TFDP2;PSME3;PSME1;MCM4	Reactome
									Acetylation and Deacetylation of RelA in Nucleus_Homo sapiens_h_RELAPathway	4	5	0.0164001	0.0967605	11.7192	NFKBIA;CREBBP;EP300;RELA	BioCarta
									Pelp1 Modulation of Estrogen Receptor Activity_Homo sapiens_h_pelp1Pathway	4	5	0.0164001	0.0967605	14.878	CREBBP;EP300;ESR1;PELP1	BioCarta
									Hedgehog signaling events mediated by Gli proteins_Homo sapiens_153b6970-6193-11e5-8ac5-06603eb7f303	19	47	0.0164267	0.0465798	2.31424	GSK3B;CREBBP;CSNK1A1;GLI1;GNAI1;GNAI2;SAP30;PIAS1;SHH;SMO;RBBP4;SIN3B;SIN3A;GNB1;SPOP;AKT1;SAP18;FOXA2;CSNK1G1	NCINature
									LKB1 signaling events_Homo sapiens_4623bf6d-6194-11e5-8ac5-06603eb7f303	19	47	0.0164267	0.0465798	2.54653	YWHAE;GSK3B;HSP90AA1;PRKAA1;CAB39;TSC1;ESR1;YWHAZ;MAP2;MYC;MLST8;SFN;SIK2;MARK4;EZR;CTSD;TP53;MARK2;YWHAH	NCINature
									Activation of anterior HOX genes in hindbrain development during early embryogenesis_Homo sapiens_R-HSA-5617472	32	89	0.0167202	0.129246	-0.376247	KMT2D;RARG;HIST1H2BJ;KMT2C;HIST1H2BK;YY1;RBBP4;POLR2A;POLR2C;POLR2E;HOXA2;POLR2F;EP300;HOXC4;CREBBP;NCOA3;PCGF2;H3F3A;H2AFX;HIST1H2AJ;PAX6;PIAS2;MAFB;HIST2H3A;HOXB3;HOXD4;HIST1H2BH;HOXD3;HOXB1;HIST1H2BB;HIST1H2BD;EZH2	Reactome
									Activation of HOX genes during differentiation_Homo sapiens_R-HSA-5619507	32	89	0.0167202	0.129246	-0.36708	KMT2D;RARG;HIST1H2BJ;KMT2C;HIST1H2BK;YY1;RBBP4;POLR2A;POLR2C;POLR2E;HOXA2;POLR2F;EP300;HOXC4;CREBBP;NCOA3;PCGF2;H3F3A;H2AFX;HIST1H2AJ;PAX6;PIAS2;MAFB;HIST2H3A;HOXB3;HOXD4;HIST1H2BH;HOXD3;HOXB1;HIST1H2BB;HIST1H2BD;EZH2	Reactome
									Nonsense Mediated Decay (NMD) independent of the Exon Junction Complex (EJC)_Homo sapiens_R-HSA-975956	32	89	0.0167202	0.129246	-0.32642	RPL4;RPL32;RPL10;RPL31;RPL12;RPLP1;RPLP0;RPL10A;RPS4X;RPS16;RPS15A;RPS19;RPL18A;RPS3;RPL37;RPS2;RPL41;RPL21;RPS7;RPS8;RPS5;RPL23;RPS6;RPL13A;RPL35A;RPS29;RPL37A;RPL27;RPL26;RPL29;RPS21;RPS24	Reactome
									Transcriptional Regulation by TP53_Homo sapiens_R-HSA-3700989	106	348	0.0167831	0.129246	-0.735989	ATF2;MDC1;STEAP3;CCNT1;TACO1;NOC2L;GLS;TP53AIP1;SESN3;PPP2R1A;SESN1;SESN2;AKT1;EP300;G6PD;CSNK2A1;TSC1;COX6B1;COX7A2L;CCNE2;RRAGD;DDIT4;MAPKAPK5;DNA2;TP53;RHNO1;COX19;NDRG1;UBC;PMAIP1;SFN;PLK3;CREBBP;TNFRSF10B;TNFRSF10A;SUPT5H;TNFRSF10D;CDK9;RGCC;BCL6;AGO3;AGO4;AGO1;CNOT3;JMY;AGO2;MDM2;PIN1;MDM4;RAD9B;COX20;YWHAE;CDKN1A;CDKN1B;PTEN;CHD4;CHD3;BRCA1;COX7C;MLST8;NELFB;YWHAH;COX8A;GPX2;APAF1;FOS;YWHA…	Reactome
									Insulin receptor signalling cascade_Homo sapiens_R-HSA-74751	89	287	0.0167969	0.129246	-0.817383	PEBP1;ARRB1;DUSP16;FGF4;SPRED3;SPRED1;FGF8;PSMD4;RASGEF1A;PPP2R1A;PSMD2;PSMD3;PEA15;GRB10;MLST8;AKT1;JAK2;JAK3;FGB;FGA;DUSP5;DUSP2;FGG;RPS6;GAB1;PPP2R5A;TSC1;FRS2;GFRA1;KSR2;NRG2;IL17RD;SPTB;DUSP6;EREG;DUSP7;PSMA4;PIK3CA;RASA3;PSME3;RASA1;RRAGD;KIT;RASA2;PSME4;PSME1;RAPGEF2;TRIB3;TLN1;RAF1;HBEGF;SPTBN5;PRKAA1;PSMD11;SHC3;CAB39;CAMK2A;IQGAP1;PIK3R1;RASGRP1;PSMA7;EGFR;RASGRP3;PPP2CA;SPTA1;RAP1A;UBC…	Reactome
									SUMOylation of DNA replication proteins_Homo sapiens_R-HSA-4615885	18	44	0.0168592	0.129246	0.207899	PIAS4;POM121;NUP205;UBE2I;NUP188;NUP210;RANGAP1;NUP160;AURKA;SUMO1;POM121C;NUP85;NUP50;NUP62;BIRC5;NUP54;NUP98;NUPL2	Reactome
									Transcriptional activity of SMAD2/SMAD3:SMAD4 heterotrimer_Homo sapiens_R-HSA-2173793	18	44	0.0168592	0.129246	0.261754	SMAD2;WWTR1;SMAD3;PARP1;CCNT1;UBE2D3;ATP1B4;UBE2D1;CDK9;SKI;RBL1;TFDP1;TFDP2;SP1;MYC;UBC;E2F5;MEN1	Reactome
									Circadian Clock_Homo sapiens_R-HSA-400253	24	63	0.0170789	0.129246	-0.113306	ATF2;SREBF1;CREBBP;CRTC1;BHLHE41;RORA;NR1D1;CSNK1E;NR3C1;NPAS2;ARNTL;PER2;PER1;CRY2;UBC;BHLHE40;CRY1;EP300;FBXL3;AVP;TBL1X;PPARA;MEF2D;PPARGC1A	Reactome
									Endometrial cancer WP4155	24	63	0.0170789	0.0737307	-1.1638	GSK3B;TCF7L2;CDKN1A;AXIN1;PTEN;FOS;PIK3R1;FOXO3;ELK1;EGFR;DDB2;PIK3CA;CCND1;MYC;ERBB2;AKT1;MAPK1;KRAS;GRB2;POLK;BAK1;RAF1;SOS2;TP53	WikiPathways
									Cellular response to hypoxia_Homo sapiens_R-HSA-2262749	12	26	0.0170997	0.129246	1.28162	EGLN1;CREBBP;CITED2;UBE2D2;UBE2D3;UBC;CUL2;ARNT;UBE2D1;EP300;VHL;VEGFA	Reactome
									Regulation of Hypoxia-inducible Factor (HIF) by oxygen_Homo sapiens_R-HSA-1234174	12	26	0.0170997	0.129246	1.35111	EGLN1;CREBBP;CITED2;UBE2D2;UBE2D3;UBC;CUL2;ARNT;UBE2D1;EP300;VHL;VEGFA	Reactome
									PTK6 Regulates RHO GTPases, RAS GTPase and MAP kinases_Homo sapiens_R-HSA-8849471	12	26	0.0170997	0.129246	1.41047	SPRED3;SPRED1;RASA3;RASA1;PXN;RASA2;DAB2IP;PTK6;KRAS;RAC1;CRK;RHOA	Reactome
									Regulation of Complement cascade_Homo sapiens_R-HSA-977606	12	26	0.0170997	0.129246	1.91977	C3;VTN;C8G;PROS1;C5AR2;CFI;C5AR1;CD46;C8A;CD55;CFB;C2	Reactome
									Pertussis	28	76	0.0171985	0.063813	-5.11349	C1QA;CXCL8;C1S;CALML5;CALML6;ITGB2;CALML4;GNAI1;CXCL5;RELA;GNAI2;C2;C3;CFL1;MAPK1;CD14;FOS;MAPK14;TIRAP;RHOA;IL1A;IL6;TRAF6;SERPING1;CALM3;CALM1;TLR4;MYD88	KEGG
									Prolactin Signaling Pathway WP2037	28	76	0.0171985	0.0737307	-0.110698	GSK3B;PXN;PIK3R1;ELK1;RELA;SOCS3;MYC;RPS6KA2;ERBB2;EIF4EBP1;AKT1;FLNA;MAPK1;RAC1;JAK2;CTSD;STAT5B;STAT3;RPS6;GAB2;FOS;MAPK14;YWHAZ;NFKBIA;PIK3CA;GRB2;RAF1;PPIA	WikiPathways
									Thyroid hormone signaling pathway	40	116	0.0173088	0.063813	-12.2749	GSK3B;NOTCH3;NOTCH1;THRB;SLC2A1;ATP1A1;PIK3R1;FOXO1;ACTB;MED17;ACTG1;RXRB;CCND1;SIN3A;MYC;PLCG2;AKT1;EP300;MAPK1;PLCE1;PLCG1;PRKCG;CREBBP;NCOA3;DIO1;DIO2;ATP1B4;ATP1B3;ATP1B2;ESR1;RCAN1;MED24;PIK3CA;RCAN2;MDM2;KRAS;RAF1;PLCD3;TP53;PLCD1	KEGG
									Interaction between L1 and Ankyrins_Homo sapiens_R-HSA-445095	13	29	0.0175275	0.130759	1.72319	SPTBN5;ANK2;L1CAM;SPTB;SPTA1;NFASC;SCN9A;SCN4A;SCN3B;SCN3A;SCN1B;SCN2B;SPTBN2	Reactome
									PI3K/AKT Signaling in Cancer_Homo sapiens_R-HSA-2219528	31	86	0.0176295	0.130759	-0.177295	GSK3B;CDKN1A;CDKN1B;FOXO4;PIK3R1;FOXO3;FOXO1;EGFR;FGF4;FGF8;ERBB2;MLST8;AKT1;RICTOR;FGF23;KL;TRAT1;GAB1;FRS2;NRG2;EREG;FGF17;NR4A1;FGF16;PIK3CA;LCK;KIT;MDM2;GRB2;FGF10;HBEGF	Reactome
									IRS-mediated signalling_Homo sapiens_R-HSA-112399	88	284	0.0176961	0.130759	-0.718708	PEBP1;ARRB1;DUSP16;FGF4;SPRED3;SPRED1;FGF8;PSMD4;RASGEF1A;PPP2R1A;PSMD2;PSMD3;PEA15;MLST8;AKT1;JAK2;JAK3;FGB;FGA;DUSP5;DUSP2;FGG;RPS6;GAB1;PPP2R5A;TSC1;FRS2;GFRA1;KSR2;NRG2;IL17RD;SPTB;DUSP6;EREG;DUSP7;PSMA4;PIK3CA;RASA3;PSME3;RASA1;RRAGD;KIT;RASA2;PSME4;PSME1;RAPGEF2;TRIB3;TLN1;RAF1;HBEGF;SPTBN5;PRKAA1;PSMD11;SHC3;CAB39;CAMK2A;IQGAP1;PIK3R1;RASGRP1;PSMA7;EGFR;RASGRP3;PPP2CA;SPTA1;RAP1A;UBC;ERBB2…	Reactome
									SMAD2/SMAD3:SMAD4 heterotrimer regulates transcription_Homo sapiens_R-HSA-2173796	14	32	0.0177025	0.130759	0.885192	SMAD2;WWTR1;SMAD3;CCNT1;ATP1B4;CDK9;RBL1;TFDP1;TFDP2;SP1;MYC;UBC;E2F5;MEN1	Reactome
									Amoebiasis	34	96	0.017739	0.0646206	-0.000774915	SERPINB10;LAMA5;RAB5B;RAB5C;CXCL8;LAMC3;ITGB2;PIK3R1;CD1D;C8A;RELA;GNA14;C8G;CD14;PRKCG;TGFB2;SERPINB1;TGFB1;SERPINB9;LAMB1;ACTN4;COL3A1;IL6;COL1A2;GNAL;PIK3CA;IFNG;COL4A1;COL4A4;GNAS;COL4A5;TLR4;TLR2;RAB7A	KEGG
									SUMO E3 ligases SUMOylate target proteins_Homo sapiens_R-HSA-3108232	34	96	0.017739	0.130759	-0.269553	MDC1;POM121;NUP205;NUP188;BRCA1;SMC3;NUP160;AURKA;SUMO1;POM121C;NUP85;NUP62;PIAS4;CBX8;UBE2I;CBX4;PARP1;NUP210;PCGF2;NSMCE1;MITF;RANGAP1;PML;PIAS2;PIAS1;STAG2;NUP50;MDM2;BIRC5;NUP54;NUP98;HNRNPC;NUPL2;TP53	Reactome
									PPARA activates gene expression_Homo sapiens_R-HSA-1989781	39	113	0.0183114	0.134313	-0.422468	SLC27A1;FHL2;RORA;HMGCR;CYP7A1;MED15;NPAS2;ARNTL;MED17;MED10;EP300;CD36;TBL1X;PPARGC1A;TEAD2;FADS1;SULT2A1;FDFT1;WWTR1;SREBF1;CREBBP;CDK19;NFYA;HMGCS1;ACSL1;NCOA3;TXNRD1;NR1D1;MED29;SREBF2;MED28;FABP1;TIAM2;MED25;MED24;SP1;MTF1;TRIB3;PPARA	Reactome
									p75 NTR receptor-mediated signalling_Homo sapiens_R-HSA-193704	30	83	0.0185853	0.135084	-0.0651367	YWHAE;KALRN;RELA;FGD2;FGD3;IKBKB;AKAP13;FGD4;BCL2L11;ARHGDIA;UBC;RAC1;VAV3;PSENEN;NGFR;PLEKHG2;SORCS3;RHOA;NFKBIA;NET1;TIAM2;TIAM1;TRAF6;ARHGEF3;ARHGEF4;ARHGEF1;ARHGEF2;SQSTM1;SOS2;MYD88	Reactome
									IL-7 Signal Transduction_Homo sapiens_h_il7Pathway	8	15	0.0186886	0.105012	3.31188	STAT5B;CREBBP;PIK3CA;LCK;PTK2B;EP300;PIK3R1;JAK3	BioCarta
									Fibrinolysis Pathway_Homo sapiens_h_fibrinolysisPathway	8	15	0.0186886	0.105012	4.9561	FGB;FGA;ZFHX3;FGG;F2R;PLAT;UBA1;F2	BioCarta
									ErbB receptor signaling network_Homo sapiens_2c26d51f-6192-11e5-8ac5-06603eb7f303	8	15	0.0186886	0.0522777	8.02315	HSP90AA1;ERBB2;TGFA;NRG2;AREG;EGFR;EREG;HBEGF	NCINature
									Signaling by EGFRvIII in Cancer_Homo sapiens_R-HSA-5637812	8	15	0.0186886	0.135084	3.38265	HSP90AA1;PIK3CA;GAB1;KRAS;GRB2;PLCG1;PIK3R1;EGFR	Reactome
									Constitutive Signaling by EGFRvIII_Homo sapiens_R-HSA-5637810	8	15	0.0186886	0.135084	3.39798	HSP90AA1;PIK3CA;GAB1;KRAS;GRB2;PLCG1;PIK3R1;EGFR	Reactome
									Mammary gland development pathway - Embryonic development (Stage 1 of 4) WP2813	8	15	0.0186886	0.0786621	-1.82962	CLDN4;ZEB2;SFRP1;TGFB1;CCND1;TERT;MYC;AKT1	WikiPathways
									Classical pathway of steroidogenesis, including diseases WP4523	8	15	0.0186886	0.0786621	-1.79485	HSD11B1;POR;H6PD;HSD3B2;STAR;CYP21A2;HSD17B3;CYP19A1	WikiPathways
									Prolactin signaling pathway	26	70	0.0189865	0.0683515	-5.04406	SHC4;GSK3B;SHC3;PIK3R1;FOXO3;RELA;SOCS3;CCND2;CCND1;AKT1;MAPK1;CGA;JAK2;SOCS7;STAT5B;STAT3;FOS;MAPK14;ESR1;GCK;ESR2;PIK3CA;KRAS;GRB2;RAF1;SOS2	KEGG
									Response to elevated platelet cytosolic Ca2+_Homo sapiens_R-HSA-76005	38	110	0.0193741	0.139362	-0.229931	LGALS3BP;SERPINA3;SERPINA1;PROS1;CTSW;CLEC3B;APOH;PSAP;CFL1;FLNA;TIMP3;QSOX1;STX4;CD36;FGB;PRKCG;FGA;ABCC4;TGFB2;TGFB1;HSPA5;RARRES2;FGG;VEGFC;PPBP;ACTN4;VEGFA;TF;MMRN1;CALU;SERPING1;CD9;SCG3;TLN1;ALDOA;PFN1;CALM1;PPIA	Reactome
									Long-term potentiation	25	67	0.0199329	0.0709239	-2.34437	GRIA1;CALML5;CALML6;CAMK2A;ITPR1;ITPR2;CACNA1C;CALML4;GRM5;RPS6KA6;PPP3R1;RAP1A;PPP3R2;RPS6KA2;EP300;MAPK1;PRKCG;CREBBP;GRIN2D;PPP1R1A;KRAS;CALM3;RAF1;CALM1;RAPGEF3	KEGG
									FCERI mediated MAPK activation_Homo sapiens_R-HSA-2871796	89	289	0.0201014	0.143899	-0.663596	PEBP1;ARRB1;DUSP16;FGF4;SPRED3;SPRED1;FGF8;PSMD4;RASGEF1A;PPP2R1A;GRAP2;PSMD2;PSMD3;PEA15;IGLC3;IGLC1;RAC1;IGLC2;JAK2;JAK3;VAV3;FGB;FGA;DUSP5;DUSP2;SYK;FGG;PPP2R5A;FRS2;GFRA1;KSR2;FOS;NRG2;IL17RD;SPTB;DUSP6;EREG;DUSP7;PSMA4;RASA3;IGLV1-36;PSME3;RASA1;KIT;RASA2;PSME4;PSME1;RAPGEF2;TLN1;RAF1;HBEGF;SPTBN5;PSMD11;SHC3;CAMK2A;IQGAP1;RASGRP1;PSMA7;EGFR;RASGRP3;PPP2CA;SPTA1;RAP1A;UBC;ERBB2;IGLV1-44;PLCG…	Reactome
									Endoderm Differentiation WP2853	47	141	0.020161	0.0840951	-0.283093	RARG;NOTCH1;CRTC1;WWC1;NR3C1;NLK;ELAVL1;FOXO1;ACACA;ELK4;SOX2;SOX17;SESN1;DNMT3B;DIP2A;JARID2;WNT3;BPTF;VAV3;SMAD2;DUSP5;DUSP2;TGFB1;SMAD3;ATP8B2;SIAH2;ZNF281;SLC2A12;PAX3;FOXN3;ZIC5;ZFHX4;TRERF1;DKK1;POU5F1;LRPPRC;PIAS1;TNRC6C;SFRP1;DAB2;SP4;MTF2;NANOG;WDFY2;AHDC1;FOXA2;EZH2	WikiPathways
									Cell Cycle_Homo sapiens_R-HSA-1640170	165	566	0.0202358	0.144168	-0.586926	RB1;MDC1;NUP188;ZWILCH;GMNN;UBE2D1;PPP2R2A;SMC3;SMC2;CCND3;CCND2;CDC23;PSMD4;CCND1;PPP2R1A;RUVBL2;MYC;PSMD2;PSMD3;EP300;NEK2;SKP2;CDK5RAP2;TMPO;PIAS4;CSNK2A1;NUP210;ESCO1;HIST1H2AJ;DYRK1A;CSNK1E;LEMD3;CTDNEP1;CLIP1;MAU2;HIST2H3A;CCNE2;PSME3;PSME4;NHP2;PSME1;UBE2V2;HIST1H2BH;NUP98;DNA2;HIST1H2BB;TP53;OPTN;HIST1H2BD;RHNO1;POM121;NUP205;PSMD11;ANAPC16;BRCC3;PDS5A;PKMYT1;ARPP19;NUP160;DSN1;ORC6;TERT;…	Reactome
									Metabolism of carbohydrates_Homo sapiens_R-HSA-71387	87	282	0.0203996	0.144207	-0.543253	SLC35B3;SLC25A1;PYGB;NUP188;TREH;HEXA;SLC2A1;GXYLT1;PYGM;SLC2A3;GXYLT2;SLC2A4;SLC2A5;HS6ST3;GYS2;GYS1;PPP2R1A;NDST3;NUP62;DSE;IDS;CSGALNACT1;HS3ST3B1;CHST9;MANBA;CHST6;G6PD;TPI1;NUP210;ABCC5;PGAM1;AMY1B;KERA;BPGM;HSPG2;VCAN;PKM;PPP1R3C;NUP50;B3GNT4;GAPDHS;B3GNT3;CHST1;NUP54;ALDOC;NUP98;ALDOA;B4GALT6;GAPDH;FBP2;B4GALT5;CHST3;POM121;NUP205;PFKFB4;SLC26A2;IDUA;SDC2;SDC3;SLC5A1;GNS;SLC5A3;NUP160;PAPS…	Reactome
									Signaling events mediated by Hepatocyte Growth Factor Receptor (c-Met)_Homo sapiens_ac39d2b9-6195-11e5-8ac5-06603eb7f303	28	77	0.0206436	0.0564764	1.40022	SH3KBP1;PXN;INPPL1;PTPRJ;PIK3R1;ETS1;CRKL;RAP1A;DEPTOR;EIF4EBP1;MLST8;AKT1;MAPK1;PLCG1;RAC1;PAK4;GAB1;GAB2;RHOA;PIK3CA;RAPGEF1;SNAI1;NUMB;GRB2;RAF1;MET;CRK;F2RL2	NCINature
									Role of LAT2/NTAL/LAB on calcium mobilization_Homo sapiens_R-HSA-2730905	53	162	0.0207819	0.144207	-0.474455	GSK3B;CDKN1A;CDKN1B;PTEN;FGF4;FGF8;PPP2R1A;MLST8;IGLC3;AKT1;IGLC1;PIP4K2C;IGLC2;SYK;GAB1;PPP2R5A;FRS2;GAB2;NRG2;EREG;LAT2;PIK3CA;IGLV1-36;LCK;KIT;TRIB3;HBEGF;FOXO4;PIK3R1;FOXO3;FOXO1;EGFR;PPP2CA;ERBB2;IGLV1-44;MAPK1;RICTOR;FGF23;KL;IGLC7;TRAT1;FGF17;TNRC6C;NR4A1;FGF16;AGO3;AGO4;AGO1;AGO2;MDM2;GRB2;TNRC6A;FGF10	Reactome
									Transport to the Golgi and subsequent modification_Homo sapiens_R-HSA-948021	53	162	0.0207819	0.144207	-0.355215	ARF1;MCFD2;SERPINA1;KDELR1;MIA3;AREG;PPP6R3;MAN1A1;CHST8;SEC13;TMED9;ST6GAL1;COG3;ANK2;SPTB;ARFGAP2;TRAPPC6B;KDELR2;B4GALT6;B4GALT5;DCTN6;GRIA1;DCTN5;SPTBN5;COPA;STX17;RAB1B;DCTN3;USO1;GOSR1;TGFA;SPTA1;MGAT5;MGAT3;CGA;CD55;DYNC1I1;SPTBN2;TRAPPC2;SEC16B;DYNC1H1;SEC24B;ARCN1;MGAT4C;SEC23IP;MGAT4A;GOLGB1;COPG1;CNIH2;SEC24D;CNIH3;FOLR1;SEC24C	Reactome
									Class I PI3K signaling events_Homo sapiens_12b82bb7-6191-11e5-8ac5-06603eb7f303	19	48	0.0208742	0.0564764	2.22757	ARF1;HSP90AA1;SYK;PLEKHA1;INPPL1;PTEN;PIK3R1;FOXO3;RHOA;CYTH3;CYTH2;RAP1A;PIK3CA;LCK;PLCG2;KRAS;PLCG1;RAC1;CYTH1	NCINature
									Hair Follicle Development: Cytodifferentiation (Part 3 of 3) WP2840	31	87	0.020897	0.0861102	-0.523589	NOTCH1;DLX3;KLK4;NR3C1;KLK7;EGFR;SOX2;FOXQ1;CASP14;WIF1;LRIG1;SOSTDC1;KRTAP3-3;SOX9;FZD1;TGFB1;IGFBP5;MSX2;SPINK5;NFATC1;FOS;DKK1;GTPBP4;DKK4;SFRP1;KRT19;IFNG;KRT15;GJB6;TCF3;DSC2	WikiPathways
									EPHA2 forward signaling_Homo sapiens_fb172ba9-6191-11e5-8ac5-06603eb7f303	9	18	0.0210081	0.0564764	5.81268	VAV3;EFNA1;TIAM1;PIK3CA;INPPL1;GRB2;RAC1;PIK3R1;RHOA	NCINature
									Signaling by cytosolic FGFR1 fusion mutants_Homo sapiens_R-HSA-1839117	9	18	0.0210081	0.144207	3.12265	STAT5B;PIK3CA;STAT3;TRIM24;MYO18A;FGFR1OP;GRB2;GAB2;PIK3R1	Reactome
									cGMP effects_Homo sapiens_R-HSA-418457	9	18	0.0210081	0.144207	3.2706	PDE11A;KCNMB1;PDE2A;ITPR1;PDE3A;PRKG2;KCNMB4;PDE5A;MRVI1	Reactome
									Signaling by FGFR3 fusions in cancer_Homo sapiens_R-HSA-8853334	6	10	0.0210161	0.144207	5.24786	PIK3CA;GAB1;KRAS;FRS2;GRB2;PIK3R1	Reactome
									Tetrahydrobiopterin (BH4) synthesis, recycling, salvage and regulation_Homo sapiens_R-HSA-1474151	6	10	0.0210161	0.144207	6.19767	HSP90AA1;GCH1;NOS3;AKT1;PRKG2;CALM1	Reactome
									ATF6-alpha activates chaperone genes_Homo sapiens_R-HSA-381183	6	10	0.0210161	0.144207	8.82921	HSPA5;NFYA;DDIT3;CALR;ATF6;HSP90B1	Reactome
									Mammary gland development pathway - Involution (Stage 4 of 4) WP2815	6	10	0.0210161	0.0861102	-1.64046	SOCS3;MYC;STAT3;E2F1;IL6ST;TP53	WikiPathways
									ABC transporters	18	45	0.0215918	0.0746476	-7.50947	ABCC3;ABCC4;ABCG8;ABCD2;ABCA5;ABCC8;ABCC5;ABCA3;ABCA4;ABCA7;ABCB9;ABCA8;ABCA12;ABCC11;ABCC12;ABCG4;CFTR;ABCG2	KEGG
									a6b1 and a6b4 Integrin signaling_Homo sapiens_73d1a893-6186-11e5-8ac5-06603eb7f303	18	45	0.0215918	0.0565759	2.34618	YWHAE;LAMA5;LAMC3;ITGB4;LAMB1;PIK3R1;YWHAZ;EGFR;IL1A;PIK3CA;ERBB2;AKT1;CD9;SFN;GRB2;RAC1;MET;YWHAH	NCINature
									Validated transcriptional targets of deltaNp63 isoforms_Homo sapiens_7d7360a8-6196-11e5-8ac5-06603eb7f303	18	45	0.0215918	0.0565759	3.48037	GSK3B;GPX2;NOTCH1;DLX5;RRAD;STXBP4;ITGA3;ADRM1;PPP2R5A;KRT5;FOSL2;RUNX1;IL1A;ITCH;FASN;MDM2;SFN;HBP1	NCINature
									SUMOylation of RNA binding proteins_Homo sapiens_R-HSA-4570464	18	45	0.0215918	0.147478	0.552867	CBX8;POM121;NUP205;UBE2I;CBX4;NUP188;NUP210;PCGF2;NUP160;SUMO1;POM121C;NUP85;NUP50;NUP62;NUP54;NUP98;HNRNPC;NUPL2	Reactome
									C-type lectin receptor signaling pathway	36	104	0.0216951	0.0746476	-2.08088	CALML5;CALML6;ITPR1;ITPR2;BCL10;LSP1;CALML4;PIK3R1;PTGS2;MALT1;RELA;IKBKB;PPP3R1;PPP3R2;PLCG2;AKT1;MAPK1;PLK3;EGR3;SYK;STAT2;NFATC3;NFATC1;MAPK14;RHOA;NFKBIA;CYLD;IL6;MRAS;PIK3CA;MAPKAPK2;MDM2;KRAS;CALM3;RAF1;CALM1	KEGG
									Thyroid hormone synthesis	27	74	0.0217491	0.0746476	-10.0365	ATF2;ITPR1;ITPR2;TTF2;ATP1A1;ADCY7;ASGR1;ADCY6;HSP90B1;TPO;IYD;CGA;PRKCG;GPX2;GPX1;HSPA5;GSR;GPX8;ATP1B4;ATP1B3;ATP1B2;TSHR;PDIA4;TG;ADCY9;GNAS;CREB5	KEGG
									Ca2+ pathway_Homo sapiens_R-HSA-4086398	23	61	0.0219233	0.149059	0.177733	TCF7L2;FZD2;PDE6G;CAMK2A;ITPR1;ITPR2;NFATC1;NLK;GNGT1;TNRC6C;PPP3R1;GNGT2;AGO3;AGO4;GNB2;AGO1;GNB1;AGO2;PRKG2;GNG8;CALM1;MAP3K7;TNRC6A	Reactome
									Epstein-Barr virus infection	64	201	0.0219552	0.0746476	2.68314	RB1;CDKN1A;CDKN1B;TNFAIP3;ICAM1;IKBKB;CCND3;CCND2;PSMD4;CCND1;SIN3A;MYC;PSMD2;PSMD3;AKT1;RAC1;POLK;SKP2;B2M;MAP3K7;JAK3;ENTPD1;SYK;ENTPD3;APAF1;HLA-C;HLA-F;DDB2;SAP30;TAPBP;CCNA1;PIK3CA;CCNE2;OAS1;OAS2;TRAF6;TP53;TLR2;PSMD11;PIK3R1;RELA;HLA-DMA;BCL2L11;E2F1;PLCG2;E2F2;BAK1;IFNA21;HLA-DRB5;STAT2;STAT3;ADRM1;EIF2AK2;MAPK14;NFKBIA;CXCL10;IL6;PSMC5;CDK6;MDM2;CALR;TAB1;MYD88;HLA-DRB1	KEGG
									Signaling events mediated by TCPTP_Homo sapiens_cd5ca44d-6195-11e5-8ac5-06603eb7f303	17	42	0.0222626	0.0575307	3.07414	STAT5B;CREBBP;CSF1;STAT3;ITGA1;GAB1;EIF2AK2;PIK3R1;EGFR;PIAS1;VEGFA;PIK3CA;KDR;STAT6;GRB2;MET;JAK3	NCINature
									Hypoxia and p53 in the Cardiovascular system_Homo sapiens_h_p53hypoxiaPathway	10	21	0.022512	0.123554	2.44513	CDKN1A;HSP90AA1;FHL2;MDM2;AKT1;EP300;TP53;HIC1;TAF1;HSPA1A	BioCarta
									E-cadherin signaling in keratinocytes_Homo sapiens_a5f1af61-6191-11e5-8ac5-06603eb7f303	10	21	0.022512	0.0575307	5.96486	PIK3CA;JUP;CTNND1;AKT1;FMN1;PLCG1;RAC1;PIK3R1;RHOA;EGFR	NCINature
									Regulation of FZD by ubiquitination_Homo sapiens_R-HSA-4641263	10	21	0.022512	0.151676	2.24906	RNF43;UBC;RSPO2;LRP5;FZD8;RSPO3;RSPO1;LGR6;RSPO4;LRP6	Reactome
									ERK/MAPK targets_Homo sapiens_R-HSA-198753	10	21	0.022512	0.151676	2.71979	PPP2CA;MEF2A;RPS6KA5;PPP2R1A;RPS6KA2;MAPK1;MAPK14;ELK1;DUSP6;DUSP7	Reactome
									Neovascularisation processes WP4331	10	21	0.022512	0.0893341	-0.824746	SMAD2;NOTCH3;SMAD3;KIT;KDR;CXCR4;AKT1;MAPK1;TGFBR1;EPHB4	WikiPathways
									Melanogenesis	35	101	0.0229618	0.0772122	-0.483461	GSK3B;WNT2B;CALML5;CALML6;CAMK2A;ASIP;FZD10;CALML4;ADCY7;GNAI1;ADCY6;GNAI2;DVL2;EP300;MAPK1;WNT3;FZD1;PRKCG;WNT10B;TCF7L2;CREBBP;FZD2;WNT7B;WNT9B;FZD8;MITF;WNT9A;POMC;ADCY9;KIT;GNAS;KRAS;CALM3;RAF1;CALM1	KEGG
									SUMOylation_Homo sapiens_R-HSA-2990846	35	101	0.0229618	0.152769	-0.124674	MDC1;POM121;NUP205;NUP188;BRCA1;SMC3;NUP160;AURKA;SUMO1;POM121C;NUP85;NUP62;PIAS4;CBX8;UBE2I;CBX4;PARP1;NUP210;PCGF2;NSMCE1;MITF;RANGAP1;PML;PIAS2;PIAS1;STAG2;NUP50;MDM2;BIRC5;NUP54;NUP98;HNRNPC;NUPL2;SAE1;TP53	Reactome
									Signaling events mediated by focal adhesion kinase_Homo sapiens_8fb80085-6195-11e5-8ac5-06603eb7f303	22	58	0.022962	0.0579652	2.32834	GRB7;ITGB5;ARHGEF28;PXN;PIK3R1;ARHGAP26;ETS1;RHOA;KLF8;MMP14;RAP1A;PIK3CA;CCND1;RASA1;RAPGEF1;MAPK1;GRB2;PLCG1;RAC1;TLN1;RAF1;CRK	NCINature
									Spinal Cord Injury WP2431	40	118	0.023045	0.0893341	-0.100379	RB1;CDKN1B;CXCL8;PTGS2;FOXO3;CXCL2;NTN1;EGFR;ICAM1;CCND1;MYC;PLXNA2;E2F1;MAPK1;RAC1;SOX9;E2F5;CCR2;NGFR;EPHA4;TGFB1;ANXA1;LILRB2;FOS;RHOC;RHOA;GFAP;RHOB;IL4;NR4A1;IL1A;CXCL10;IL6;VCAN;IFNG;GDNF;PTPRA;COL4A1;TLR4;TP53	WikiPathways
									Myometrial Relaxation and Contraction Pathways WP289	51	156	0.023284	0.0893341	-0.0286902	YWHAE;ATF2;RYR2;CRCP;ARRB1;GABPB1;ACTB;ACTG1;GNGT1;RGS6;YWHAH;PRKCG;IGFBP5;IGFBP4;PDE4D;IGFBP2;FOS;YWHAZ;CACNB3;ADCY9;PRKAR1A;RGS18;RGS17;RGS19;RGS16;CAMK2A;ITPR1;ITPR2;ADCY7;ADCY6;GRK4;PRKAR2A;GRK6;PLCG2;GNG8;SFN;PLCG1;NOS3;GUCA2B;IL6;ACTC1;SP1;PKIA;GNB2;GNB1;MAFF;GNAS;ACKR3;CALM3;CALM1;PLCD1	WikiPathways
									Signal transduction through IL1R_Homo sapiens_h_il1rPathway	15	36	0.0233662	0.124452	1.08284	TGFB2;TGFB1;PEBP1;FOS;MAPK14;RELA;IKBKB;NFKBIA;IL1A;IL6;IRAK2;TRAF6;TAB1;MAP3K7;MYD88	BioCarta
									GMCSF-mediated signaling events_Homo sapiens_095aa3ef-6193-11e5-8ac5-06603eb7f303	15	36	0.0233662	0.0582167	3.67375	STAT5B;SYK;STAT3;GAB2;FOS;PIK3R1;YWHAZ;IKBKB;PIK3CA;PIM1;MAPK1;KRAS;GRB2;RAF1;JAK2	NCINature
									Nuclear Events (kinase and transcription factor activation)_Homo sapiens_R-HSA-198725	11	24	0.0233993	0.152769	2.25752	PPP2CA;MEF2A;RPS6KA5;PPP2R1A;RPS6KA2;MAPKAPK2;MAPK1;MAPK14;ELK1;DUSP6;DUSP7	Reactome
									Endogenous sterols_Homo sapiens_R-HSA-211976	11	24	0.0233993	0.152769	2.3498	POMC;CYP39A1;PTGIS;CYP21A2;FDX1;CYP51A1;FDXR;CYP1B1;CYP7B1;CYP7A1;CYP19A1	Reactome
									IL1 and megakaryocytes in obesity WP2865	11	24	0.0233993	0.0893341	-1.67602	SELENBP1;TLR1;PIK3CA;IFNG;F2R;F2;PLA2G7;MYD88;TLR2;ICAM1;HBEGF	WikiPathways
									Angiogenesis WP1539	11	24	0.0233993	0.0893341	-1.63152	CREBBP;PIK3CA;NOS3;KDR;AKT1;ARNT;TIMP3;MAPK1;PLCG1;MAPK14;VEGFA	WikiPathways
									Bioactive Peptide Induced Signaling Pathway_Homo sapiens_h_biopeptidesPathway	14	33	0.0237303	0.124452	0.657855	STAT5B;STAT3;CAMK2A;PIK3R1;MAPK14;GNAI1;GNGT1;PIK3CA;GNB1;PTK2B;MAPK1;GRB2;PLCG1;JAK2	BioCarta
									Rev-mediated nuclear export of HIV RNA_Homo sapiens_R-HSA-165054	14	33	0.0237303	0.152769	1.2429	POM121;NUP205;NUP188;NUP210;RANGAP1;NUP160;POM121C;NUP85;NUP50;NUP62;NUP54;NUP98;NUPL2;RAN	Reactome
									VEGFR1 specific signals_Homo sapiens_8b13143b-6196-11e5-8ac5-06603eb7f303	12	27	0.0238246	0.0582167	5.26857	NRP1;NRP2;HSP90AA1;PIK3CA;NOS3;RASA1;AKT1;MAPK1;PLCG1;PIK3R1;CALM1;VEGFA	NCINature
									Integrin alphaIIb beta3 signaling_Homo sapiens_R-HSA-354192	12	27	0.0238246	0.152769	1.98255	FGB;FGA;RAP1A;SYK;FGG;AKT1;GRB2;TLN1;RASGRP1;CRK;RAPGEF3;RAPGEF4	Reactome
									Uptake and actions of bacterial toxins_Homo sapiens_R-HSA-5339562	12	27	0.0238246	0.152769	2.17842	STX1B;HSP90AA1;HSP90AB1;SYT1;TXNRD1;CD9;FURIN;ANTXR2;EEF2;CALM1;STX1A;HBEGF	Reactome
									Follicle Stimulating Hormone (FSH) signaling pathway WP2035	12	27	0.0238246	0.0893341	-1.33833	GRK6;RPS6;EIF4EBP1;AKT1;MAPK1;CGA;RAF1;MAPK14;AREG;CYP19A1;FOXO1;APPL1	WikiPathways
									Photodynamic therapy-induced unfolded protein response WP3613	12	27	0.0238246	0.0893341	-0.462371	DNAJC3;BCL2L11;HSPA5;EDEM1;DDIT3;EIF2AK3;DNAJB9;TRIB3;CALR;ATF6;EIF2A;HSP90B1	WikiPathways
									Nongenotropic Androgen signaling_Homo sapiens_843e2f77-6194-11e5-8ac5-06603eb7f303	13	30	0.0239054	0.0582167	4.69865	FOS;PIK3R1;GNAI1;GNAI2;PIK3CA;GNB1;PLCG2;AKT1;MAPK1;PLCG1;RAC1;RAF1;PELP1	NCINature
									Axon guidance mediated by netrin_Homo sapiens_P00009	13	30	0.0239054	0.213157	0.174929	NFATC3;NTN4;UNC5C;PIK3R1;PIK3C2A;NTN1;PIK3C2B;NTN3;ABLIM1;PIK3CA;PLCG2;PLCG1;RAC1	Panther
									MAPK targets/ Nuclear events mediated by MAP kinases_Homo sapiens_R-HSA-450282	13	30	0.0239054	0.152769	1.62554	MEF2A;ATF2;FOS;MAPK14;ELK1;DUSP6;DUSP7;PPP2CA;RPS6KA5;PPP2R1A;RPS6KA2;MAPKAPK2;MAPK1	Reactome
									NEP/NS2 Interacts with the Cellular Export Machinery_Homo sapiens_R-HSA-168333	13	30	0.0239054	0.152769	1.67913	POM121;NUP205;NUP188;NUP210;NUP160;POM121C;NUP85;NUP50;NUP62;NUP54;NUP98;NUPL2;RAN	Reactome
									Regulation of Glucokinase by Glucokinase Regulatory Protein_Homo sapiens_R-HSA-170822	13	30	0.0239054	0.152769	1.72969	POM121;NUP205;NUP188;NUP210;NUP160;GCK;POM121C;NUP85;NUP50;NUP62;NUP54;NUP98;NUPL2	Reactome
									Molecules associated with elastic fibres_Homo sapiens_R-HSA-2129379	13	30	0.0239054	0.152769	1.82161	TGFB2;TGFB1;ITGB5;LTBP4;LTBP2;GDF5;FBLN2;LTBP1;FBLN5;VTN;BMP2;ITGB8;ITGB6	Reactome
									Metabolism of steroid hormones_Homo sapiens_R-HSA-196071	13	30	0.0239054	0.152769	1.90278	STARD5;HSD3B2;STARD6;HSD17B3;HSD17B12;CYP19A1;HSD11B1;POMC;STAR;CYP21A2;FDX1;FDXR;CGA	Reactome
									Gap junction trafficking and regulation_Homo sapiens_R-HSA-157858	13	30	0.0239054	0.152769	1.93656	CLTC;DNM2;TJP1;GJB2;DAB2;GJB1;GJD3;GJB4;GJB6;MYO6;GJB5;GJB7;GJA8	Reactome
									Angiopoietin Like Protein 8 Regulatory Pathway WP3915	44	132	0.0239459	0.0893341	-0.116373	GSK3B;PRKAA1;SHC3;THRB;SLC2A1;IRS4;SLC2A4;PIK3R1;PIK3C2A;FOXO3;CYP7A1;FOXO1;GYS1;RPS6KA6;RPS6KA5;SESN3;RPS6KA2;FLOT1;EIF4EBP1;MLST8;AKT1;MAPK1;RICTOR;MAP3K8;MAP3K9;MAP3K7;MAP2K5;MAPK4;MAP3K2;SREBF1;ABCG8;DIO2;TSC1;MAPK14;SREBF2;PIK3CA;SCD;FASN;RAPGEF1;TRIP10;RAF1;CRK;SOS2;RHOQ	WikiPathways
									Pathogenic Escherichia coli infection	21	55	0.0240241	0.0799063	-7.80243	ROCK1;TUBB;ARPC1B;ARPC5L;YWHAZ;CLDN1;ACTB;RHOA;ACTG1;TUBA1C;OCLN;TUBA1B;TUBB2A;TUBA1A;CTTN;TUBB3;CD14;ARHGEF2;EZR;TLR4;TUBA8	KEGG
									IRE1alpha activates chaperones_Homo sapiens_R-HSA-381070	21	55	0.0240241	0.152871	0.569677	TSPYL2;KLHDC3;CUL7;HSPA5;FKBP14;EDEM1;DDX11;GFPT1;CXXC1;SYVN1;DNAJC3;SEC61A1;ASNA1;CTDSP2;LMNA;DNAJB9;HYOU1;SEC61B;TLN1;SEC62;EXTL3	Reactome
									Hematopoietic Stem Cell Differentiation WP2849	21	55	0.0240241	0.0893341	-0.933249	KCNH2;CIITA;NOTCH1;THRB;CSF1;CXCR4;RHOH;FOS;GATA1;RUNX1;IL1A;GP9;LYL1;MUC1;IL6;TPO;IL5;TRIM29;MXI1;ZNF835;PIM1	WikiPathways
									Pathogenic Escherichia coli infection WP2272	21	55	0.0240241	0.0893341	-0.303072	ROCK1;TUBB;ARPC1B;ARPC5L;YWHAZ;CLDN1;ACTB;RHOA;ACTG1;TUBA1C;OCLN;TUBA1B;TUBB2A;TUBA1A;CTTN;TUBB3;CD14;ARHGEF2;EZR;TLR4;TUBA8	WikiPathways
									RANKL/RANK (Receptor activator of NFKB (ligand)) Signaling Pathway WP2018	21	55	0.0240241	0.0893341	-0.302829	SYK;FHL2;NFATC1;MITF;GAB2;FOS;PIK3R1;MAPK14;RELA;PAPSS2;ICAM1;IKBKB;NFKBIA;TRAF6;AKT1;MAPK1;PLCG1;RAC1;TAB1;MAP3K7;SQSTM1	WikiPathways
									DNA Damage Response WP707	25	68	0.0241183	0.0893341	-0.313192	RB1;CDKN1A;CDKN1B;BRCA1;TP53AIP1;CCND3;CCND2;CCND1;SESN1;MYC;E2F1;PMAIP1;SFN;RFC1;APAF1;H2AFX;TNFRSF10B;PML;DDB2;RAD50;RAD51;CDK6;CCNE2;MDM2;TP53	WikiPathways
									Epigenetic regulation of gene expression_Homo sapiens_R-HSA-212165	39	115	0.0244103	0.154668	-0.0764061	GSK3B;HIST1H2BJ;SUV39H1;HIST1H2BK;DDX21;CHD4;CHD3;ACTB;TAF1D;RBBP4;SIN3B;SIN3A;TWISTNB;DNMT3B;POLR2E;UBTF;SAP18;POLR2F;EP300;JARID2;MTA2;MTA3;SAP30BP;H3F3A;H2AFX;DNMT3A;HIST1H2AJ;TET2;GTF2H2;GATAD2B;GATAD2A;SAP30;MYO1C;HIST2H3A;MTF2;HIST1H2BH;HIST1H2BB;HIST1H2BD;EZH2	Reactome
									Axon guidance	58	181	0.0247355	0.0813876	3.40377	NRP1;GSK3B;BMPR2;LRRC4;SHH;DPYSL5;CFL1;RAC1;PLXNC1;EPHB4;EPHA4;TRPC5;TRPC1;UNC5C;RHOA;ENAH;SMO;PIK3CA;PARD3;RASA1;RAF1;EPHA1;MET;ROCK1;SEMA3B;CAMK2A;NTN4;CXCR4;PIK3R1;EFNA5;NTN1;GNAI1;GNAI2;NTN3;PARD6B;PPP3R1;ABLIM1;PPP3R2;PLXNA2;PLCG2;PLXNA1;MAPK1;PLCG1;PAK3;SRGAP1;PLXNA4;PAK4;PLXNA3;SEMA4D;SEMA4B;NFATC3;L1CAM;SSH2;SSH3;GDF7;EFNA1;EFNA2;KRAS	KEGG
									Copper homeostasis WP3286	20	52	0.0251031	0.0922438	-0.977194	PRNP;GSK3B;STEAP3;SLC31A1;SLC11A2;COX17;PTEN;FOXO3;FOXO1;MT1A;PIK3CA;CCND1;SP1;MTF1;MTF2;MDM2;AKT1;ATP7A;XAF1;TP53	WikiPathways
									Platelet degranulation_Homo sapiens_R-HSA-114608	36	105	0.0251586	0.158278	0.0298463	LGALS3BP;SERPINA3;SERPINA1;PROS1;CTSW;CLEC3B;APOH;PSAP;CFL1;FLNA;TIMP3;QSOX1;CD36;FGB;FGA;ABCC4;TGFB2;TGFB1;HSPA5;RARRES2;FGG;VEGFC;PPBP;ACTN4;VEGFA;TF;MMRN1;CALU;SERPING1;CD9;SCG3;TLN1;ALDOA;PFN1;CALM1;PPIA	Reactome
									Activated TLR4 signalling_Homo sapiens_R-HSA-166054	38	112	0.0258606	0.158278	-0.0959088	ATF2;UBE2D2;UBE2D3;PELI2;UBE2D1;HMGB1;ELK1;RELA;PPP2CA;IKBKB;RPS6KA5;IRAK2;PPP2R1A;RPS6KA2;UBC;MAPK1;MAP3K8;CD14;CD36;MAP3K7;MEF2A;FOS;MAPK14;TIRAP;DUSP6;DUSP7;TLR1;SIGIRR;NFKBIA;TNIP2;TRAF6;MAPKAPK2;PELI1;UBE2V1;TAB1;TLR4;MYD88;TLR2	Reactome
									SUMOylation of DNA damage response and repair proteins_Homo sapiens_R-HSA-3108214	27	75	0.025981	0.158278	0.252181	MDC1;POM121;NUP205;NUP188;BRCA1;SMC3;NUP160;SUMO1;POM121C;NUP85;NUP62;PIAS4;CBX8;UBE2I;CBX4;PARP1;NUP210;PCGF2;NSMCE1;PML;PIAS2;PIAS1;STAG2;NUP50;NUP54;NUP98;NUPL2	Reactome
									Attenuation of GPCR Signaling_Homo sapiens_h_agpcrPathway	7	13	0.0260178	0.127921	4.39967	GNGT1;GRK4;PRKAR1A;PRKAR2A;GNB1;GNAS;ARRB1	BioCarta
									The 4-1BB-dependent immune response_Homo sapiens_h_41bbPathway	7	13	0.0260178	0.127921	5.49956	IL4;ATF2;IFNG;TNFRSF9;TNFSF9;MAPK14;RELA	BioCarta
									p53 Signaling Pathway_Homo sapiens_h_p53Pathway	7	13	0.0260178	0.127921	6.15167	RB1;CDKN1A;CCND1;E2F1;MDM2;TIMP3;TP53	BioCarta
									NF-kB is activated and signals survival_Homo sapiens_R-HSA-209560	7	13	0.0260178	0.158278	4.40481	IKBKB;NFKBIA;NGFR;TRAF6;UBC;SQSTM1;RELA	Reactome
									FGFRL1 modulation of FGFR1 signaling_Homo sapiens_R-HSA-5658623	7	13	0.0260178	0.158278	5.13023	FGF17;SPRED1;FGF8;FGF23;FGFRL1;FGF4;FGF10	Reactome
									Facilitative Na+-independent glucose transporters_Homo sapiens_R-HSA-428790	7	13	0.0260178	0.158278	6.9949	SLC2A11;SLC2A10;SLC2A12;SLC2A1;SLC2A3;SLC2A4;SLC2A5	Reactome
									alpha-linolenic (omega3) and linoleic (omega6) acid metabolism_Homo sapiens_R-HSA-2046104	7	13	0.0260178	0.158278	7.37341	ELOVL1;FADS2;ACOT8;ACSL1;ELOVL5;HSD17B4;FADS1	Reactome
									alpha-linolenic acid (ALA) metabolism_Homo sapiens_R-HSA-2046106	7	13	0.0260178	0.158278	7.45357	ELOVL1;FADS2;ACOT8;ACSL1;ELOVL5;HSD17B4;FADS1	Reactome
									POU5F1 (OCT4), SOX2, NANOG activate genes related to proliferation_Homo sapiens_R-HSA-2892247	7	13	0.0260178	0.158278	8.58917	SOX2;FOXD3;SALL4;STAT3;NANOG;EPHA1;POU5F1	Reactome
									Collagen formation_Homo sapiens_R-HSA-1474290	30	85	0.026043	0.158278	0.215863	COL18A1;COL15A1;COLGALT2;CD151;ITGB4;COL14A1;COL11A1;LOXL4;LOXL1;MMP20;ADAMTS14;COL10A1;DST;COL22A1;COL3A1;COL1A2;BMP1;P4HA1;LOX;COL4A1;COL4A4;COL6A1;COL8A2;COL4A5;COL21A1;COL9A3;TLL1;COL6A6;COL9A2;COL6A5	Reactome
									Structural Pathway of Interleukin 1 (IL-1) WP2637	19	49	0.0261902	0.0954807	-0.88419	ATF2;FOS;MAPK14;ELK1;RELA;IKBKB;NFKBIA;IL1A;RPS6KA5;IRAK2;TRAF6;MYC;MAPKAPK2;MKNK2;MAPK1;MAP3K8;TAB1;MAP3K7;MYD88	WikiPathways
									MAPK6/MAPK4 signaling_Homo sapiens_R-HSA-5687128	32	92	0.0272426	0.164895	-0.0788497	MIR34C;PSMD11;FOXO3;KALRN;PSMA7;FOXO1;CDC14B;CCND3;PSMD4;MYC;PSMD2;UBC;PSMD3;PSMF1;RAC1;PAK3;MAPK4;NCOA3;MMP2;PSMB9;TNRC6C;PSMC5;PSMA4;AGO3;AGO4;PSME3;AGO1;PSME4;AGO2;PSME1;MAPKAPK5;TNRC6A	Reactome
									DNA Damage/Telomere Stress Induced Senescence_Homo sapiens_R-HSA-2559586	22	59	0.0280724	0.168888	0.5795	RB1;CDKN1A;CDKN1B;HIST1H2BJ;H2AFX;HIST1H2BK;HIST1H2AJ;HMGA1;HMGA2;TERF1;CCNA1;RAD50;CCNE2;UBN1;EP400;HIST1H1E;HIST1H2BH;HIST1H2BB;TP53;ASF1A;HIST1H2BD;HIST1H1C	Reactome
									Signaling by Insulin receptor_Homo sapiens_R-HSA-74752	94	311	0.0281291	0.168888	-0.274582	PEBP1;ARRB1;DUSP16;FGF4;SPRED3;SPRED1;FGF8;PSMD4;RASGEF1A;PPP2R1A;PSMD2;PSMD3;PEA15;GRB10;MLST8;AKT1;ATP6V1E1;JAK2;JAK3;FGB;FGA;DUSP5;DUSP2;ATP6V0E1;FGG;RPS6;GAB1;PPP2R5A;TSC1;FRS2;GFRA1;KSR2;NRG2;IL17RD;SPTB;DUSP6;EREG;DUSP7;PSMA4;PIK3CA;RASA3;PSME3;RASA1;RRAGD;KIT;RASA2;PSME4;PSME1;RAPGEF2;TRIB3;TLN1;RAF1;ATP6V0D2;HBEGF;SPTBN5;PRKAA1;PSMD11;SHC3;CAB39;CAMK2A;IQGAP1;PIK3R1;RASGRP1;PSMA7;EGFR;RAS…	Reactome
									Signaling by FGFR2 in disease_Homo sapiens_R-HSA-5655253	17	43	0.0283374	0.169456	0.850978	GAB1;FRS2;PIK3R1;FGF4;FGF17;FGF16;FGF8;PIK3CA;POLR2A;POLR2C;POLR2E;POLR2F;KRAS;GRB2;PLCG1;FGF23;FGF10	Reactome
									RNA polymerase III transcription_Homo sapiens_h_RNApol3Pathway	5	8	0.0288243	0.135181	18.7126	GTF3C1;SSB;GTF3C5;NR3C1;BDP1	BioCarta
									Metabolism of ingested SeMet, Sec, MeSec into H2Se_Homo sapiens_R-HSA-2408508	5	8	0.0288243	0.170315	11.8287	AHCY;CBS;CTH;MAT1A;GNMT	Reactome
									Linoleic acid (LA) metabolism_Homo sapiens_R-HSA-2046105	5	8	0.0288243	0.170315	12.8837	ELOVL1;FADS2;ACSL1;ELOVL5;FADS1	Reactome
									Signaling by TGF-beta Receptor Complex in Cancer_Homo sapiens_R-HSA-3304351	5	8	0.0288243	0.170315	13.4173	SMAD2;TGFB1;SMAD3;TGFBR1;TGFBR2	Reactome
									Adipocytokine signaling pathway	25	69	0.0289507	0.0938582	-3.85293	PRKAA1;SLC2A1;IRS4;SLC2A4;RELA;IKBKB;RXRB;SOCS3;NPY;LEPR;AKT1;CD36;JAK2;PPARGC1A;ACSL1;STAT3;ACSL5;ACSL3;CPT1B;POMC;NFKBIA;G6PC2;G6PC3;AGRP;PPARA	KEGG
									Tuberculosis	57	179	0.029139	0.0938582	11.7092	CIITA;CALML5;CALML6;ITGB2;LSP1;CALML4;EEA1;AKT1;EP300;LBP;JAK2;CTSD;SYK;APAF1;TIRAP;RHOA;TLR1;IL1A;IFNG;TRAF6;RAF1;ATP6V0D2;TLR4;TLR2;RAB7A;CEBPB;RAB5B;RAB5C;CEBPG;CAMK2A;BCL10;MALT1;RELA;HSPD1;C3;PPP3R1;HLA-DMA;PPP3R2;IRAK2;ATP6V0A2;MAPK1;CD14;ATP6V0A1;IFNA21;HSPA9;PLK3;CREBBP;TGFB2;HLA-DRB5;TGFB1;NFYA;MAPK14;IL6;CALM3;CALM1;MYD88;HLA-DRB1	KEGG
									Human Cytomegalovirus and Map Kinase Pathways_Homo sapiens_h_hcmvPathway	8	16	0.0292128	0.135181	3.9656	RB1;PIK3CA;SP1;AKT1;MAPK1;PIK3R1;MAPK14;RELA	BioCarta
									Hypoxia-Inducible Factor in the Cardiovascular System_Homo sapiens_h_hifPathway	8	16	0.0292128	0.135181	4.28231	LDHA;HSP90AA1;ASPH;NOS3;ARNT;EP300;VHL;VEGFA	BioCarta
									p75NTR signals via NF-kB_Homo sapiens_R-HSA-193639	8	16	0.0292128	0.171252	3.77001	IKBKB;NFKBIA;NGFR;TRAF6;UBC;SQSTM1;MYD88;RELA	Reactome
									CRMPs in Sema3A signaling_Homo sapiens_R-HSA-399956	8	16	0.0292128	0.171252	5.43071	NRP1;GSK3B;DPYSL5;DPYSL3;PLXNA2;PLXNA1;PLXNA4;PLXNA3	Reactome
									Hedgehog Signaling Pathway WP47	8	16	0.0292128	0.104849	-1.68085	SHH;GRK2;SMO;SIN3A;DHH;SAP18;GLI1;ARNTL	WikiPathways
									Cori Cycle WP1946	8	16	0.0292128	0.104849	-1.55756	LDHA;G6PD;TPI1;PGAM1;SLC2A1;PGK1;SLC2A4;GAPDH	WikiPathways
									Platelet Aggregation (Plug Formation)_Homo sapiens_R-HSA-76009	15	37	0.0303139	0.177009	1.55218	FGB;FGA;SYK;FGG;F2;RASGRP1;ADRA2B;GP9;RAP1A;AKT1;GRB2;TLN1;CRK;RAPGEF3;RAPGEF4	Reactome
									XBP1(S) activates chaperone genes_Homo sapiens_R-HSA-381038	20	53	0.03096	0.178449	0.897828	TSPYL2;KLHDC3;CUL7;FKBP14;EDEM1;DDX11;GFPT1;CXXC1;SYVN1;DNAJC3;SEC61A1;ASNA1;CTDSP2;LMNA;DNAJB9;HYOU1;SEC61B;TLN1;SEC62;EXTL3	Reactome
									Phospholipase D signaling pathway	48	148	0.0311027	0.0991399	38.3046	SHC4;ARF1;SHC3;CXCL8;PIK3R1;ADCY7;AGPAT3;EGFR;ADCY6;AGPAT4;GRM3;CYTH3;CYTH2;GRM5;GRM4;CXCR1;CXCR2;GNA12;PLCG2;AKT1;PTK2B;MAPK1;PLCG1;RALGDS;CYTH1;SYK;AVPR1B;F2R;GAB1;TSC1;GAB2;F2;RHOA;DNM2;MRAS;ADCY9;PIK3CA;KIT;GNAS;KRAS;GRB2;AVP;RAF1;MS4A2;PLPP3;SOS2;RAPGEF3;RAPGEF4	KEGG
									Constitutive Signaling by Ligand-Responsive EGFR Cancer Variants_Homo sapiens_R-HSA-1236382	9	19	0.0311135	0.178449	2.85334	HSP90AA1;PIK3CA;UBC;GAB1;KRAS;GRB2;PLCG1;PIK3R1;EGFR	Reactome
									Signaling by EGFR in Cancer_Homo sapiens_R-HSA-1643713	9	19	0.0311135	0.178449	2.86575	HSP90AA1;PIK3CA;UBC;GAB1;KRAS;GRB2;PLCG1;PIK3R1;EGFR	Reactome
									Signaling by Ligand-Responsive EGFR Variants in Cancer_Homo sapiens_R-HSA-5637815	9	19	0.0311135	0.178449	2.8854	HSP90AA1;PIK3CA;UBC;GAB1;KRAS;GRB2;PLCG1;PIK3R1;EGFR	Reactome
									Extracellular vesicles in the crosstalk of cardiac cells WP4300	9	19	0.0311135	0.110812	-1.82031	IL6;STAT3;KDR;SPP1;PTEN;BIRC5;SORBS2;TLR4;EGFR	WikiPathways
									Nuclear Pore Complex (NPC) Disassembly_Homo sapiens_R-HSA-3301854	14	34	0.0311596	0.178449	1.65762	NEK9;POM121;NUP205;NUP188;NUP210;NEK7;NUP160;POM121C;NUP85;NUP50;NUP62;NUP54;NUP98;NUPL2	Reactome
									Integration of energy metabolism_Homo sapiens_R-HSA-163685	37	110	0.0314709	0.179541	0.0892825	CHRM3;SLC2A1;ITPR1;ITPR2;CACNA1A;CACNA1C;IQGAP1;AKAP5;ADCY7;CACNA1E;GNAI1;ACACA;ADCY6;GNAI2;PPP2CA;GNGT1;GNA14;RAP1A;GNGT2;PPP2R1A;PRKAR2A;GNG8;FFAR1;SYT5;ABCC8;ACLY;MARCKS;CACNB3;ADCY9;PRKAR1A;GNB2;FASN;GNB1;GNAS;STX1A;RAPGEF3;RAPGEF4	Reactome
									Aurora A signaling_Homo sapiens_f131cf8e-618b-11e5-8ac5-06603eb7f303	13	31	0.0318456	0.0762841	5.90418	GSK3B;BRCA1;OAZ1;AURKA;NFKBIA;FZR1;RASA1;TACC3;MDM2;AKT1;BIRC5;TP53;RAN	NCINature
									FGFR1 mutant receptor activation_Homo sapiens_R-HSA-1839124	13	31	0.0318456	0.18018	1.85979	STAT5B;STAT3;GAB2;PIK3R1;FGF4;FGF17;FGF8;PIK3CA;TRIM24;MYO18A;FGFR1OP;GRB2;FGF23	Reactome
									Factors and pathways affecting insulin-like growth factor (IGF1)-Akt signaling WP3850	13	31	0.0318456	0.111736	-1.13035	SMAD2;GSK3B;TRIM63;SMAD3;EIF2B2;IGFBP5;PTEN;ACVR2B;IGF1R;MAP1LC3A;TNFSF9;AKT1;PPARGC1A	WikiPathways
									Inhibition of Cellular Proliferation by Gleevec_Homo sapiens_h_gleevecpathway	10	22	0.0320969	0.142922	2.08815	STAT5B;PIK3CA;MYC;AKT1;GRB2;FOS;PIK3R1;RAF1;JAK2;CRKL	BioCarta
									Erk1/Erk2 Mapk Signaling pathway_Homo sapiens_h_erkPathway	10	22	0.0320969	0.142922	2.29683	NGFR;RPS6KA5;TERT;MYC;STAT3;MKNK2;MAPK1;GRB2;RAF1;ELK1	BioCarta
									Fatty Acid Biosynthesis WP357	10	22	0.0320969	0.111736	-1.23216	ACLY;ACSS2;PC;ACSL1;SCD;FASN;ECH1;ACSL5;ACSL3;ACACA	WikiPathways
									Regulation of Apoptosis by Parathyroid Hormone-related Protein WP3872	10	22	0.0320969	0.111736	-0.789744	BCL2L12;GSK3B;BCL2A1;ITGB4;MYC;AKT1;BAK1;BCL2L2;BCL2L1;BCL2L15	WikiPathways
									Basal cell carcinoma	23	63	0.0322348	0.0998072	-42.5014	FZD1;WNT10B;GSK3B;TCF7L2;CDKN1A;WNT2B;FZD2;WNT7B;WNT9B;AXIN1;FZD8;WNT9A;FZD10;GLI1;DDB2;BMP2;SHH;SMO;DVL2;POLK;BAK1;TP53;WNT3	KEGG
									Signaling by FGFR in disease_Homo sapiens_R-HSA-1226099	23	63	0.0322348	0.18018	0.580973	STAT5B;STAT3;GAB1;FRS2;GAB2;PIK3R1;FGF4;FGF17;FGF16;FGF8;PIK3CA;POLR2A;POLR2C;TRIM24;POLR2E;MYO18A;POLR2F;FGFR1OP;KRAS;GRB2;PLCG1;FGF23;FGF10	Reactome
									Collagen biosynthesis and modifying enzymes_Homo sapiens_R-HSA-1650814	23	63	0.0322348	0.18018	0.743882	COL18A1;COL15A1;COLGALT2;COL14A1;COL11A1;COL22A1;COL3A1;ADAMTS14;COL1A2;BMP1;P4HA1;COL4A1;COL4A4;COL6A1;COL8A2;COL4A5;COL10A1;COL21A1;COL9A3;TLL1;COL6A6;COL9A2;COL6A5	Reactome
									Phototransduction	12	28	0.0323013	0.0998072	-6.5349	GNGT1;GRK1;RCVRN;CALML5;PDE6G;CALML6;GNB1;SAG;CALM3;CALML4;CALM1;CNGB1	KEGG
									IGF1 pathway_Homo sapiens_5e904cd6-6193-11e5-8ac5-06603eb7f303	12	28	0.0323013	0.0762841	5.69035	YWHAE;PIK3CA;PXN;GRB10;AKT1;GRB2;PIK3R1;RAF1;CRK;YWHAZ;IGF1R;CRKL	NCINature
									Gap junction trafficking_Homo sapiens_R-HSA-190828	12	28	0.0323013	0.18018	2.82824	GJB2;DAB2;GJB1;GJD3;GJB4;GJB6;MYO6;GJB5;CLTC;GJB7;GJA8;DNM2	Reactome
									Huntington disease_Homo sapiens_P00029	41	124	0.0324015	0.246969	-0.495982	DNAH3;ARF1;HIP1;ARPC1B;ARPC5L;HTT;GRIK4;AP2A1;KALRN;ACTB;ACTG1;SIN3B;TUBB3;SIN3A;AKT1;EP300;RAC1;CAPN1;DYNC1I1;VAT1L;PACSIN1;VAT1;DYNC1H1;CREBBP;APAF1;TUBB;HIP1R;RHOG;FOS;GRIN2D;ARL4C;DYNC1LI1;CAPN11;ACTC1;TUBB2A;SP1;GAPDH;TP53;DNAL4;OPTN;RHOQ	Panther
									VEGFR3 signaling in lymphatic endothelium_Homo sapiens_9048d98c-6196-11e5-8ac5-06603eb7f303	11	25	0.03243	0.0762841	6.1275	COL1A2;PIK3CA;ITGA2;ITGA1;AKT1;VEGFC;MAPK1;GRB2;PIK3R1;MAPK14;CRK	NCINature
									Constitutive Signaling by AKT1 E17K in Cancer_Homo sapiens_R-HSA-5674400	11	25	0.03243	0.18018	2.61768	NR4A1;GSK3B;CDKN1A;CDKN1B;MDM2;MLST8;AKT1;RICTOR;FOXO4;FOXO3;FOXO1	Reactome
									Antigen Presentation: Folding, assembly and peptide loading of class I MHC_Homo sapiens_R-HSA-983170	11	25	0.03243	0.18018	3.07786	SEC24B;SEC13;HSPA5;ERAP1;HLA-C;CALR;SEC24D;HLA-F;B2M;SEC24C;TAPBP	Reactome
									Nitric oxide stimulates guanylate cyclase_Homo sapiens_R-HSA-392154	11	25	0.03243	0.18018	3.19721	GUCY1A2;PDE11A;NOS3;KCNMB1;PDE2A;ITPR1;PDE3A;PRKG2;KCNMB4;PDE5A;MRVI1	Reactome
									Hypothesized Pathways in Pathogenesis of Cardiovascular Disease WP3668	11	25	0.03243	0.112053	-1.47416	FBN2;SMAD2;SMAD3;FLNA;MAPK1;LTBP2;MAPK14;LTBP1;TGFBR1;RUNX2;TGFBR2	WikiPathways
									Vibrio cholerae infection	19	50	0.0324672	0.0998072	-11.2645	ARF1;ATP6V0E1;KDELR1;ACTB;PDIA4;ACTG1;TJP1;SEC61A1;ADCY9;GNAS;ATP6V0A2;PLCG2;KDELR2;SEC61B;PLCG1;ATP6V1E1;ATP6V0D2;CFTR;ATP6V0A1	KEGG
									Signaling by TGF-beta Receptor Complex_Homo sapiens_R-HSA-170834	26	73	0.0326018	0.180229	0.57021	CCNT1;UBE2D3;UBE2D1;FURIN;F11R;MYC;UBC;PMEPA1;E2F5;MEN1;SMAD2;WWTR1;TGFB1;SMAD3;PARP1;ATP1B4;TGFBR1;RHOA;TGFBR2;CDK9;SKI;RBL1;TFDP1;TFDP2;SP1;PARD3	Reactome
									ER to Golgi Anterograde Transport_Homo sapiens_R-HSA-199977	43	131	0.0326808	0.180229	0.169461	DCTN6;GRIA1;DCTN5;ARF1;SPTBN5;COPA;MCFD2;SERPINA1;STX17;KDELR1;RAB1B;DCTN3;USO1;GOSR1;TGFA;MIA3;AREG;SPTA1;PPP6R3;CD55;DYNC1I1;SPTBN2;TRAPPC2;SEC16B;DYNC1H1;SEC24B;SEC13;TMED9;COG3;ANK2;SPTB;ARFGAP2;ARCN1;SEC23IP;TRAPPC6B;GOLGB1;KDELR2;COPG1;CNIH2;SEC24D;CNIH3;FOLR1;SEC24C	Reactome
									Measles	45	138	0.0328569	0.0998072	2.97549	GSK3B;CDKN1B;TNFAIP3;PIK3R1;RELA;IKBKB;CCND3;CCND2;CCND1;RACK1;AKT1;BAK1;MAP3K7;JAK3;IFNA21;HSPA8;STAT5B;CSNK2A1;APAF1;HSPA1L;STAT2;STAT3;HSPA6;EIF2AK3;MSN;EIF2AK2;FOS;NFKBIA;IL1A;IL6;CDK6;PIK3CA;CCNE2;OAS1;OAS2;TRAF6;EIF3H;CD46;TLR4;TP53;MYD88;HSPA1B;BCL2L1;TLR2;HSPA1A	KEGG
									Cell adhesion molecules (CAMs)	47	145	0.0329429	0.0998072	2.33044	CD274;SELPLG;NLGN2;SDC2;SDC3;ITGB2;LRRC4;PTPRM;VTCN1;F11R;CLDN1;PTPRF;GLG1;ICAM1;SPN;CDH5;HLA-DMA;CDH3;ITGB8;NCAM2;ICOSLG;CD276;NLGN4Y;HLA-DRB5;NLGN4X;NEGR1;CADM1;HLA-C;L1CAM;HLA-F;SELE;IGSF11;CLDN4;NFASC;OCLN;VCAN;CD8A;CLDN14;CLDN7;SDC1;ESAM;CD226;CLDN16;CD22;HLA-DRB1;NECTIN2;NECTIN1	KEGG
									Metabolism of amino acids and derivatives_Homo sapiens_R-HSA-71291	100	335	0.0333933	0.183478	-0.0692793	RPL4;RPL32;RPL31;RPL10A;SAT1;GLS;RPS16;PSMD4;RPS19;RPL18A;IYD;PSMD2;PSMD3;RPL37;PSPH;MCCC2;RPL21;RPS7;HGD;RPS8;RPS5;RPL23;RPS6;DIO1;DIO2;SLC6A12;MAT1A;MTAP;KARS;PSME3;PSME4;SMS;PSME1;RPL27;RPL26;RPL29;PSMD11;SHMT1;OAZ1;TPO;AMDHD1;AFMID;NAALAD2;PSMF1;CGA;RPL41;AGXT2;AIMP1;GLUD2;SLC6A8;CPS1;ADI1;RPS29;PAH;OGDH;IARS;RPS21;RPS24;RPLP1;RPLP0;AMD1;DBH;FTCD;DHTKD1;RPS4X;RARS;DBT;ACAD8;AMT;RPL13A;INMT;PS…	Reactome
									HDACs deacetylate histones_Homo sapiens_R-HSA-3214815	22	60	0.0339998	0.186124	0.793024	HIST1H2BJ;HIST1H2BK;HIST1H2AJ;HIST2H2AB;ARID4A;CHD4;CHD3;PHF21A;GATAD2B;GATAD2A;SAP30;REST;HIST2H3A;RBBP4;SAP18;HIST1H2BH;TBL1X;HIST1H2BB;MTA2;MTA3;RCOR1;HIST1H2BD	Reactome
									Thymic Stromal LymphoPoietin (TSLP) Signaling Pathway WP2203	18	47	0.0340062	0.116629	-0.574762	STAT5B;CXCL8;TSLP;STAT3;RPS6;GAB2;MAPK14;RELA;NFKBIA;IL6;PIK3CA;LCK;MYC;EIF4EBP1;AKT1;MAPK1;STAT6;JAK2	WikiPathways
									Regulation of HSF1-mediated heat shock response_Homo sapiens_R-HSA-3371453	28	80	0.0342776	0.186957	0.511453	YWHAE;GSK3B;POM121;NUP205;NUP188;HSPA4L;HSPA13;NUP160;DNAJB6;POM121C;NUP85;BAG1;NUP62;MAPK1;HSPA9;HSPA8;HSPA5;NUP210;HSPA1L;HSBP1;HSPA6;NUP50;MAPKAPK2;NUP54;NUP98;NUPL2;HSPA1B;HSPA1A	Reactome
									Retinoblastoma Gene in Cancer WP2446	30	87	0.035631	0.121302	-0.011097	RB1;CDKN1A;CDKN1B;SUV39H1;HMGB1;SMC3;SMC2;CCND3;RBBP4;CCND1;ORC1;SIN3A;MYC;E2F1;E2F2;SKP2;POLE;CDT1;SAP30;MSH6;CDK6;TFDP1;CCNE2;TFDP2;RBP1;CCDC6;MDM2;MCM4;RAF1;TP53	WikiPathways
									Ribosomal scanning and start codon recognition_Homo sapiens_R-HSA-72702	21	57	0.0358484	0.194688	1.12508	RPS7;RPS8;EIF1AX;RPS5;RPS6;RPS4X;EIF3M;RPS16;RPS15A;EIF5;RPS19;RPS29;EIF3L;RPS3;EIF3H;EIF3E;EIF3F;RPS2;RPS21;RPS24;EIF3B	Reactome
									Senescence-Associated Secretory Phenotype (SASP)_Homo sapiens_R-HSA-2559582	27	77	0.0363158	0.194688	0.520139	CDKN1A;CEBPB;CDKN1B;CXCL8;ANAPC16;HIST1H2BJ;HIST1H2BK;UBE2D1;RELA;FZR1;CDC23;RPS6KA2;UBC;MAPK1;STAT3;H3F3A;H2AFX;HIST1H2AJ;FOS;IL1A;CCNA1;IL6;CDK6;HIST2H3A;HIST1H2BH;HIST1H2BB;HIST1H2BD	Reactome
									Regulation of eIF2_Homo sapiens_h_eif2Pathway	6	11	0.036453	0.159313	9.92706	EIF2B5;GSK3B;EIF5;NPY4R;EIF2AK3;EIF2AK2	BioCarta
									Cholesterol biosynthesis_Homo sapiens_P00014	6	11	0.036453	0.246969	3.41563	SQLE;GGPS1;HMGCS1;HMGCR;LSS;FDFT1	Panther
									CLEC7A (Dectin-1) induces NFAT activation_Homo sapiens_R-HSA-5607763	6	11	0.036453	0.194688	9.00668	PPP3R1;NFATC3;ITPR1;ITPR2;NFATC1;CALM1	Reactome
									Interleukin-6 signaling_Homo sapiens_R-HSA-1059683	6	11	0.036453	0.194688	10.02	SOCS3;IL6;STAT3;IL6ST;JAK2;IL6R	Reactome
									Biotin transport and metabolism_Homo sapiens_R-HSA-196780	6	11	0.036453	0.194688	12.2665	MCCC2;BTD;PC;PCCA;PCCB;ACACA	Reactome
									Methionine metabolism leading to Sulphur Amino Acids and related disorders WP4292	6	11	0.036453	0.122302	-1.84367	AHCY;CBS;CTH;ADK;MAT1A;GNMT	WikiPathways
									Gene regulatory network modelling somitogenesis WP2854	6	11	0.036453	0.122302	-1.8332	LFNG;EPHA4;NOTCH1;RIPPLY2;FGF8;DLL1	WikiPathways
									Integrin cell surface interactions_Homo sapiens_R-HSA-216083	24	67	0.0364794	0.194688	0.871839	FGB;FGA;COL18A1;ITGB5;ITGA3;ITGA2;FGG;ITGB2;ITGA1;TNC;F11R;HSPG2;ICAM1;VTN;COL4A1;COL4A4;ITGA10;BSG;KDR;SPP1;ITGB8;COL9A3;ITGB6;COL9A2	Reactome
									NRF2 pathway WP2884	47	146	0.0369562	0.123074	-0.096446	HSP90AB1;SERPINA1;MGST3;SLC2A1;MGST2;TGFA;SLC2A3;SLC7A11;SLC5A1;SLC5A10;SLC2A4;ADH7;SLC2A5;SLC5A3;SLC5A4;SLC6A4;HMOX1;SLC39A7;SLC39A2;SLC39A1;ABCC3;ABCC4;SLC2A14;TGFB2;GPX2;HSP90AA1;G6PD;TGFB1;SLC2A11;SLC2A10;SLC6A16;TXNRD1;SLC2A13;ABCC5;GSR;SLC2A12;SLC39A11;SLC39A10;SLC39A12;TGFBR2;SLC6A6;SLC6A8;SLC6A9;MAFF;SQSTM1;HSPA1A;HBEGF	WikiPathways
									T cell receptor signaling pathway	34	101	0.0375449	0.112635	1.14737	GSK3B;BCL10;PIK3R1;RASGRP1;MALT1;RELA;IKBKB;PPP3R1;PPP3R2;GRAP2;AKT1;MAPK1;MAP3K8;PLCG1;PAK3;MAP3K7;PAK4;VAV3;NFATC3;NFATC1;FOS;MAPK14;RHOA;IL4;NFKBIA;IL5;PIK3CA;IFNG;LCK;CD8A;KRAS;GRB2;RAF1;SOS2	KEGG
									Transport of glucose and other sugars, bile salts and organic acids, metal ions and amine compounds_Homo sapiens_R-HSA-425366	34	101	0.0375449	0.199659	0.426458	SLC44A5;SLC47A1;SLC22A2;SLC2A1;SLC2A3;SLC5A1;SLC2A4;SLC2A5;SLC5A3;SLC5A4;SLC22A12;SLC22A15;SLC22A16;SLC22A18;BSG;SLC39A7;SLC39A2;SLC39A1;SLC30A7;SLC10A6;SLC16A1;SLC13A4;SLC2A11;SLC2A10;SLC31A1;SLC30A2;SLC2A13;SLC2A12;SLC11A2;SLC39A10;SLC6A12;RUNX1;SLC6A6;SLC6A9	Reactome
									TGF-beta receptor signaling_Homo sapiens_1f188fcc-6196-11e5-8ac5-06603eb7f303	20	54	0.0377803	0.087871	2.82945	YWHAE;SMAD2;TGFB2;TGFB1;SMAD3;CAMK2A;AXIN1;PPP2R2A;TGFBR1;PML;RHOA;TGFBR2;PPP2CA;ITCH;OCLN;DAB2;GRB2;TAB1;MAP3K7;EIF2A	NCINature
									Interferon type I signaling pathways WP585	20	54	0.0377803	0.123074	-0.95102	STAT2;STAT3;RPS6;GAB2;PIK3R1;MAPK14;PIAS1;CRKL;SOCS3;RPS6KA5;RAP1A;LCK;RAPGEF1;EIF4EBP1;REL;MLST8;PDCD4;RACK1;RAC1;CRK	WikiPathways
									Class B/2 (Secretin family receptors)_Homo sapiens_R-HSA-373080	29	84	0.0377836	0.200213	0.566733	ADCYAP1R1;WNT2B;PTH;DHH;FZD10;PTH2;CRHR2;GNGT1;SHH;GNGT2;GNG8;CD55;WNT3;FZD1;WNT10B;FZD2;WNT7B;GLP2R;WNT9B;FZD8;WNT9A;GIP;ADCYAP1;SMO;GNB2;ADM2;GNB1;GNAS;IAPP	Reactome
									MicroRNAs in cardiomyocyte hypertrophy WP1544	29	84	0.0377836	0.123074	-0.205048	HDAC4;HDAC5;GSK3B;ROCK1;LRP5;PIK3R1;LRP6;IGF1R;IKBKB;AKT1;MAPK1;RAC1;MAP2K5;MAPK4;FZD1;EIF2B5;TGFB1;FZD2;STAT3;LIF;MAPK14;RHOA;CDK9;RCAN1;PIK3CA;TAB1;RAF1;CALM1;IL6ST	WikiPathways
									Leishmaniasis	26	74	0.0384804	0.11432	-2.96175	NCF4;ITGB2;PTGS2;ELK1;RELA;C3;HLA-DMA;MAPK1;JAK2;MAP3K7;TGFB2;MARCKSL1;HLA-DRB5;TGFB1;FOS;MAPK14;IL4;NFKBIA;IL1A;IFNG;TRAF6;TAB1;TLR4;MYD88;HLA-DRB1;TLR2	KEGG
									Blood coagulation_Homo sapiens_P00011	15	38	0.0386628	0.246969	0.462545	FGB;FGA;SERPINA1;F10;PROS1;FGG;F2R;PLAUR;PLAT;TFPI;F2;F3;THBD;GP9;F13B	Panther
									Nuclear Receptors WP170	15	38	0.0386628	0.123074	-0.428294	RARG;THRB;NR1H2;ESRRB;RORC;RORA;NR2F2;NR3C1;ESR1;ESR2;NR2F6;NR4A2;RXRB;NR4A1;PPARA	WikiPathways
									Metabolic disorders of biological oxidation enzymes_Homo sapiens_R-HSA-5579029	4	6	0.0393412	0.206993	14.9053	POMC;MC2R;FDX1;FDXR	Reactome
									The retinoid cycle in cones (daylight vision)_Homo sapiens_R-HSA-2187335	4	6	0.0393412	0.206993	16.1295	OPN1SW;OPN1MW;OPN1LW;DHRS3	Reactome
									Metastatic brain tumor WP2249	4	6	0.0393412	0.123074	-2.51656	CDK6;MYC;PIK3R1;TP53	WikiPathways
									Somatroph axis (GH) and its relationship to dietary restriction and aging WP4186	4	6	0.0393412	0.123074	-1.51162	PTEN;AKT1;FOXO1;IGF1R	WikiPathways
									Thyroxine (Thyroid Hormone) Production WP1981	4	6	0.0393412	0.123074	-1.25963	TPO;TG;CGA;TSHR	WikiPathways
									Robo4 and VEGF Signaling Pathways Crosstalk WP3943	4	6	0.0393412	0.123074	-1.16729	ROBO4;KDR;RAC1;VEGFA	WikiPathways
									let-7 inhibition of ES cell reprogramming WP3299	4	6	0.0393412	0.123074	-1.02781	SOX2;MYC;KLF4;POU5F1	WikiPathways
									mir-124 predicted interactions with cell cycle and differentiation WP3595	4	6	0.0393412	0.123074	-0.991649	PTBP1;PRKAA1;SIX4;CTDSP1	WikiPathways
									Arf6 signaling events_Homo sapiens_3b3d91b8-618a-11e5-8ac5-06603eb7f303	14	35	0.0401445	0.0919391	5.49318	IQSEC1;PXN;ARAP2;ARRB1;TSHR;EGFR;GULP1;EFNA1;CYTH3;CYTH2;GNA14;ACAP2;KIF13B;MET	NCINature
									Interactions of Rev with host cellular proteins_Homo sapiens_R-HSA-177243	14	35	0.0401445	0.207656	1.92754	POM121;NUP205;NUP188;NUP210;RANGAP1;NUP160;POM121C;NUP85;NUP50;NUP62;NUP54;NUP98;NUPL2;RAN	Reactome
									miRNA Regulation of DNA Damage Response WP1530	25	71	0.0407795	0.126718	0.177627	RB1;CDKN1A;CDKN1B;BRCA1;TP53AIP1;CCND3;CCND2;CCND1;SESN1;MYC;E2F1;PMAIP1;SFN;RFC1;APAF1;H2AFX;TNFRSF10B;PML;DDB2;RAD50;RAD51;CDK6;CCNE2;MDM2;TP53	WikiPathways
									Cell death signalling via NRAGE, NRIF and NADE_Homo sapiens_R-HSA-204998	22	61	0.0408122	0.207656	0.945757	VAV3;PSENEN;YWHAE;NGFR;PLEKHG2;KALRN;FGD2;FGD3;NET1;TIAM2;AKAP13;FGD4;TIAM1;BCL2L11;TRAF6;UBC;ARHGEF3;ARHGEF4;ARHGEF2;RAC1;SQSTM1;SOS2	Reactome
									IL5-mediated signaling events_Homo sapiens_e1d816a1-6193-11e5-8ac5-06603eb7f303	7	14	0.0408618	0.0919391	7.87665	STAT5B;IL5;PIK3CA;PIM1;GRB2;PIK3R1;JAK2	NCINature
									Ras signaling in the CD4+ TCR pathway_Homo sapiens_03079d1e-6195-11e5-8ac5-06603eb7f303	7	14	0.0408618	0.0919391	8.09348	MAPK1;KRAS;MAP3K8;PTPN7;FOS;RAF1;ELK1	NCINature
									JAK/STAT signaling pathway_Homo sapiens_P00038	7	14	0.0408618	0.246969	4.3239	STAT5B;STAT3;STAT6;JAK2;JAK3;PIAS2;PIAS1	Panther
									SEMA3A-Plexin repulsion signaling by inhibiting Integrin adhesion_Homo sapiens_R-HSA-399955	7	14	0.0408618	0.207656	6.814	NRP1;PLXNA2;PLXNA1;RAC1;TLN1;PLXNA4;PLXNA3	Reactome
									AXIN missense mutants destabilize the destruction complex_Homo sapiens_R-HSA-5467340	7	14	0.0408618	0.207656	7.47642	PPP2CA;AMER1;GSK3B;PPP2R1A;CSNK1A1;AXIN1;PPP2R5A	Reactome
									AMER1 mutants destabilize the destruction complex_Homo sapiens_R-HSA-4839748	7	14	0.0408618	0.207656	7.54028	PPP2CA;AMER1;GSK3B;PPP2R1A;CSNK1A1;AXIN1;PPP2R5A	Reactome
									AXIN mutants destabilize the destruction complex, activating WNT signaling_Homo sapiens_R-HSA-4839735	7	14	0.0408618	0.207656	7.5801	PPP2CA;AMER1;GSK3B;PPP2R1A;CSNK1A1;AXIN1;PPP2R5A	Reactome
									APC truncation mutants have impaired AXIN binding_Homo sapiens_R-HSA-5467337	7	14	0.0408618	0.207656	7.65752	PPP2CA;AMER1;GSK3B;PPP2R1A;CSNK1A1;AXIN1;PPP2R5A	Reactome
									Truncations of AMER1 destabilize the destruction complex_Homo sapiens_R-HSA-5467348	7	14	0.0408618	0.207656	7.70921	PPP2CA;AMER1;GSK3B;PPP2R1A;CSNK1A1;AXIN1;PPP2R5A	Reactome
									truncated APC mutants destabilize the destruction complex_Homo sapiens_R-HSA-4839744	7	14	0.0408618	0.207656	7.7281	PPP2CA;AMER1;GSK3B;PPP2R1A;CSNK1A1;AXIN1;PPP2R5A	Reactome
									SUMOylation of transcription factors_Homo sapiens_R-HSA-3232118	7	14	0.0408618	0.207656	9.70739	PIAS4;UBE2I;SUMO1;MDM2;MITF;TP53;PIAS1	Reactome
									Class I MHC mediated antigen processing & presentation_Homo sapiens_R-HSA-983169	91	305	0.0411799	0.208171	0.173907	ITGB5;UBE2D4;UBE2D2;NCF4;UBE2D3;LTN1;RNF19B;UBE2D1;UBE3B;UBE2Z;SEC61A1;TRIM9;UFL1;RNF115;CDC23;PSMD4;HERC1;PSMD2;PSMD3;TRIM69;SEC61B;CD36;SKP2;B2M;UNKL;MYLIP;SEC13;TRIM63;FBXW8;FBXO17;HLA-C;HLA-F;LRRC41;PJA2;RNF41;TAPBP;RNF126;PSMA4;GAN;PSME3;PSME4;PSME1;UBE2V2;RBCK1;UBE2V1;TRIM50;ANAPC13;CUL7;PSMD11;CUL2;KLHL11;ASB11;UBR2;PSMA7;ASB16;SOCS3;FZR1;HECTD1;RNF213;HECTD2;UBC;PSMF1;VHL;LONRF1;UBE2F;SEC…	Reactome
									Toll-Like Receptors Cascades_Homo sapiens_R-HSA-168898	45	140	0.0414745	0.208171	0.291699	ATF2;UNC93B1;UBE2D2;UBE2D3;ITGB2;PELI2;UBE2D1;HMGB1;ELK1;RELA;HSP90B1;PPP2CA;IKBKB;EEA1;RPS6KA5;IRAK2;PPP2R1A;RPS6KA2;UBC;PLCG2;MAPK1;MAP3K8;CD14;LBP;CD36;MAP3K7;MEF2A;FOS;MAPK14;TIRAP;DUSP6;DNM2;DUSP7;TLR1;SIGIRR;NFKBIA;TNIP2;TRAF6;MAPKAPK2;PELI1;UBE2V1;TAB1;TLR4;MYD88;TLR2	Reactome
									Vpr-mediated nuclear import of PICs_Homo sapiens_R-HSA-180910	13	32	0.0415224	0.208171	2.45884	POM121;NUP205;NUP188;NUP210;HMGA1;NUP160;POM121C;NUP85;NUP50;NUP62;NUP54;NUP98;NUPL2	Reactome
									Nuclear import of Rev protein_Homo sapiens_R-HSA-180746	13	32	0.0415224	0.208171	2.48506	POM121;NUP205;NUP188;NUP210;NUP160;POM121C;NUP85;NUP50;NUP62;NUP54;NUP98;NUPL2;RAN	Reactome
									Mammary gland development pathway - Pregnancy and lactation (Stage 3 of 4) WP2817	13	32	0.0415224	0.128166	-1.19685	CEBPB;NR3C1;USF2;ESR1;EGFR;ESR2;YY1;GJB2;CCND1;MYC;ERBB2;JAK2;BCL2L1	WikiPathways
									Differentiation Pathway WP2848	18	48	0.0418853	0.12843	-0.739903	TGFB1;NOTCH1;WNT2B;CSF1;WNT7B;GDF5;DKK1;FGF4;VEGFA;SHH;IL6;TPO;TF;FGF8;CXCR1;KIT;IL6R;FGF10	WikiPathways
									NF-kappa B signaling pathway	32	95	0.0422825	0.123606	10.1455	CXCL8;BCL2A1;TNFAIP3;BCL10;TNFRSF13C;PTGS2;CXCL2;MALT1;RELA;ICAM1;IKBKB;PLCG2;CD14;PLCG1;LBP;CCL19;ERC1;MAP3K7;PIAS4;CARD10;UBE2I;SYK;PARP1;CSNK2A1;TIRAP;NFKBIA;LCK;TRAF6;TAB1;TLR4;MYD88;BCL2L1	KEGG
									S1P3 pathway_Homo sapiens_7cb02d01-6195-11e5-8ac5-06603eb7f303	12	29	0.0427299	0.0921621	6.15537	GNA14;GNA12;CXCR4;AKT1;MAPK1;RAC1;S1PR2;JAK2;GNAI1;RHOA;GNAI2;VEGFA	NCINature
									Calcium signaling in the CD4+ TCR pathway_Homo sapiens_5294f70b-618f-11e5-8ac5-06603eb7f303	12	29	0.0427299	0.0921621	7.57304	IL4;RCAN1;PPP3R1;POU2F1;IFNG;RCAN2;NFATC3;NFATC1;AKAP5;FOS;PTGS2;CALM1	NCINature
									Beta2 integrin cell surface interactions_Homo sapiens_95b6b434-618d-11e5-8ac5-06603eb7f303	12	29	0.0427299	0.0921621	8.88729	FGB;C3;FGA;F10;FGG;ITGB2;PLAUR;PLAT;TGFBI;F11R;CYR61;ICAM1	NCINature
									T-Cell Receptor and Co-stimulatory Signaling WP2583	12	29	0.0427299	0.128565	-0.860881	NFKBIA;GSK3B;LCK;CD8A;CSNK1A1;RASA1;DYRK1A;PTEN;AKT1;PLCG1;CALM1;RASGRP1	WikiPathways
									Longevity regulating pathway	34	102	0.0429926	0.123606	0.292845	ATF2;PRKAA1;CLPB;IRS4;PIK3R1;FOXO3;ADCY7;FOXO1;ADCY6;RELA;IGF1R;SESN3;SESN1;SESN2;EIF4EBP1;AKT1;EIF4EBP2;PPARGC1A;APPL1;KL;HSPA8;HSPA1L;HSPA6;TSC1;SOD2;ADCY9;PIK3CA;ULK1;KRAS;TP53;HSPA1B;FOXA2;CREB5;HSPA1A	KEGG
									Activation of the mRNA upon binding of the cap-binding complex and eIFs, and subsequent binding to 43S_Homo sapiens_R-HSA-72662	21	58	0.0431622	0.215666	1.38408	RPS7;RPS8;EIF1AX;RPS5;RPS6;RPS4X;EIF3M;RPS16;RPS15A;RPS19;RPS29;EIF3L;RPS3;EIF4EBP1;EIF3H;EIF3E;EIF3F;RPS2;RPS21;RPS24;EIF3B	Reactome
									uCalpain and friends in Cell spread_Homo sapiens_h_ucalpainPathway	8	17	0.0431871	0.176603	4.26141	PXN;ITGA1;RAC1;ACTN4;CAPN1;TLN1;EZR;RHOA	BioCarta
									Primary bile acid biosynthesis	8	17	0.0431871	0.123606	-6.36914	CYP39A1;HSD3B7;ACOT8;AKR1D1;HSD17B4;CYP7B1;BAAT;CYP7A1	KEGG
									Regulation of cytoplasmic and nuclear SMAD2/3 signaling_Homo sapiens_13312fe2-6195-11e5-8ac5-06603eb7f303	8	17	0.0431871	0.0921621	9.60893	PIAS4;SMAD2;SMAD3;UBE2I;CTDSP1;CTDSP2;MAPK1;CALM1	NCINature
									Beta5 beta6 beta7 and beta8 integrin cell surface interactions_Homo sapiens_108637d6-618e-11e5-8ac5-06603eb7f303	8	17	0.0431871	0.0921621	11.9504	VTN;ITGB5;PLAUR;SDC1;ITGB8;ITGB6;CYR61;TGFBR1	NCINature
									Regulation of Wnt/B-catenin Signaling by Small Molecule Compounds WP3664	8	17	0.0431871	0.128565	-0.583091	FZD1;GSK3B;LRP1;TNKS;CSNK1A1;DVL2;AXIN1;FZD8	WikiPathways
									Glycolysis / Gluconeogenesis	24	68	0.0432219	0.123606	-0.903241	ACSS2;TPI1;PGAM1;BPGM;ADH7;GCK;ADH6;ALDH1A3;LDHB;MINPP1;G6PC2;LDHA;G6PC3;PKM;ALDH1B1;ALDH2;GAPDHS;PGK1;PGAM4;ALDOC;GALM;ALDOA;GAPDH;FBP2	KEGG
									PDGF Signaling Pathway_Homo sapiens_h_pdgfPathway	11	26	0.0436721	0.176603	1.61985	CSNK2A1;PIK3CA;RASA1;SRF;STAT3;GRB2;PLCG1;FOS;PIK3R1;RAF1;ELK1	BioCarta
									Role of Erk5 in Neuronal Survival_Homo sapiens_h_erk5Pathway	11	26	0.0436721	0.176603	1.91694	MEF2A;PIK3CA;NTF3;AKT1;MAPK1;GRB2;PLCG1;PIK3R1;RAF1;MEF2D;MAP2K5	BioCarta
									IL3-mediated signaling events_Homo sapiens_c868db9f-6193-11e5-8ac5-06603eb7f303	11	26	0.0436721	0.0922462	7.95444	STAT5B;CEBPB;PIK3CA;PIM1;GRB2;GAB2;PIK3R1;JAK2;YWHAZ;SRP9;BCL2L1	NCINature
									Recycling pathway of L1_Homo sapiens_R-HSA-437239	11	26	0.0436721	0.216554	3.53357	RPS6KA6;RPS6KA5;RPS6KA2;RDX;NUMB;MSN;MAPK1;AP2A1;L1CAM;EZR;DNM2	Reactome
									Attenuation phase_Homo sapiens_R-HSA-3371568	11	26	0.0436721	0.216554	3.57317	HSPA8;CREBBP;HSP90AA1;HSP90AB1;DNAJB6;HSPA1L;HSBP1;HSPA6;EP300;HSPA1B;HSPA1A	Reactome
									ESC Pluripotency Pathways WP3931	38	116	0.0438132	0.128565	0.346106	GSK3B;BMPR2;WNT2B;LRP5;PTEN;ELK1;EGFR;LRP6;FGF4;FGF8;DVL2;AKT1;MAPK1;FGF23;MAP2K5;WNT3;MAPK4;ACVR1;FZD1;WNT10B;FZD2;WNT7B;STAT3;GAB1;LIF;WNT9B;AXIN1;FZD8;LIFR;FOS;FGF17;FGF16;MDM2;GRB2;RAF1;IL6ST;FGF11;FGF10	WikiPathways
									p53 pathway feedback loops 2_Homo sapiens_P04398	17	45	0.0440479	0.246969	0.286631	RB1;CDKN1A;PTEN;PIK3R1;PIK3C2A;MAPK14;PIK3C2B;PPP2CA;CCNA1;RBL1;PIK3CA;MYC;MDM2;AKT1;MDM4;KRAS;TP53	Panther
									NRAGE signals death through JNK_Homo sapiens_R-HSA-193648	17	45	0.0440479	0.216554	1.79103	VAV3;NGFR;PLEKHG2;KALRN;FGD2;FGD3;NET1;TIAM2;AKAP13;FGD4;TIAM1;BCL2L11;ARHGEF3;ARHGEF4;ARHGEF2;RAC1;SOS2	Reactome
									Cystic fibrosis transmembrane conductance regulator (CFTR) and beta 2 adrenergic receptor (b2AR) pathway_Homo sapiens_h_cftrPathway	9	20	0.0441507	0.176603	3.2127	GNGT1;SLC9A3R1;PRKAR1A;PRKAR2A;GNB1;GNAS;F2;EZR;CFTR	BioCarta
									Ras Signaling Pathway_Homo sapiens_h_rasPathway	9	20	0.0441507	0.176603	3.76437	PIK3CA;AKT1;RAC1;FOXO4;PIK3R1;RAF1;RALGDS;RHOA;BCL2L1	BioCarta
									Syndecan interactions_Homo sapiens_R-HSA-3000170	9	20	0.0441507	0.216554	4.11428	VTN;TGFB1;ITGB5;ITGB4;ITGA2;SDC2;SDC3;TNC;SDC1	Reactome
									Imatinib and Chronic Myeloid Leukemia WP3640	9	20	0.0441507	0.128565	-1.4631	LYL1;CDKN1B;MYC;KIT;PIM1;GAB2;FOXO3;SKP2;ABCG2	WikiPathways
									Hereditary leiomyomatosis and renal cell carcinoma pathway WP4206	9	20	0.0441507	0.128565	-1.38812	EGLN1;LDHA;PRKAA1;RPS6;SLC11A2;SLC2A1;TP53;ACACA;VEGFA	WikiPathways
									Hypertrophy Model WP516	9	20	0.0441507	0.128565	-1.31552	IL1A;JUND;ZEB1;IFNG;EIF4EBP1;CYR61;DUSP14;VEGFA;HBEGF	WikiPathways
									BMP Signaling Pathway in Eyelid Development WP3927	9	20	0.0441507	0.128565	-1.27982	SHH;SFRP1;FOXC1;NOTCH1;TGFA;INHBB;DKK2;EGFR;FGF10	WikiPathways
									Serotonin Receptor 2 and ELK-SRF/GATA4 signaling WP732	9	20	0.0441507	0.128565	-0.763276	ELK4;SRF;MAPKAPK2;ITPR1;MAPK1;KRAS;RAF1;RASGRP1;ELK1	WikiPathways
									C-MYC pathway_Homo sapiens_e3162de9-618e-11e5-8ac5-06603eb7f303	10	23	0.0442124	0.0924442	12.3391	PPP2CA;GSK3B;TRRAP;RUVBL2;MYC;AXIN1;PPP2R5A;PIN1;HBP1;SKP2	NCINature
									Synaptic vesicle trafficking_Homo sapiens_P05734	10	23	0.0442124	0.246969	2.23417	SYT5;STX1B;SYT1;SYT12;SYP;STX1A;SYN1;UNC13D;SYT7;SYT6	Panther
									Regulation of TP53 Activity through Acetylation_Homo sapiens_R-HSA-6804758	10	23	0.0442124	0.216554	4.0349	RBBP4;AKT1;EP300;CHD4;CHD3;MTA2;TP53;GATAD2B;PML;GATAD2A	Reactome
									MicroRNA (miRNA) biogenesis_Homo sapiens_R-HSA-203927	10	23	0.0442124	0.216554	5.07067	POLR2A;AGO3;AGO4;POLR2C;AGO1;AGO2;POLR2E;POLR2F;DGCR8;RAN	Reactome
									Regulation of DNA replication_Homo sapiens_R-HSA-69304	26	75	0.0451127	0.220239	0.776535	RB1;CDKN1A;CDKN1B;PSMD11;GMNN;PSMA7;FZR1;ORC6;PSMD4;ORC1;PSMD2;UBC;PSMD3;E2F1;E2F2;PSMF1;CDT1;CDC6;PSMB9;CCNA1;PSMC5;PSMA4;PSME3;PSME4;PSME1;MCM4	Reactome
									FGF signaling pathway_Homo sapiens_P00021	33	99	0.0456407	0.246969	0.14756	YWHAE;SHC3;PEBP1;PPP2R2A;PIK3C2A;PIK3C2B;FGF4;PPP2CA;FGF8;PPP2R1A;PLCG2;AKT1;MAPK1;SFN;PLCG1;RAC1;MAP3K2;PRKCG;RASA4B;SPRY4;PPP2R5A;FRS2;MAPK14;YWHAZ;FGF17;PIK3CA;RASA1;RASA2;SPRY1;RAF1;SOS2;FGF11;FGF10	Panther
									Inflammatory bowel disease (IBD)	23	65	0.0458165	0.128623	-27.8697	SMAD2;IL22;TGFB2;HLA-DRB5;TGFB1;SMAD3;STAT3;RORC;NFATC1;RORA;RELA;IL4;IL1A;IL6;HLA-DMA;IL5;IFNG;IL21R;STAT6;TLR4;HLA-DRB1;IL17A;TLR2	KEGG
									Mitophagy	23	65	0.0458165	0.128623	-7.71717	PRKN;GABARAPL1;CSNK2A1;CITED2;TFE3;EIF2AK3;MITF;AMBRA1;FOXO3;RELA;MRAS;RHOT1;SP1;E2F1;ULK1;KRAS;TBC1D17;SQSTM1;TP53;OPTN;TBC1D15;BCL2L1;RAB7A	KEGG
									Heterotrimeric G-protein signaling pathway-Gq alpha and Go alpha mediated pathway_Homo sapiens_P00027	35	106	0.0461624	0.246969	0.139996	RGS18;CHRM2;CHRM3;RGS19;RGS13;RGS16;CLTC;CACNA1B;OPRL1;ITPR1;ITPR2;CACNA1A;CACNA1E;RASGRP1;RASGRP3;GRM3;GNGT1;GNA14;GRM5;RAP1A;GNGT2;GRM4;GRK4;ADORA3;GRK6;GNG8;RGS8;RGS6;PRKCG;OPRM1;SSTR1;RHOA;GNB2;GNB1;ARHGEF1	Panther
									Urokinase-type plasminogen activator (uPA) and uPAR-mediated signaling_Homo sapiens_503076a2-6196-11e5-8ac5-06603eb7f303	16	42	0.0462707	0.0957804	4.86369	FGB;FGA;TGFB1;LRP1;ITGB5;ITGA3;FGG;ITGB2;PLAUR;FPR1;KLK4;VLDLR;EGFR;VTN;RAC1;CRK	NCINature
									Viral Messenger RNA Synthesis_Homo sapiens_R-HSA-168325	16	42	0.0462707	0.222973	1.77	POM121;NUP205;NUP188;NUP210;NUP160;POLR2A;POM121C;NUP85;POLR2C;NUP50;NUP62;POLR2E;POLR2F;NUP54;NUP98;NUPL2	Reactome
									Glucagon-like Peptide-1 (GLP1) regulates insulin secretion_Homo sapiens_R-HSA-381676	16	42	0.0462707	0.222973	1.88987	ITPR1;ITPR2;IQGAP1;AKAP5;ADCY6;GNGT1;RAP1A;GNGT2;PRKAR1A;GNB2;PRKAR2A;GNB1;GNAS;GNG8;RAPGEF3;RAPGEF4	Reactome
									Transcriptional regulation of pluripotent stem cells_Homo sapiens_R-HSA-452723	16	42	0.0462707	0.222973	2.09619	SMAD2;FOXD3;CDX2;STAT3;KLF4;DKK1;POU5F1;SOX2;LIN28A;POLR2A;SALL4;POLR2C;POLR2E;POLR2F;NANOG;EPHA1	Reactome
									MyD88 cascade initiated on plasma membrane_Homo sapiens_R-HSA-975871	28	82	0.0465712	0.222973	0.773329	ATF2;PELI2;HMGB1;ELK1;RELA;PPP2CA;IKBKB;RPS6KA5;IRAK2;PPP2R1A;RPS6KA2;UBC;MAPK1;MAP3K8;MAP3K7;MEF2A;FOS;MAPK14;DUSP6;DUSP7;NFKBIA;TNIP2;TRAF6;MAPKAPK2;PELI1;UBE2V1;TAB1;MYD88	Reactome
									Toll Like Receptor 10 (TLR10) Cascade_Homo sapiens_R-HSA-168142	28	82	0.0465712	0.222973	0.781412	ATF2;PELI2;HMGB1;ELK1;RELA;PPP2CA;IKBKB;RPS6KA5;IRAK2;PPP2R1A;RPS6KA2;UBC;MAPK1;MAP3K8;MAP3K7;MEF2A;FOS;MAPK14;DUSP6;DUSP7;NFKBIA;TNIP2;TRAF6;MAPKAPK2;PELI1;UBE2V1;TAB1;MYD88	Reactome
									Toll Like Receptor 5 (TLR5) Cascade_Homo sapiens_R-HSA-168176	28	82	0.0465712	0.222973	0.790087	ATF2;PELI2;HMGB1;ELK1;RELA;PPP2CA;IKBKB;RPS6KA5;IRAK2;PPP2R1A;RPS6KA2;UBC;MAPK1;MAP3K8;MAP3K7;MEF2A;FOS;MAPK14;DUSP6;DUSP7;NFKBIA;TNIP2;TRAF6;MAPKAPK2;PELI1;UBE2V1;TAB1;MYD88	Reactome
									TRAF6 Mediated Induction of proinflammatory cytokines_Homo sapiens_R-HSA-168180	25	72	0.0478815	0.227781	0.857231	ATF2;HMGB1;ELK1;RELA;PPP2CA;IKBKB;RPS6KA5;IRAK2;PPP2R1A;RPS6KA2;UBC;MAPK1;MAP3K8;MAP3K7;MEF2A;FOS;MAPK14;DUSP6;DUSP7;NFKBIA;TNIP2;TRAF6;MAPKAPK2;TAB1;MYD88	Reactome
									Signaling by NOTCH1_Homo sapiens_R-HSA-1980143	25	72	0.0478815	0.227781	0.985473	HDAC4;HDAC5;NOTCH1;MAML2;DTX1;DTX2;ARRB1;DLL1;HDAC6;HEY1;MYC;UBC;HEY2;EP300;TBL1X;JAG2;PSENEN;TLE4;CREBBP;MIB2;MIB1;HEYL;ITCH;NUMB;MAMLD1	Reactome
									Mechanism of Gene Regulation by Peroxisome Proliferators via PPARa_Homo sapiens_h_pparaPathway	19	52	0.0482522	0.189792	1.70731	RB1;STAT5B;CREBBP;HSP90AA1;CITED2;HSD17B4;RELA;FABP1;NFKBIA;PRKAR1A;SP1;PRKAR2A;MYC;EP300;MAPK1;COX2;PPARA;PPARGC1A;HSPA1A	BioCarta
									Gamma carboxylation, hypusine formation and arylsulfatase activation_Homo sapiens_R-HSA-163841	15	39	0.048537	0.229433	2.51176	FN3K;EIF5A;ARSA;ICMT;F10;PROS1;FURIN;F2;EEF2;GGCX;ARSI;ARSF;ARSD;ARSE;ARSB	Reactome
									Formation of Fibrin Clot (Clotting Cascade)_Homo sapiens_R-HSA-140877	15	39	0.048537	0.229433	2.57223	FGB;FGA;F10;SERPIND1;PROS1;FGG;F2R;TFPI;F2;F3;THBD;GP9;SERPING1;F13B;CD177	Reactome
									PDGF Pathway WP2526	15	39	0.048537	0.139685	0.0568341	SRF;STAT3;FOS;PIK3R1;ELK1;RHOA;NFKBIA;TIAM1;RASA1;MAPK1;COX2;GRB2;PLCG1;RAC1;RAF1	WikiPathways
									MECP2 and Associated Rett Syndrome WP3584	22	62	0.048573	0.139685	-0.705111	GRIA1;PRPF38A;DLX5;RPS6;CAMK2A;TET2;SMC3;POU3F2;FGF4;MECP2;REST;BCL6;SIN3A;SP1;HNRNPF;GPRIN1;E2F1;AKT1;EZH2;CDON;TAF1;FKBP5	WikiPathways
									Chagas disease (American trypanosomiasis)	34	103	0.0490092	0.136335	1.53593	C1QA;CXCL8;PPP2R2A;PIK3R1;GNAI1;RELA;GNAI2;PPP2CA;IKBKB;C3;GNA14;PPP2R1A;AKT1;MAPK1;SMAD2;TGFB2;TGFB1;SMAD3;ACE;FOS;MAPK14;TGFBR1;TGFBR2;NFKBIA;IL6;GNAL;PIK3CA;IFNG;TRAF6;GNAS;CALR;TLR4;MYD88;TLR2	KEGG
									Transcriptional regulation of white adipocyte differentiation_Homo sapiens_R-HSA-381340	27	79	0.0494603	0.233058	0.955086	CEBPB;SLC2A4;MED15;RELA;MED17;CCND3;MED10;EP300;CD36;TBL1X;PPARGC1A;SREBF1;WNT10B;CREBBP;CDK19;TGFB1;NCOA3;EBF1;NR2F2;KLF4;MED29;SREBF2;MED28;MED25;FABP4;MED24;PPARA	Reactome
