# Supplementary material for: The non‐coding RNome after splenectomy
Source: J Cell Mol Med. 2019 Sep 8;23(11):7844–58. doi: 10.1111/jcmm.14664 (PMC6815812; doi:10.1111/jcmm.14664)
Supplement: Supplementary file 4 [file JCMM-23-7844-s004.xlsx]

## Sheet: togethermirnaspyk
Symbol_official_PYK	strand_PYK	chr_PYK	COORDINATE_FROM_PYK	COORDINATE_TO_PYK	Symbol_official_miR	strand_miR	chr_miR	COORDINATE_FROM_miR	COORDINATE_TO_miR	FCH_2017_PYK	FCH_2019_PYK	FCH_2017_miR	FCH_2019_miR	spearman.coef	spearman.pvalue
PYK1_r_109421341	-	chr1	109619818	109620034	hsa-mir-675	-	11	2017989	2018061	-3.15732	-1.49931	2.56017	3.12812	-0.746154	0.0220936
PYK1_r_109421341	-	chr1	109619818	109620034	hsa-mir-4688	+	11	46397952	46398034	-3.15732	-1.49931	1.44018	1.39292	-0.742125	0.0158967
PYK1_r_109421341	-	chr1	109619818	109620034	hsa-mir-652	+	X	109298557	109298654	-3.15732	-1.49931	1.95631	1.69762	-0.73051	0.0214031
PYK1_r_109421341	-	chr1	109619818	109620034	hsa-mir-4437	-	2	182170320	182170379	-3.15732	-1.49931	1.36914	1.59921	-0.671081	0.0316562
PYK1_r_109421341	-	chr1	109619818	109620034	hsa-mir-4326	+	20	61918160	61918218	-3.15732	-1.49931	1.7942	1.42888	-0.790676	0.0118309
PYK1_r_153234356	-	chr1	154967732	154967948	hsa-mir-4482	-	10	106028094	106028163	-1.57988	-1.47631	-1.20112	-1.18134	0.637995	0.0406805
PYK1_r_153234356	-	chr1	154967732	154967948	hsa-mir-4688	+	11	46397952	46398034	-1.57988	-1.47631	1.44018	1.39292	-0.809052	0.00705194
PYK1_r_153234356	-	chr1	154967732	154967948	hsa-mir-939	-	8	145619364	145619445	-1.57988	-1.47631	1.74573	1.71375	-0.71927	0.019127
PYK1_r_153234356	-	chr1	154967732	154967948	hsa-mir-652	+	X	109298557	109298654	-1.57988	-1.47631	1.95631	1.69762	-0.728563	0.0167686
PYK1_r_153234356	-	chr1	154967732	154967948	hsa-mir-675	-	11	2017989	2018061	-1.57988	-1.47631	2.56017	3.12812	-0.680653	0.0273779
PYK1_r_153234356	-	chr1	154967732	154967948	hsa-mir-4437	-	2	182170320	182170379	-1.57988	-1.47631	1.36914	1.59921	-0.687139	0.0273557
PYK1_r_153234356	-	chr1	154967732	154967948	hsa-mir-4326	+	20	61918160	61918218	-1.57988	-1.47631	1.7942	1.42888	-0.776759	0.0127668
PYK10_f_135005869	+	chr10	135155879	135156094	hsa-mir-4437	-	2	182170320	182170379	-2.82876	-1.20842	1.36914	1.59921	-0.732844	0.0178122
PYK10_f_135005869	+	chr10	135155879	135156094	hsa-mir-1257	-	20	60528602	60528718	-2.82876	-1.20842	1.63248	1.55093	-0.79021	0.00935735
PYK10_f_135005869	+	chr10	135155879	135156094	hsa-mir-4482	-	10	106028094	106028163	-2.82876	-1.20842	-1.20112	-1.18134	0.702214	0.0268439
PYK10_f_135005869	+	chr10	135155879	135156094	hsa-mir-675	-	11	2017989	2018061	-2.82876	-1.20842	2.56017	3.12812	-0.730909	0.0188327
PYK10_f_135005869	+	chr10	135155879	135156094	hsa-mir-4776-1	+	2	213790981	213791060	-2.82876	-1.20842	-1.16736	-1.19098	0.692821	0.0276048
PYK10_f_135005869	+	chr10	135155879	135156094	hsa-mir-3685	+	12	95703699	95703760	-2.82876	-1.20842	2.0324	1.76036	-0.765082	0.0118444
PYK10_f_135005869	+	chr10	135155879	135156094	hsa-mir-335	+	7	130135952	130136045	-2.82876	-1.20842	1.33354	1.37229	-0.826294	0.00455432
PYK10_f_135005869	+	chr10	135155879	135156094	hsa-mir-550b-1	-	7	30329410	30329506	-2.82876	-1.20842	1.44667	1.25794	-0.708578	0.0274531
PYK10_f_135005869	+	chr10	135155879	135156094	hsa-mir-3610	-	8	117886967	117887039	-2.82876	-1.20842	1.36289	1.22979	-0.674592	0.0286254
PYK10_f_135005869	+	chr10	135155879	135156094	hsa-mir-4436b-2	+	2	111042430	111042520	-2.82876	-1.20842	1.72248	1.36965	-0.791375	0.0100108
PYK10_f_135005869	+	chr10	135155879	135156094	hsa-mir-4326	+	20	61918160	61918218	-2.82876	-1.20842	1.7942	1.42888	-0.83331	0.00408547
PYK11_f_58077988	+	chr11	58321412	58321631	hsa-mir-675	-	11	2017989	2018061	1.47397	1.4491	2.56017	3.12812	0.733178	0.0174527
PYK11_f_58077988	+	chr11	58321412	58321631	hsa-mir-939	-	8	145619364	145619445	1.47397	1.4491	1.74573	1.71375	0.840093	0.0054023
PYK11_f_58077988	+	chr11	58321412	58321631	hsa-mir-4437	-	2	182170320	182170379	1.47397	1.4491	1.36914	1.59921	0.66958	0.0337103
PYK11_f_58077988	+	chr11	58321412	58321631	hsa-mir-652	+	X	109298557	109298654	1.47397	1.4491	1.95631	1.69762	0.761662	0.0122108
PYK11_f_58077988	+	chr11	58321412	58321631	hsa-mir-4776-1	+	2	213790981	213791060	1.47397	1.4491	-1.16736	-1.19098	-0.724476	0.0246617
PYK11_f_58077988	+	chr11	58321412	58321631	hsa-mir-4688	+	11	46397952	46398034	1.47397	1.4491	1.44018	1.39292	0.772183	0.0107741
PYK11_f_58077988	+	chr11	58321412	58321631	hsa-mir-550b-1	-	7	30329410	30329506	1.47397	1.4491	1.44667	1.25794	0.684615	0.0302481
PYK14_r_99513962	-	chr14	100444209	100444425	hsa-mir-4326	+	20	61918160	61918218	-1.35454	-1.14903	1.7942	1.42888	-0.79669	0.0103554
PYK14_r_99513962	-	chr14	100444209	100444425	hsa-mir-4688	+	11	46397952	46398034	-1.35454	-1.14903	1.44018	1.39292	-0.721834	0.0169689
PYK14_r_99513962	-	chr14	100444209	100444425	hsa-mir-335	+	7	130135952	130136045	-1.35454	-1.14903	1.33354	1.37229	-0.737862	0.0172381
PYK14_r_99513962	-	chr14	100444209	100444425	hsa-mir-675	-	11	2017989	2018061	-1.35454	-1.14903	2.56017	3.12812	-0.82331	0.00654069
PYK14_r_99513962	-	chr14	100444209	100444425	hsa-mir-3685	+	12	95703699	95703760	-1.35454	-1.14903	2.0324	1.76036	-0.715152	0.0199792
PYK14_r_99513962	-	chr14	100444209	100444425	hsa-mir-652	+	X	109298557	109298654	-1.35454	-1.14903	1.95631	1.69762	-0.749029	0.0142674
PYK14_r_99513962	-	chr14	100444209	100444425	hsa-mir-4437	-	2	182170320	182170379	-1.35454	-1.14903	1.36914	1.59921	-0.73253	0.018351
PYK14_r_99513962	-	chr14	100444209	100444425	hsa-mir-939	-	8	145619364	145619445	-1.35454	-1.14903	1.74573	1.71375	-0.78506	0.009245
PYK14_r_99513962	-	chr14	100444209	100444425	hsa-mir-4482	-	10	106028094	106028163	-1.35454	-1.14903	-1.20112	-1.18134	0.728205	0.0172578
PYK16_f_14539607	+	chr16	14632106	14632323	hsa-mir-324	-	17	7126616	7126698	-1.48995	-1.28843	1.45754	2.99781	-0.78	0.00879271
PYK16_f_14539607	+	chr16	14632106	14632323	hsa-mir-652	+	X	109298557	109298654	-1.48995	-1.28843	1.95631	1.69762	-0.787303	0.0132895
PYK16_f_14539607	+	chr16	14632106	14632323	hsa-mir-3685	+	12	95703699	95703760	-1.48995	-1.28843	2.0324	1.76036	-0.821492	0.00498966
PYK16_f_14539607	+	chr16	14632106	14632323	hsa-mir-340	-	5	179442303	179442397	-1.48995	-1.28843	1.23653	1.1585	-0.658042	0.033668
PYK16_f_14539607	+	chr16	14632106	14632323	hsa-mir-4688	+	11	46397952	46398034	-1.48995	-1.28843	1.44018	1.39292	-0.738415	0.0148487
PYK16_f_14539607	+	chr16	14632106	14632323	hsa-mir-409	+	14	101531637	101531715	-1.48995	-1.28843	1.6681	1.73935	-0.754079	0.016755
PYK16_f_14539607	+	chr16	14632106	14632323	hsa-mir-675	-	11	2017989	2018061	-1.48995	-1.28843	2.56017	3.12812	-0.74344	0.0232784
PYK16_f_14539607	+	chr16	14632106	14632323	hsa-mir-939	-	8	145619364	145619445	-1.48995	-1.28843	1.74573	1.71375	-0.70193	0.0221623
PYK16_f_14539607	+	chr16	14632106	14632323	hsa-mir-550b-1	-	7	30329410	30329506	-1.48995	-1.28843	1.44667	1.25794	-0.778255	0.0165658
PYK16_f_14539607	+	chr16	14632106	14632323	hsa-mir-4482	-	10	106028094	106028163	-1.48995	-1.28843	-1.20112	-1.18134	0.727539	0.0169306
PYK16_f_14539607	+	chr16	14632106	14632323	hsa-mir-1257	-	20	60528602	60528718	-1.48995	-1.28843	1.63248	1.55093	-0.713945	0.0226849
PYK16_f_14539607	+	chr16	14632106	14632323	hsa-mir-555	-	1	155316141	155316236	-1.48995	-1.28843	1.17405	1.19368	-0.673401	0.0293961
PYK16_f_14539607	+	chr16	14632106	14632323	hsa-mir-4326	+	20	61918160	61918218	-1.48995	-1.28843	1.7942	1.42888	-0.713753	0.0253128
PYK16_f_14539607	+	chr16	14632106	14632323	hsa-mir-4436b-2	+	2	111042430	111042520	-1.48995	-1.28843	1.72248	1.36965	-0.696562	0.0226082
PYK16_f_14539607	+	chr16	14632106	14632323	hsa-mir-4437	-	2	182170320	182170379	-1.48995	-1.28843	1.36914	1.59921	-0.764364	0.0176768
PYK17_f_18215890	+	chr17	18275165	18275384	hsa-mir-4437	-	2	182170320	182170379	2.37664	1.29328	1.36914	1.59921	0.776862	0.0140361
PYK17_f_18215890	+	chr17	18275165	18275384	hsa-mir-4436b-2	+	2	111042430	111042520	2.37664	1.29328	1.72248	1.36965	0.730594	0.0200394
PYK17_f_18215890	+	chr17	18275165	18275384	hsa-mir-1257	-	20	60528602	60528718	2.37664	1.29328	1.63248	1.55093	0.728516	0.0216596
PYK17_f_18215890	+	chr17	18275165	18275384	hsa-mir-324	-	17	7126616	7126698	2.37664	1.29328	1.45754	2.99781	0.810155	0.0104559
PYK17_f_18215890	+	chr17	18275165	18275384	hsa-mir-4688	+	11	46397952	46398034	2.37664	1.29328	1.44018	1.39292	0.761472	0.0165074
PYK17_f_18215890	+	chr17	18275165	18275384	hsa-mir-550b-1	-	7	30329410	30329506	2.37664	1.29328	1.44667	1.25794	0.730186	0.0154052
PYK17_f_18215890	+	chr17	18275165	18275384	hsa-mir-335	+	7	130135952	130136045	2.37664	1.29328	1.33354	1.37229	0.771961	0.0125288
PYK17_f_18215890	+	chr17	18275165	18275384	hsa-mir-409	+	14	101531637	101531715	2.37664	1.29328	1.6681	1.73935	0.724918	0.0174216
PYK17_f_18215890	+	chr17	18275165	18275384	hsa-mir-4326	+	20	61918160	61918218	2.37664	1.29328	1.7942	1.42888	0.815795	0.00652704
PYK17_f_18215890	+	chr17	18275165	18275384	hsa-mir-652	+	X	109298557	109298654	2.37664	1.29328	1.95631	1.69762	0.849276	0.0046257
PYK17_f_18215890	+	chr17	18275165	18275384	hsa-mir-4482	-	10	106028094	106028163	2.37664	1.29328	-1.20112	-1.18134	-0.724442	0.0279281
PYK17_f_18215890	+	chr17	18275165	18275384	hsa-mir-4652	+	7	93346240	93346317	2.37664	1.29328	1.35563	1.25933	0.749883	0.0150028
PYK17_f_18215890	+	chr17	18275165	18275384	hsa-mir-939	-	8	145619364	145619445	2.37664	1.29328	1.74573	1.71375	0.763712	0.0150634
PYK17_f_18215890	+	chr17	18275165	18275384	hsa-mir-675	-	11	2017989	2018061	2.37664	1.29328	2.56017	3.12812	0.789044	0.0119567
PYK17_f_18215890	+	chr17	18275165	18275384	hsa-mir-340	-	5	179442303	179442397	2.37664	1.29328	1.23653	1.1585	0.662378	0.0337298
PYK17_f_18215890	+	chr17	18275165	18275384	hsa-mir-3685	+	12	95703699	95703760	2.37664	1.29328	2.0324	1.76036	0.834599	0.0062455
PYK17_f_6818539	+	chr17	6877815	6878034	hsa-mir-324	-	17	7126616	7126698	1.963	1.19075	1.45754	2.99781	0.788811	0.0073432
PYK17_f_6818539	+	chr17	6877815	6878034	hsa-mir-550b-1	-	7	30329410	30329506	1.963	1.19075	1.44667	1.25794	0.633566	0.0425673
PYK17_f_6818539	+	chr17	6877815	6878034	hsa-mir-3685	+	12	95703699	95703760	1.963	1.19075	2.0324	1.76036	0.76993	0.0104049
PYK17_f_6818539	+	chr17	6877815	6878034	hsa-mir-652	+	X	109298557	109298654	1.963	1.19075	1.95631	1.69762	0.704895	0.0213259
PYK17_r_18227787	-	chr17	18287062	18287278	hsa-mir-675	-	11	2017989	2018061	-2.08332	-1.35952	2.56017	3.12812	-0.717716	0.0210538
PYK17_r_18227787	-	chr17	18287062	18287278	hsa-mir-652	+	X	109298557	109298654	-2.08332	-1.35952	1.95631	1.69762	-0.757209	0.0150561
PYK17_r_18227787	-	chr17	18287062	18287278	hsa-mir-324	-	17	7126616	7126698	-2.08332	-1.35952	1.45754	2.99781	-0.805128	0.00739573
PYK17_r_18227787	-	chr17	18287062	18287278	hsa-mir-4437	-	2	182170320	182170379	-2.08332	-1.35952	1.36914	1.59921	-0.713882	0.0212389
PYK17_r_18227787	-	chr17	18287062	18287278	hsa-mir-550b-1	-	7	30329410	30329506	-2.08332	-1.35952	1.44667	1.25794	-0.722611	0.0189154
PYK19_f_10908960	+	chr19	11047960	11048175	hsa-mir-1183	+	7	21510676	21510764	-1.25309	-1.23793	-1.27393	-1.1891	0.697902	0.0221627
PYK19_f_10908960	+	chr19	11047960	11048175	hsa-mir-4482	-	10	106028094	106028163	-1.25309	-1.23793	-1.20112	-1.18134	0.774359	0.0220591
PYK19_f_10908960	+	chr19	11047960	11048175	hsa-mir-939	-	8	145619364	145619445	-1.25309	-1.23793	1.74573	1.71375	-0.65711	0.0337431
PYK19_f_10908960	+	chr19	11047960	11048175	hsa-mir-4776-1	+	2	213790981	213791060	-1.25309	-1.23793	-1.16736	-1.19098	0.846853	0.00234831
PYK19_f_11054965	+	chr19	11193965	11194180	hsa-mir-675	-	11	2017989	2018061	-2.01611	-1.25193	2.56017	3.12812	-0.657809	0.0349738
PYK19_f_11054965	+	chr19	11193965	11194180	hsa-mir-555	-	1	155316141	155316236	-2.01611	-1.25193	1.17405	1.19368	-0.759674	0.010175
PYK19_f_11054965	+	chr19	11193965	11194180	hsa-mir-324	-	17	7126616	7126698	-2.01611	-1.25193	1.45754	2.99781	-0.729138	0.0176821
PYK19_f_14035273	+	chr19	14174273	14174489	hsa-mir-340	-	5	179442303	179442397	-1.91169	-1.41165	1.23653	1.1585	-0.634499	0.0420143
PYK19_f_14035273	+	chr19	14174273	14174489	hsa-mir-675	-	11	2017989	2018061	-1.91169	-1.41165	2.56017	3.12812	-0.828671	0.0040015
PYK19_f_14035273	+	chr19	14174273	14174489	hsa-mir-409	+	14	101531637	101531715	-1.91169	-1.41165	1.6681	1.73935	-0.764336	0.0112646
PYK19_f_14035273	+	chr19	14174273	14174489	hsa-mir-652	+	X	109298557	109298654	-1.91169	-1.41165	1.95631	1.69762	-0.781352	0.0092036
PYK19_f_14035273	+	chr19	14174273	14174489	hsa-mir-3685	+	12	95703699	95703760	-1.91169	-1.41165	2.0324	1.76036	-0.797156	0.0121046
PYK19_f_14035273	+	chr19	14174273	14174489	hsa-mir-1257	-	20	60528602	60528718	-1.91169	-1.41165	1.63248	1.55093	-0.710334	0.0273691
PYK19_f_14035273	+	chr19	14174273	14174489	hsa-mir-4482	-	10	106028094	106028163	-1.91169	-1.41165	-1.20112	-1.18134	0.80373	0.00817221
PYK19_f_14035273	+	chr19	14174273	14174489	hsa-mir-4326	+	20	61918160	61918218	-1.91169	-1.41165	1.7942	1.42888	-0.830629	0.0046037
PYK19_f_14035273	+	chr19	14174273	14174489	hsa-mir-4688	+	11	46397952	46398034	-1.91169	-1.41165	1.44018	1.39292	-0.68131	0.0326012
PYK19_f_14035273	+	chr19	14174273	14174489	hsa-mir-4436b-2	+	2	111042430	111042520	-1.91169	-1.41165	1.72248	1.36965	-0.651204	0.037429
PYK19_f_14035273	+	chr19	14174273	14174489	hsa-mir-4776-1	+	2	213790981	213791060	-1.91169	-1.41165	-1.16736	-1.19098	0.719114	0.0200312
PYK19_f_14035273	+	chr19	14174273	14174489	hsa-mir-4437	-	2	182170320	182170379	-1.91169	-1.41165	1.36914	1.59921	-0.716169	0.0200318
PYK19_f_14035273	+	chr19	14174273	14174489	hsa-mir-550b-1	-	7	30329410	30329506	-1.91169	-1.41165	1.44667	1.25794	-0.73697	0.0176486
PYK19_f_14256192	+	chr19	14395192	14395410	hsa-mir-1257	-	20	60528602	60528718	1.39753	1.17759	1.63248	1.55093	0.709371	0.0239964
PYK19_f_14256192	+	chr19	14395192	14395410	hsa-mir-4652	+	7	93346240	93346317	1.39753	1.17759	1.35563	1.25933	0.745455	0.0123986
PYK19_f_14256192	+	chr19	14395192	14395410	hsa-mir-335	+	7	130135952	130136045	1.39753	1.17759	1.33354	1.37229	0.765501	0.0129799
PYK19_f_14256192	+	chr19	14395192	14395410	hsa-mir-324	-	17	7126616	7126698	1.39753	1.17759	1.45754	2.99781	0.837451	0.00308931
PYK19_f_14256192	+	chr19	14395192	14395410	hsa-mir-4436b-2	+	2	111042430	111042520	1.39753	1.17759	1.72248	1.36965	0.694949	0.0249798
PYK19_f_14256192	+	chr19	14395192	14395410	hsa-mir-3685	+	12	95703699	95703760	1.39753	1.17759	2.0324	1.76036	0.777622	0.0124134
PYK19_f_14256192	+	chr19	14395192	14395410	hsa-mir-550b-1	-	7	30329410	30329506	1.39753	1.17759	1.44667	1.25794	0.697902	0.0222276
PYK19_f_14256192	+	chr19	14395192	14395410	hsa-mir-675	-	11	2017989	2018061	1.39753	1.17759	2.56017	3.12812	0.729837	0.0191796
PYK19_f_14256192	+	chr19	14395192	14395410	hsa-mir-4482	-	10	106028094	106028163	1.39753	1.17759	-1.20112	-1.18134	-0.75136	0.0144108
PYK19_f_14256192	+	chr19	14395192	14395410	hsa-mir-340	-	5	179442303	179442397	1.39753	1.17759	1.23653	1.1585	0.711577	0.0216856
PYK19_f_14256192	+	chr19	14395192	14395410	hsa-mir-4437	-	2	182170320	182170379	1.39753	1.17759	1.36914	1.59921	0.70671	0.0232248
PYK19_f_14462821	+	chr19	14601821	14602036	hsa-mir-4437	-	2	182170320	182170379	1.28649	1.24027	1.36914	1.59921	0.81337	0.00683753
PYK19_f_14462821	+	chr19	14601821	14602036	hsa-mir-675	-	11	2017989	2018061	1.28649	1.24027	2.56017	3.12812	0.793939	0.0115293
PYK19_f_14462821	+	chr19	14601821	14602036	hsa-mir-1257	-	20	60528602	60528718	1.28649	1.24027	1.63248	1.55093	0.76958	0.00959708
PYK19_f_14462821	+	chr19	14601821	14602036	hsa-mir-335	+	7	130135952	130136045	1.28649	1.24027	1.33354	1.37229	0.777809	0.0105598
PYK19_f_14462821	+	chr19	14601821	14602036	hsa-mir-4326	+	20	61918160	61918218	1.28649	1.24027	1.7942	1.42888	0.844522	0.00241337
PYK19_f_14462821	+	chr19	14601821	14602036	hsa-mir-652	+	X	109298557	109298654	1.28649	1.24027	1.95631	1.69762	0.713541	0.0188853
PYK19_f_14462821	+	chr19	14601821	14602036	hsa-mir-4436b-2	+	2	111042430	111042520	1.28649	1.24027	1.72248	1.36965	0.802564	0.00610653
PYK19_f_14462821	+	chr19	14601821	14602036	hsa-mir-3685	+	12	95703699	95703760	1.28649	1.24027	2.0324	1.76036	0.793162	0.00669616
PYK19_f_14462821	+	chr19	14601821	14602036	hsa-mir-324	-	17	7126616	7126698	1.28649	1.24027	1.45754	2.99781	0.693473	0.024767
PYK19_f_54644916	+	chr19	49953104	49953319	hsa-mir-675	-	11	2017989	2018061	-3.06137	-1.25408	2.56017	3.12812	-0.769697	0.0131109
PYK19_f_54644916	+	chr19	49953104	49953319	hsa-mir-652	+	X	109298557	109298654	-3.06137	-1.25408	1.95631	1.69762	-0.724895	0.0180424
PYK19_f_54644916	+	chr19	49953104	49953319	hsa-mir-4776-1	+	2	213790981	213791060	-3.06137	-1.25408	-1.16736	-1.19098	0.699378	0.0216562
PYK19_f_54644916	+	chr19	49953104	49953319	hsa-mir-4437	-	2	182170320	182170379	-3.06137	-1.25408	1.36914	1.59921	-0.721096	0.0182923
PYK19_f_54644916	+	chr19	49953104	49953319	hsa-mir-3685	+	12	95703699	95703760	-3.06137	-1.25408	2.0324	1.76036	-0.743046	0.022195
PYK19_f_54644916	+	chr19	49953104	49953319	hsa-mir-324	-	17	7126616	7126698	-3.06137	-1.25408	1.45754	2.99781	-0.733256	0.0179506
PYK19_f_54644916	+	chr19	49953104	49953319	hsa-mir-550b-1	-	7	30329410	30329506	-3.06137	-1.25408	1.44667	1.25794	-0.805828	0.00485598
PYK19_f_54644916	+	chr19	49953104	49953319	hsa-mir-4436b-2	+	2	111042430	111042520	-3.06137	-1.25408	1.72248	1.36965	-0.655245	0.0353169
PYK19_f_59043367	+	chr19	54351555	54351771	hsa-mir-4437	-	2	182170320	182170379	-1.93676	-1.32853	1.36914	1.59921	-0.760023	0.0140148
PYK19_f_59043367	+	chr19	54351555	54351771	hsa-mir-675	-	11	2017989	2018061	-1.93676	-1.32853	2.56017	3.12812	-0.794483	0.00810885
PYK19_f_59043367	+	chr19	54351555	54351771	hsa-mir-1257	-	20	60528602	60528718	-1.93676	-1.32853	1.63248	1.55093	-0.736131	0.02092
PYK19_f_59043367	+	chr19	54351555	54351771	hsa-mir-555	-	1	155316141	155316236	-1.93676	-1.32853	1.17405	1.19368	-0.708625	0.0222697
PYK19_f_59043367	+	chr19	54351555	54351771	hsa-mir-652	+	X	109298557	109298654	-1.93676	-1.32853	1.95631	1.69762	-0.80979	0.00896713
PYK19_f_59043367	+	chr19	54351555	54351771	hsa-mir-550b-1	-	7	30329410	30329506	-1.93676	-1.32853	1.44667	1.25794	-0.808508	0.00815931
PYK19_f_59043367	+	chr19	54351555	54351771	hsa-mir-4688	+	11	46397952	46398034	-1.93676	-1.32853	1.44018	1.39292	-0.716715	0.0230441
PYK19_f_59043367	+	chr19	54351555	54351771	hsa-mir-340	-	5	179442303	179442397	-1.93676	-1.32853	1.23653	1.1585	-0.679021	0.0283432
PYK19_f_59043367	+	chr19	54351555	54351771	hsa-mir-3685	+	12	95703699	95703760	-1.93676	-1.32853	2.0324	1.76036	-0.790391	0.0104159
PYK19_f_59043367	+	chr19	54351555	54351771	hsa-mir-939	-	8	145619364	145619445	-1.93676	-1.32853	1.74573	1.71375	-0.695921	0.0243128
PYK19_f_59043367	+	chr19	54351555	54351771	hsa-mir-409	+	14	101531637	101531715	-1.93676	-1.32853	1.6681	1.73935	-0.772494	0.0178443
PYK19_r_10905877	-	chr19	11044877	11045092	hsa-mir-675	-	11	2017989	2018061	-2.1663	-1.33163	2.56017	3.12812	-0.832867	0.00335516
PYK19_r_10905877	-	chr19	11044877	11045092	hsa-mir-3685	+	12	95703699	95703760	-2.1663	-1.33163	2.0324	1.76036	-0.778166	0.0148007
PYK19_r_10905877	-	chr19	11044877	11045092	hsa-mir-550b-1	-	7	30329410	30329506	-2.1663	-1.33163	1.44667	1.25794	-0.832507	0.0036022
PYK19_r_10905877	-	chr19	11044877	11045092	hsa-mir-409	+	14	101531637	101531715	-2.1663	-1.33163	1.6681	1.73935	-0.729254	0.017338
PYK19_r_10905877	-	chr19	11044877	11045092	hsa-mir-4326	+	20	61918160	61918218	-2.1663	-1.33163	1.7942	1.42888	-0.752522	0.0252185
PYK19_r_10905877	-	chr19	11044877	11045092	hsa-mir-939	-	8	145619364	145619445	-2.1663	-1.33163	1.74573	1.71375	-0.730915	0.0178637
PYK19_r_10905877	-	chr19	11044877	11045092	hsa-mir-4688	+	11	46397952	46398034	-2.1663	-1.33163	1.44018	1.39292	-0.800559	0.00777092
PYK19_r_10905877	-	chr19	11044877	11045092	hsa-mir-652	+	X	109298557	109298654	-2.1663	-1.33163	1.95631	1.69762	-0.865897	0.00426873
PYK19_r_10905877	-	chr19	11044877	11045092	hsa-mir-4437	-	2	182170320	182170379	-2.1663	-1.33163	1.36914	1.59921	-0.738317	0.0172918
PYK19_r_10905877	-	chr19	11044877	11045092	hsa-mir-555	-	1	155316141	155316236	-2.1663	-1.33163	1.17405	1.19368	-0.690867	0.0289114
PYK2_f_136313238	+	chr2	136596768	136596984	hsa-mir-335	+	7	130135952	130136045	-2.48952	-1.21091	1.33354	1.37229	-0.74954	0.0147821
PYK2_f_136313238	+	chr2	136596768	136596984	hsa-mir-340	-	5	179442303	179442397	-2.48952	-1.21091	1.23653	1.1585	-0.661305	0.0344526
PYK2_f_136313238	+	chr2	136596768	136596984	hsa-mir-3685	+	12	95703699	95703760	-2.48952	-1.21091	2.0324	1.76036	-0.785781	0.00881943
PYK2_f_136313238	+	chr2	136596768	136596984	hsa-mir-3610	-	8	117886967	117887039	-2.48952	-1.21091	1.36289	1.22979	-0.671562	0.0296978
PYK2_f_136313238	+	chr2	136596768	136596984	hsa-mir-4436b-2	+	2	111042430	111042520	-2.48952	-1.21091	1.72248	1.36965	-0.756643	0.0156779
PYK2_f_136313238	+	chr2	136596768	136596984	hsa-mir-1257	-	20	60528602	60528718	-2.48952	-1.21091	1.63248	1.55093	-0.837762	0.00612329
PYK2_f_136313238	+	chr2	136596768	136596984	hsa-mir-550b-1	-	7	30329410	30329506	-2.48952	-1.21091	1.44667	1.25794	-0.750874	0.0135941
PYK2_f_136313238	+	chr2	136596768	136596984	hsa-mir-4437	-	2	182170320	182170379	-2.48952	-1.21091	1.36914	1.59921	-0.708342	0.0231233
PYK20_r_61758560	-	chr20	62288116	62288331	hsa-mir-4482	-	10	106028094	106028163	-1.17832	-1.17136	-1.20112	-1.18134	0.842657	0.00362722
PYK20_r_61758560	-	chr20	62288116	62288331	hsa-mir-4776-1	+	2	213790981	213791060	-1.17832	-1.17136	-1.16736	-1.19098	0.734033	0.0196035
PYK22_f_26666993	+	chr22	28336993	28337211	hsa-mir-1183	+	7	21510676	21510764	-2.19733	-1.19161	-1.27393	-1.1891	0.792774	0.00607667
PYK22_r_26390402	-	chr22	28060402	28060621	hsa-mir-335	+	7	130135952	130136045	-1.21909	-1.25373	1.33354	1.37229	-0.658042	0.033668
PYK22_r_26390402	-	chr22	28060402	28060621	hsa-mir-4688	+	11	46397952	46398034	-1.21909	-1.25373	1.44018	1.39292	-0.727273	0.0188461
PYK22_r_26390402	-	chr22	28060402	28060621	hsa-mir-4326	+	20	61918160	61918218	-1.21909	-1.25373	1.7942	1.42888	-0.837762	0.00372573
PYK22_r_40724325	-	chr22	42394379	42394594	hsa-mir-4326	+	20	61918160	61918218	1.37183	1.3875	1.7942	1.42888	0.762271	0.0118872
PYK22_r_40724325	-	chr22	42394379	42394594	hsa-mir-335	+	7	130135952	130136045	1.37183	1.3875	1.33354	1.37229	0.770396	0.0139405
PYK22_r_40724325	-	chr22	42394379	42394594	hsa-mir-652	+	X	109298557	109298654	1.37183	1.3875	1.95631	1.69762	0.709324	0.02122
PYK22_r_40724325	-	chr22	42394379	42394594	hsa-mir-550b-1	-	7	30329410	30329506	1.37183	1.3875	1.44667	1.25794	0.713753	0.0205625
PYK22_r_40724325	-	chr22	42394379	42394594	hsa-mir-1257	-	20	60528602	60528718	1.37183	1.3875	1.63248	1.55093	0.849184	0.00703296
PYK22_r_40724325	-	chr22	42394379	42394594	hsa-mir-3685	+	12	95703699	95703760	1.37183	1.3875	2.0324	1.76036	0.811655	0.00900228
PYK22_r_40724325	-	chr22	42394379	42394594	hsa-mir-675	-	11	2017989	2018061	1.37183	1.3875	2.56017	3.12812	0.711422	0.024962
PYK22_r_40724325	-	chr22	42394379	42394594	hsa-mir-324	-	17	7126616	7126698	1.37183	1.3875	1.45754	2.99781	0.719891	0.0265732
PYK22_r_40724325	-	chr22	42394379	42394594	hsa-mir-4437	-	2	182170320	182170379	1.37183	1.3875	1.36914	1.59921	0.774126	0.0129051
PYK22_r_40724325	-	chr22	42394379	42394594	hsa-mir-4436b-2	+	2	111042430	111042520	1.37183	1.3875	1.72248	1.36965	0.82028	0.00920989
PYK22_r_40972545	-	chr22	42642601	42642816	hsa-mir-4776-1	+	2	213790981	213791060	1.27234	1.44515	-1.16736	-1.19098	-0.658741	0.0337581
PYK22_r_40972545	-	chr22	42642601	42642816	hsa-mir-335	+	7	130135952	130136045	1.27234	1.44515	1.33354	1.37229	0.719114	0.0196559
PYK22_r_40972545	-	chr22	42642601	42642816	hsa-mir-4326	+	20	61918160	61918218	1.27234	1.44515	1.7942	1.42888	0.898601	0.000549396
PYK22_r_40972545	-	chr22	42642601	42642816	hsa-mir-1257	-	20	60528602	60528718	1.27234	1.44515	1.63248	1.55093	0.748485	0.0118364
PYK22_r_40972545	-	chr22	42642601	42642816	hsa-mir-3685	+	12	95703699	95703760	1.27234	1.44515	2.0324	1.76036	0.767366	0.0101684
PYK22_r_40972545	-	chr22	42642601	42642816	hsa-mir-4437	-	2	182170320	182170379	1.27234	1.44515	1.36914	1.59921	0.725563	0.0195742
PYK22_r_40972545	-	chr22	42642601	42642816	hsa-mir-4688	+	11	46397952	46398034	1.27234	1.44515	1.44018	1.39292	0.745688	0.0234417
PYK22_r_41255282	-	chr22	42925338	42925554	hsa-mir-4326	+	20	61918160	61918218	-3.29	-1.90507	1.7942	1.42888	-0.766071	0.0181094
PYK22_r_41255282	-	chr22	42925338	42925554	hsa-mir-4482	-	10	106028094	106028163	-3.29	-1.90507	-1.20112	-1.18134	0.709557	0.0219706
PYK22_r_41255282	-	chr22	42925338	42925554	hsa-mir-4776-1	+	2	213790981	213791060	-3.29	-1.90507	-1.16736	-1.19098	0.682569	0.0275561
PYK22_r_41255282	-	chr22	42925338	42925554	hsa-mir-324	-	17	7126616	7126698	-3.29	-1.90507	1.45754	2.99781	-0.739325	0.0183159
PYK22_r_41255282	-	chr22	42925338	42925554	hsa-mir-3685	+	12	95703699	95703760	-3.29	-1.90507	2.0324	1.76036	-0.778063	0.0188001
PYK22_r_41255282	-	chr22	42925338	42925554	hsa-mir-4688	+	11	46397952	46398034	-3.29	-1.90507	1.44018	1.39292	-0.720746	0.0214746
PYK22_r_41255282	-	chr22	42925338	42925554	hsa-mir-652	+	X	109298557	109298654	-3.29	-1.90507	1.95631	1.69762	-0.769252	0.0108232
PYK22_r_41255282	-	chr22	42925338	42925554	hsa-mir-675	-	11	2017989	2018061	-3.29	-1.90507	2.56017	3.12812	-0.812121	0.00513138
PYK22_r_41255282	-	chr22	42925338	42925554	hsa-mir-4437	-	2	182170320	182170379	-3.29	-1.90507	1.36914	1.59921	-0.715663	0.0204383
PYK3_f_37853846	+	chr3	37878842	37879058	hsa-mir-4437	-	2	182170320	182170379	-2.10662	-1.21755	1.36914	1.59921	-0.681988	0.0281159
PYK3_f_37853846	+	chr3	37878842	37879058	hsa-mir-4482	-	10	106028094	106028163	-2.10662	-1.21755	-1.20112	-1.18134	0.769697	0.0132593
PYK3_f_37853846	+	chr3	37878842	37879058	hsa-mir-4776-1	+	2	213790981	213791060	-2.10662	-1.21755	-1.16736	-1.19098	0.732448	0.0166723
PYK4_f_8090605	+	chr4	8039705	8039920	hsa-mir-409	+	14	101531637	101531715	1.20895	1.33013	1.6681	1.73935	0.775291	0.0118826
PYK4_f_8090605	+	chr4	8039705	8039920	hsa-mir-4437	-	2	182170320	182170379	1.20895	1.33013	1.36914	1.59921	0.717405	0.0196368
PYK4_f_8090605	+	chr4	8039705	8039920	hsa-mir-340	-	5	179442303	179442397	1.20895	1.33013	1.23653	1.1585	0.773193	0.0129566
PYK4_f_8090605	+	chr4	8039705	8039920	hsa-mir-675	-	11	2017989	2018061	1.20895	1.33013	2.56017	3.12812	0.765734	0.00946276
PYK4_f_8090605	+	chr4	8039705	8039920	hsa-mir-324	-	17	7126616	7126698	1.20895	1.33013	1.45754	2.99781	0.644056	0.038358
PYK7_r_26015368	-	chr7	26048843	26049062	hsa-mir-939	-	8	145619364	145619445	1.68115	1.33604	1.74573	1.71375	0.824412	0.00679125
PYK7_r_26015368	-	chr7	26048843	26049062	hsa-mir-409	+	14	101531637	101531715	1.68115	1.33604	1.6681	1.73935	0.71635	0.0248874
PYK7_r_26015368	-	chr7	26048843	26049062	hsa-mir-4326	+	20	61918160	61918218	1.68115	1.33604	1.7942	1.42888	0.80877	0.0126103
PYK7_r_26015368	-	chr7	26048843	26049062	hsa-mir-4437	-	2	182170320	182170379	1.68115	1.33604	1.36914	1.59921	0.717216	0.0212304
PYK7_r_26015368	-	chr7	26048843	26049062	hsa-mir-4688	+	11	46397952	46398034	1.68115	1.33604	1.44018	1.39292	0.827654	0.00722662
PYK7_r_26015368	-	chr7	26048843	26049062	hsa-mir-4436b-2	+	2	111042430	111042520	1.68115	1.33604	1.72248	1.36965	0.685082	0.0295619
PYK7_r_26015368	-	chr7	26048843	26049062	hsa-mir-3610	-	8	117886967	117887039	1.68115	1.33604	1.36289	1.22979	0.65338	0.0357411
PYK7_r_26015368	-	chr7	26048843	26049062	hsa-mir-4776-1	+	2	213790981	213791060	1.68115	1.33604	-1.16736	-1.19098	-0.750216	0.0130998
PYK7_r_26015368	-	chr7	26048843	26049062	hsa-mir-4482	-	10	106028094	106028163	1.68115	1.33604	-1.20112	-1.18134	-0.748096	0.013893
PYK7_r_26015368	-	chr7	26048843	26049062	hsa-mir-652	+	X	109298557	109298654	1.68115	1.33604	1.95631	1.69762	0.78571	0.0101483
PYK7_r_26015368	-	chr7	26048843	26049062	hsa-mir-675	-	11	2017989	2018061	1.68115	1.33604	2.56017	3.12812	0.798302	0.0119722
PYK8_f_141724439	+	chr8	141655257	141655472	hsa-mir-652	+	X	109298557	109298654	-2.40001	-1.28047	1.95631	1.69762	-0.750583	0.0185272
PYK8_f_141724439	+	chr8	141655257	141655472	hsa-mir-4776-1	+	2	213790981	213791060	-2.40001	-1.28047	-1.16736	-1.19098	0.730536	0.0242173
PYK8_f_141724439	+	chr8	141655257	141655472	hsa-mir-4326	+	20	61918160	61918218	-2.40001	-1.28047	1.7942	1.42888	-0.649184	0.036974
PYK8_f_141724439	+	chr8	141655257	141655472	hsa-mir-4482	-	10	106028094	106028163	-2.40001	-1.28047	-1.20112	-1.18134	0.838928	0.00252517
PYK8_f_141724439	+	chr8	141655257	141655472	hsa-mir-1183	+	7	21510676	21510764	-2.40001	-1.28047	-1.27393	-1.1891	0.791841	0.00631484
PYK8_f_141724439	+	chr8	141655257	141655472	hsa-mir-4688	+	11	46397952	46398034	-2.40001	-1.28047	1.44018	1.39292	-0.700699	0.0229257
PYK8_f_23188562	+	chr8	23132617	23132833	hsa-mir-3685	+	12	95703699	95703760	-2.52962	-1.34438	2.0324	1.76036	-0.758858	0.0249534
PYK8_f_23188562	+	chr8	23132617	23132833	hsa-mir-4482	-	10	106028094	106028163	-2.52962	-1.34438	-1.20112	-1.18134	0.691453	0.0263405
PYK8_f_23188562	+	chr8	23132617	23132833	hsa-mir-4326	+	20	61918160	61918218	-2.52962	-1.34438	1.7942	1.42888	-0.91081	0.000686257
PYK8_f_23188562	+	chr8	23132617	23132833	hsa-mir-4688	+	11	46397952	46398034	-2.52962	-1.34438	1.44018	1.39292	-0.816248	0.00532555
PYK8_f_23188562	+	chr8	23132617	23132833	hsa-mir-652	+	X	109298557	109298654	-2.52962	-1.34438	1.95631	1.69762	-0.775125	0.0103649
PYK8_f_23188562	+	chr8	23132617	23132833	hsa-mir-675	-	11	2017989	2018061	-2.52962	-1.34438	2.56017	3.12812	-0.806061	0.00951798
PYK8_f_23188562	+	chr8	23132617	23132833	hsa-mir-4436b-2	+	2	111042430	111042520	-2.52962	-1.34438	1.72248	1.36965	-0.738636	0.0149644
PYK8_f_23188562	+	chr8	23132617	23132833	hsa-mir-335	+	7	130135952	130136045	-2.52962	-1.34438	1.33354	1.37229	-0.754545	0.0127397
PYK8_f_23188562	+	chr8	23132617	23132833	hsa-mir-939	-	8	145619364	145619445	-2.52962	-1.34438	1.74573	1.71375	-0.834172	0.00808492
PYK8_f_23188562	+	chr8	23132617	23132833	hsa-mir-4437	-	2	182170320	182170379	-2.52962	-1.34438	1.36914	1.59921	-0.722991	0.0204656
PYK8_r_24458777	-	chr8	24402887	24403102	hsa-mir-335	+	7	130135952	130136045	-1.61364	-1.2041	1.33354	1.37229	-0.71233	0.0258247
PYK8_r_24458777	-	chr8	24402887	24403102	hsa-mir-409	+	14	101531637	101531715	-1.61364	-1.2041	1.6681	1.73935	-0.720073	0.0191976
PYK8_r_24458777	-	chr8	24402887	24403102	hsa-mir-675	-	11	2017989	2018061	-1.61364	-1.2041	2.56017	3.12812	-0.71409	0.0238717
PYK8_r_24458777	-	chr8	24402887	24403102	hsa-mir-4436b-2	+	2	111042430	111042520	-1.61364	-1.2041	1.72248	1.36965	-0.695047	0.023203
PYK8_r_24458777	-	chr8	24402887	24403102	hsa-mir-652	+	X	109298557	109298654	-1.61364	-1.2041	1.95631	1.69762	-0.750816	0.0131933
PYK8_r_24458777	-	chr8	24402887	24403102	hsa-mir-1257	-	20	60528602	60528718	-1.61364	-1.2041	1.63248	1.55093	-0.809622	0.00986006
PYK8_r_24458777	-	chr8	24402887	24403102	hsa-mir-3685	+	12	95703699	95703760	-1.61364	-1.2041	2.0324	1.76036	-0.742483	0.0145704
PYK8_r_24458777	-	chr8	24402887	24403102	hsa-mir-4326	+	20	61918160	61918218	-1.61364	-1.2041	1.7942	1.42888	-0.736089	0.0164521
PYK8_r_24458777	-	chr8	24402887	24403102	hsa-mir-4437	-	2	182170320	182170379	-1.61364	-1.2041	1.36914	1.59921	-0.734199	0.017708
PYK8_r_25973252	-	chr8	25917335	25917551	hsa-mir-4688	+	11	46397952	46398034	-1.5979	-1.63872	1.44018	1.39292	-0.67805	0.0329277
PYK8_r_25973252	-	chr8	25917335	25917551	hsa-mir-4437	-	2	182170320	182170379	-1.5979	-1.63872	1.36914	1.59921	-0.737322	0.0179865
PYK8_r_25973252	-	chr8	25917335	25917551	hsa-mir-550b-1	-	7	30329410	30329506	-1.5979	-1.63872	1.44667	1.25794	-0.794605	0.00658761
PYK8_r_25973252	-	chr8	25917335	25917551	hsa-mir-1257	-	20	60528602	60528718	-1.5979	-1.63872	1.63248	1.55093	-0.734932	0.0216983
PYK8_r_25973252	-	chr8	25917335	25917551	hsa-mir-3685	+	12	95703699	95703760	-1.5979	-1.63872	2.0324	1.76036	-0.799367	0.00944093
PYK8_r_25973252	-	chr8	25917335	25917551	hsa-mir-652	+	X	109298557	109298654	-1.5979	-1.63872	1.95631	1.69762	-0.76347	0.011613
PYK8_r_26201845	-	chr8	26145928	26146143	hsa-mir-4326	+	20	61918160	61918218	1.78546	1.29174	1.7942	1.42888	0.741492	0.0190629
PYK8_r_26201845	-	chr8	26145928	26146143	hsa-mir-4437	-	2	182170320	182170379	1.78546	1.29174	1.36914	1.59921	0.777033	0.00949915
PYK8_r_26201845	-	chr8	26145928	26146143	hsa-mir-4688	+	11	46397952	46398034	1.78546	1.29174	1.44018	1.39292	0.695105	0.0282039
PYK8_r_26201845	-	chr8	26145928	26146143	hsa-mir-3610	-	8	117886967	117887039	1.78546	1.29174	1.36289	1.22979	0.69697	0.0230175
PYK8_r_26201845	-	chr8	26145928	26146143	hsa-mir-675	-	11	2017989	2018061	1.78546	1.29174	2.56017	3.12812	0.85641	0.00230423
PYK8_r_26201845	-	chr8	26145928	26146143	hsa-mir-652	+	X	109298557	109298654	1.78546	1.29174	1.95631	1.69762	0.860101	0.00211174
PYK8_r_26201845	-	chr8	26145928	26146143	hsa-mir-550b-1	-	7	30329410	30329506	1.78546	1.29174	1.44667	1.25794	0.74662	0.0121917
PYK8_r_26201845	-	chr8	26145928	26146143	hsa-mir-409	+	14	101531637	101531715	1.78546	1.29174	1.6681	1.73935	0.844522	0.00575553
PYK8_r_26201845	-	chr8	26145928	26146143	hsa-mir-3685	+	12	95703699	95703760	1.78546	1.29174	2.0324	1.76036	0.791608	0.00862898
PYK8_r_9983280	-	chr8	9945870	9946086	hsa-mir-1183	+	7	21510676	21510764	1.54899	1.57398	-1.27393	-1.1891	-0.664103	0.031523
PYK8_r_9983280	-	chr8	9945870	9946086	hsa-mir-652	+	X	109298557	109298654	1.54899	1.57398	1.95631	1.69762	0.687325	0.0269769
PYK8_r_9983280	-	chr8	9945870	9946086	hsa-mir-409	+	14	101531637	101531715	1.54899	1.57398	1.6681	1.73935	0.726224	0.0181059
PYK9_f_121106135	+	chr9	122066314	122066532	hsa-mir-4437	-	2	182170320	182170379	1.23038	1.32887	1.36914	1.59921	0.661305	0.0339084
PYK9_f_121106135	+	chr9	122066314	122066532	hsa-mir-4776-1	+	2	213790981	213791060	1.23038	1.32887	-1.16736	-1.19098	-0.757576	0.0165841
PYK9_f_121549067	+	chr9	122509246	122509465	hsa-mir-4437	-	2	182170320	182170379	2.63044	1.22757	1.36914	1.59921	0.679845	0.0295218
PYK9_f_66967215	+	chr9	67277395	67277614	hsa-mir-555	-	1	155316141	155316236	2.0405	1.83697	1.17405	1.19368	0.81993	0.00381968
PYK9_f_66967215	+	chr9	67277395	67277614	hsa-mir-4437	-	2	182170320	182170379	2.0405	1.83697	1.36914	1.59921	0.783281	0.0116191
PYK9_f_66967215	+	chr9	67277395	67277614	hsa-mir-4326	+	20	61918160	61918218	2.0405	1.83697	1.7942	1.42888	0.830026	0.00768444
PYK9_f_66967215	+	chr9	67277395	67277614	hsa-mir-335	+	7	130135952	130136045	2.0405	1.83697	1.33354	1.37229	0.814103	0.00715061
PYK9_f_66967215	+	chr9	67277395	67277614	hsa-mir-652	+	X	109298557	109298654	2.0405	1.83697	1.95631	1.69762	0.772174	0.0140499
PYK9_f_66967215	+	chr9	67277395	67277614	hsa-mir-3685	+	12	95703699	95703760	2.0405	1.83697	2.0324	1.76036	0.880478	0.00107786
PYK9_f_66967215	+	chr9	67277395	67277614	hsa-mir-939	-	8	145619364	145619445	2.0405	1.83697	1.74573	1.71375	0.68951	0.0264226
PYK9_f_66967215	+	chr9	67277395	67277614	hsa-mir-324	-	17	7126616	7126698	2.0405	1.83697	1.45754	2.99781	0.744631	0.0180522
PYK9_f_66967215	+	chr9	67277395	67277614	hsa-mir-550b-1	-	7	30329410	30329506	2.0405	1.83697	1.44667	1.25794	0.834848	0.00428155
PYK9_f_66967215	+	chr9	67277395	67277614	hsa-mir-675	-	11	2017989	2018061	2.0405	1.83697	2.56017	3.12812	0.738228	0.0243077
PYK9_f_66967215	+	chr9	67277395	67277614	hsa-mir-4688	+	11	46397952	46398034	2.0405	1.83697	1.44018	1.39292	0.769056	0.0107224
PYK9_f_66967215	+	chr9	67277395	67277614	hsa-mir-1257	-	20	60528602	60528718	2.0405	1.83697	1.63248	1.55093	0.876923	0.0055477
PYK9_f_66967215	+	chr9	67277395	67277614	hsa-mir-4436b-2	+	2	111042430	111042520	2.0405	1.83697	1.72248	1.36965	0.804895	0.0117754
PYK9_r_124739822	-	chr9	125700001	125700216	hsa-mir-675	-	11	2017989	2018061	-2.54161	-1.36347	2.56017	3.12812	-0.751189	0.0204274
PYK9_r_124739822	-	chr9	125700001	125700216	hsa-mir-4437	-	2	182170320	182170379	-2.54161	-1.36347	1.36914	1.59921	-0.710226	0.0229379
PYK9_r_124739822	-	chr9	125700001	125700216	hsa-mir-324	-	17	7126616	7126698	-2.54161	-1.36347	1.45754	2.99781	-0.711189	0.0234943
PYK9_r_124739822	-	chr9	125700001	125700216	hsa-mir-550b-1	-	7	30329410	30329506	-2.54161	-1.36347	1.44667	1.25794	-0.759907	0.0137744
PYK9_r_124739822	-	chr9	125700001	125700216	hsa-mir-555	-	1	155316141	155316236	-2.54161	-1.36347	1.17405	1.19368	-0.744289	0.0142533
PYK9_r_124739822	-	chr9	125700001	125700216	hsa-mir-1183	+	7	21510676	21510764	-2.54161	-1.36347	-1.27393	-1.1891	0.706527	0.0222992
PYK9_r_124739822	-	chr9	125700001	125700216	hsa-mir-652	+	X	109298557	109298654	-2.54161	-1.36347	1.95631	1.69762	-0.763268	0.0135939
