# Supplementary material for: The non‐coding RNome after splenectomy
Source: J Cell Mol Med. 2019 Sep 8;23(11):7844–58. doi: 10.1111/jcmm.14664 (PMC6815812; doi:10.1111/jcmm.14664)
Supplement: Supplementary file 5 [file JCMM-23-7844-s005.xlsx]

## Sheet: Sheet1
Symbol_official_PYK	Symbol_official_miR	Common TF
PYK17_f_6818539	hsa-mir-550b-1
PYK1_r_153234356	hsa-mir-4482	BHLHE40|CHD2|ELF1|GABPA|GTF2F1|MAX|MAZ|MXI1|MYC|PAX5|PBX3|PML|POLR2A|POU2F2|RCOR1|RELA|REST|RFX5|RUNX3|SIN3A|SIN3AK20|SP1|SPI1|STAT5A|TAF1|TAF7|TBP|TCF3|TCF7L2|USF1|USF2|YY1|ZEB1
PYK4_f_8090605	hsa-mir-324
PYK7_r_26015368	hsa-mir-3610	FOXA1|GATA3|RUNX3|TCF12
PYK9_f_121106135	hsa-mir-4437
PYK17_f_18215890	hsa-mir-340
PYK11_f_58077988	hsa-mir-4437
PYK9_f_121549067	hsa-mir-4437	REST
PYK22_r_41255282	hsa-mir-4776-1	JUN
PYK11_f_58077988	hsa-mir-550b-1
PYK7_r_26015368	hsa-mir-4436b-2
PYK8_r_9983280	hsa-mir-652
PYK9_f_66967215	hsa-mir-939
PYK8_f_23188562	hsa-mir-4482	NFYB
PYK10_f_135005869	hsa-mir-4776-1
PYK19_f_14462821	hsa-mir-324	GATA2|JUND|MYC|POLR2A|ZNF143
PYK19_f_14256192	hsa-mir-4436b-2
PYK8_r_26201845	hsa-mir-4688	CTCF
PYK8_r_26201845	hsa-mir-3610	ARID3A|ATF1|BRCA1|CEBPB|CHD2|CTCFL|E2F6|ELF1|EP300|ETS1|FOXA1|FOXA2|FOXP2|GATA1|GATA2|GATA3|GTF2F1|IRF1|JUND|MAFK|MAX|MAZ|MXI1|MYC|NRF1|PML|POLR2A|POU2F2|RBBP5|RCOR1|RELA|REST|RUNX3|SIN3A|SIN3AK20|SP4|TAF1|TAL1|TBP|TCF12|TEAD4|YY1
PYK19_f_10908960	hsa-mir-1183	CEBPB|GATA2|SPI1
PYK19_f_14256192	hsa-mir-550b-1	BATF|FOS|GATA2|POLR2A|RUNX3
PYK19_f_54644916	hsa-mir-4776-1
PYK10_f_135005869	hsa-mir-4482
PYK17_f_6818539	hsa-mir-652
PYK9_r_124739822	hsa-mir-1183	ATF1|CEBPB|JUND
PYK19_f_14256192	hsa-mir-4437	ATF2|BATF|CEBPB|EBF1|EP300|FOXM1|JUN|NFIC|PAX5|POLR2A|POU2F2|RCOR1|RELA|RUNX3|SP1|TAF1|TBL1XR1|TEAD4
PYK22_r_40724325	hsa-mir-652	REST
PYK19_f_14256192	hsa-mir-1257	EP300|FOS
PYK22_r_41255282	hsa-mir-4482	BHLHE40|MTA3|PAX5|PBX3|POLR2A|RUNX3|TBP|TCF12|USF1|USF2
PYK22_r_40724325	hsa-mir-675	CEBPB|E2F6|MAX|MAZ|REST|USF1
PYK19_f_14256192	hsa-mir-340
PYK19_f_14462821	hsa-mir-652
PYK22_r_40724325	hsa-mir-550b-1	FOS|POLR2A|RUNX3|USF1|USF2
PYK7_r_26015368	hsa-mir-409
PYK7_r_26015368	hsa-mir-4437	ESR1|FOXA1|MEF2A|MEF2C|NFIC|PAX5|RUNX3|SP1|TCF12|TCF3
PYK4_f_8090605	hsa-mir-4437	BCL3|TCF3|ZEB1
PYK19_f_14035273	hsa-mir-4776-1	MYC
PYK22_r_40972545	hsa-mir-335
PYK22_r_40724325	hsa-mir-324	FOS|JUN|POLR2A|TAF1
PYK17_f_18215890	hsa-mir-409
PYK22_r_40972545	hsa-mir-4437	HNF4G
PYK8_r_9983280	hsa-mir-409	FOS
PYK16_f_14539607	hsa-mir-4482
PYK14_r_99513962	hsa-mir-4482	E2F1|FOS|MAX|MAZ|MYC|POLR2A|RFX5|SPI1|TCF7L2|YY1
PYK17_f_18215890	hsa-mir-1257	EP300|STAT3
PYK19_f_14256192	hsa-mir-675	CEBPB|EBF1
PYK17_f_18215890	hsa-mir-550b-1	BATF|RUNX3|TFAP2A|TFAP2C
PYK8_f_141724439	hsa-mir-4776-1
PYK17_f_18215890	hsa-mir-4436b-2
PYK3_f_37853846	hsa-mir-4776-1
PYK11_f_58077988	hsa-mir-675
PYK20_r_61758560	hsa-mir-4776-1	MYC
PYK9_f_66967215	hsa-mir-675
PYK8_r_26201845	hsa-mir-4326	CTCF|MAX|MYC|POLR2A
PYK9_f_66967215	hsa-mir-324
PYK19_f_14256192	hsa-mir-4652
PYK22_r_40972545	hsa-mir-4688
PYK8_r_26201845	hsa-mir-550b-1	FOS|GATA2|NR2F2|POLR2A|RUNX3|TBP
PYK22_r_40972545	hsa-mir-1257
PYK17_f_18215890	hsa-mir-4652
PYK17_f_18215890	hsa-mir-4688
PYK11_f_58077988	hsa-mir-652
PYK22_r_40724325	hsa-mir-4326	MAX|POLR2A
PYK17_f_18215890	hsa-mir-939	PAX5|STAT3
PYK19_f_14256192	hsa-mir-335	EP300|FOS|GATA2|PAX5|POLR2A|RCOR1|TBL1XR1|TEAD4
PYK4_f_8090605	hsa-mir-675	CTCF
PYK22_r_40972545	hsa-mir-3685
PYK9_f_66967215	hsa-mir-4688
PYK19_f_14462821	hsa-mir-1257	BHLHE40|CTCF|MAX|MYC
PYK3_f_37853846	hsa-mir-4482	TCF7L2
PYK17_f_6818539	hsa-mir-3685	JUND
PYK22_r_40724325	hsa-mir-335	FOS|PML|POLR2A
PYK17_f_18215890	hsa-mir-335	EP300|PAX5
PYK9_f_66967215	hsa-mir-652
PYK11_f_58077988	hsa-mir-4688
PYK4_f_8090605	hsa-mir-340	CTCF
PYK22_r_40724325	hsa-mir-4437	ATF2|CEBPB|CHD2|FOXM1|JUN|MAX|MAZ|PML|POLR2A|POU2F2|REST|RUNX3|SP1|TAF1
PYK19_f_10908960	hsa-mir-4482	CEBPB|MAX|MAZ|PML|POLR2A|REST|SIN3A|SIN3AK20|SPI1|STAT5A|TAF1|TBP|YY1
PYK4_f_8090605	hsa-mir-409	CTCF
PYK17_f_18215890	hsa-mir-4437	BATF|BCL11A|EP300|PAX5|PBX3|RUNX3|STAT3
PYK8_r_26201845	hsa-mir-4437	ARID3A|CEBPB|CHD2|EBF1|EP300|FOSL2|FOXA1|FOXA2|GATA1|JUN|JUND|MAFF|MAX|MAZ|MXI1|MYC|PAX5|PML|POLR2A|POU2F2|RCOR1|RELA|REST|RUNX3|SP1|SPI1|STAT5A|TAF1|TBL1XR1|TBP|TCF12|TEAD4|WRNIP1|ZEB1
PYK19_f_14256192	hsa-mir-3685	FOS|JUN
PYK19_f_14462821	hsa-mir-335	CTCF|GATA1|GATA2|JUND|MYC|POLR2A|RAD21|RCOR1|SPI1|TAL1|TEAD4
PYK9_f_66967215	hsa-mir-4437
PYK7_r_26015368	hsa-mir-652
PYK17_f_6818539	hsa-mir-324	FOXA1|JUND
PYK17_f_18215890	hsa-mir-675	TFAP2A|TFAP2C
PYK8_r_26201845	hsa-mir-3685	FOS|FOSL2|JUN|JUND
PYK8_f_141724439	hsa-mir-1183	GATA2
PYK22_f_26666993	hsa-mir-1183
PYK19_f_14462821	hsa-mir-3685	JUND
PYK19_f_14462821	hsa-mir-675	CTCF|MAX|MAZ|MYC|RAD21|SMC3|TAL1|USF1
PYK7_r_26015368	hsa-mir-675
PYK19_f_14462821	hsa-mir-4436b-2
PYK19_f_14035273	hsa-mir-4482	CEBPB|ELF1|MAX|MAZ|MXI1|MYC|POLR2A|RBBP5|RCOR1|RFX5|SIN3AK20|SP1|TCF12|USF1|YY1
PYK9_f_66967215	hsa-mir-4436b-2
PYK7_r_26015368	hsa-mir-4326
PYK17_f_18215890	hsa-mir-324
PYK22_r_40724325	hsa-mir-3685	FOS|JUN
PYK19_f_14462821	hsa-mir-4437	ARID3A|BHLHE40|GATA1|HDAC2|JUND|MAX|MAZ|MYC|POLR2A|RCOR1|RUNX3|SMC3|SPI1|TEAD4
PYK9_f_66967215	hsa-mir-335
PYK17_f_18215890	hsa-mir-4326
PYK9_f_66967215	hsa-mir-555
PYK22_r_40724325	hsa-mir-4436b-2
PYK7_r_26015368	hsa-mir-939	PAX5|SP1
PYK7_r_26015368	hsa-mir-4688
PYK9_f_66967215	hsa-mir-4326
PYK17_f_18215890	hsa-mir-3685
PYK9_f_66967215	hsa-mir-550b-1
PYK19_f_14256192	hsa-mir-324	FOS|GATA2|JUN|POLR2A|TAF1
PYK8_f_141724439	hsa-mir-4482
PYK11_f_58077988	hsa-mir-939
PYK20_r_61758560	hsa-mir-4482	BCL3|BHLHE40|BRCA1|CHD2|CREB1|E2F1|E2F4|ELF1|ETS1|GABPA|GTF2F1|KDM5A|MAX|MAZ|MXI1|MYC|PAX5|PML|POLR2A|POU2F2|RBBP5|RCOR1|RELA|REST|RFX5|RUNX3|SIN3A|SIN3AK20|SIX5|SP1|SP4|SPI1|TAF1|TBP|TCF12|TCF3|TCF7L2|USF1|YY1|ZBTB33
PYK19_f_14462821	hsa-mir-4326	CTCF|MAX|MYC|POLR2A
PYK8_r_26201845	hsa-mir-409	CTCF|FOS|GATA2|JUN|POLR2A|RAD21
PYK19_f_10908960	hsa-mir-4776-1
PYK22_r_40724325	hsa-mir-1257	ATF1|FOS|MAX
PYK17_f_18215890	hsa-mir-652
PYK8_r_26201845	hsa-mir-675	CEBPB|CTCF|E2F6|EBF1|ETS1|MAX|MAZ|MYC|RAD21|REST|TAL1
PYK8_r_26201845	hsa-mir-652	REST
PYK9_f_66967215	hsa-mir-1257
PYK9_f_66967215	hsa-mir-3685
PYK22_r_40972545	hsa-mir-4326
